# Supplementary material for: Bis(zinc(II)-dipicolylamine)-functionalized sub-2 μm core-shell microspheres for the analysis of N-phosphoproteome
Source: Nat Commun. 2020 Dec 4;11:6226. doi: 10.1038/s41467-020-20026-1 (PMC7718886; doi:10.1038/s41467-020-20026-1)
Supplement: Supplementary file 4 — Supplementary Dataset 1 [file 41467_2020_20026_MOESM4_ESM.xlsx]

## Sheet: Sheet1
Supporting Data
Bis(zinc(II)-dipicolylamine) functionalized sub-2 μm core-shell microspheres enabled comprehensive analysis of N-phosphoproteome
Yechen Hu #, Bo Jiang #,*, Yejing Weng, Baofeng Zhao, Yuanbo Chen, Lukuan Liu, Qiong Wu, Zhen Liang, Lihua Zhang* and Yukui Zhang
Data S1. Endogenous E. coli phosphopeptides, representing known and novel N-pho sites.
Sheet1. Determined N-phosphopeptides enriched by SiO2@DpaZn
Sheet2. Determined O-phosphopeptides enriched by SiO2@DpaZn

## Sheet: determ N-pho-pep SiO2@dpa-2Zn
Peptide Sequence	Modifications	Ions Score	Protein Accessions	gene name	Position in peptide	Positions within proteins	Protein description
AEAGIVISASpHNPFYDNGIK	H11(Phospho)	49	169890546	glmm	11	103	Phosphoglucosamine mutase
ANVSQVMpHIIGDVAGR	H8(Phospho)	42	169888670	prsa*	8	206	Ribose-phosphate pyrophosphokinase
AWpHSSSETIAK	H3(Phospho)	29	169888022	ahpc	3	83	Alkyl hydroperoxide reductase subunit C
EYADpHIWHIDPVRL	H5(Phospho)	33	169890778	glgp	5	806	Glycogen phosphorylase
GGPLADGIVITPSpHNPPEDGGIK	H14(Phospho)	66	169888192	pgm	14	147	Phosphoglucomutase
KGGPLADGIVITPSpHNPPEDGGIK	H15(Phospho)	48	169888192	pgm	15	147	Phosphoglucomutase
GGRTCpH^AAIIAR	C5(Carbamidomethyl);H6(Phospho)	32	169889196	pps*	6	421	Phosphoenolpyruvate synthase
TCpH^AAIIAR	C2(Carbamidomethyl); H3(Phospho)	41	169889196	pps*	3	421	Phosphoenolpyruvate synthase
LIpH^GQVATR	H3(Phospho)	20	169889307	manx*	3	175	PTS system mannose-specific EIIAB component
LLDLEpHQNAVK	H6(Phospho)	22	169888291	rhle	6	141	ATP-dependent RNA helicase RhlE
MVVTLIpHPIAMDDGLR	H7(Phospho)	22	169891275	tufa	7	365	Elongation factor Tu 1
TSpH^TSIMAR	H3(Phospho)	39	169889860	ptsi*	3	189	Phosphoenolpyruvate-protein phosphotransferase
TQTGELSIpHCTELR	H9(Phospho); C10(Carbamidomethyl)	72	169891414	lysu	9	139	Lysine--tRNA ligase, heat inducible
AANDDLLNSFWLLDSEpKGEAR	K17(Phospho)	67	169890023	yfid	17	26	Autonomous glycyl radical cofactor
AGYAEDEVVAVSpKLGDIEYR	K13(Phospho)	113	169890023	yfid	13	48	Autonomous glycyl radical cofactor
ApKLESLVEDLVNR	K2(Phospho)	42	169887512	dnak	2	304	Chaperone protein
GYSCDTATpKLSLR	C4(Carbamidomethyl); K9(Phospho)	21	169890889	eptb	9	295	Kdo(2)-lipid A phosphoethanolamine 7''-transferase
HNIVVCDSpKGVIYQGR	C6(Carbamidomethyl); K9(Phospho)	62	169889907	maeb	9	222	NADP-dependent malic enzyme
LWpKDDDNTYHLK	K3(Phospho)	39	169890029	pssa	3	350	CDP-diacylglycerol--serine O-phosphatidyltransferase
MTpKSELIER	K3(Phospho)	30	169888405	ihfb	3	3	Integration host factor subunit beta
AISTIAESpKpRFPLpHEMpRDDVAFQIINDELYLDGNAR	K9(Phospho); R10(Phospho); H14(Phospho); R17(Phospho)	78	169890863	gada	9,10,14,17	30,31,35,38	Glutamate decarboxylase alpha
LLVpRFLAGpHAEELDLR	R4(Phospho); H9(Phospho)	25	169887697	pepd	4,9	233238	Cytosol non-specific dipeptidase
YAEIADHLGLSAPGDpRTAAK	R16(Phospho)	35	169888703	adhe	16	790	Aldehyde-alcohol dehydrogenase
*Indicating the N-phosphoproteins show kinase activity
^Indicating known pHis sites

## Sheet: determ O-pho-pep SiO2@dpa-2Zn
Peptide Sequence	Modifications	Ions Score	Protein Accessions	gene name	Position in peptide	Positions within proteins	Protein description
AISHpYQEQQQPR	Y5(Phospho)	24	169891175	glng	5	122	Nitrogen regulation protein NR(I)
AQIAHFFEHpYKDLEK	Y10(Phospho)	28	169891505	ppa	10	142	Inorganic pyrophosphatase
MQLIGGTWpYGGEMK	Y9(Phospho)	67	169890755	pck	9	207	Phosphoenolpyruvate carboxykinase (ATP)
VGDIVIFNDGpYGVK	Y11(Phospho)	29	169891426	gros	11	71	10 kDa chaperonin
LNFpSHGDYAEHGQR	S4(Phospho)	50	169889171	pykf	4	36	Pyruvate kinase I
pSAIQGIEGVISQLQATAmSAR	S1(Phospho); M18(Oxidation)	20	169889416	flie	1	2	Flagellar hook-basal body complex protein FliE
TMAcGIAGLpSVAADSLSAIK	C4(Carbamidomethyl); S10(Phospho)	38	169888396	pflb	10	531	Formate acetyltransferase 1
HHQpTYVTNLNNLIK	T4(Phospho)	38	169889154	sodb	4	34	Superoxide dismutase [Fe]
MNIDTDpTQWATWEGVLNYYK	T7(Phospho)	92	169890317	fbaa	7	92	Fructose-bisphosphate aldolase class 2
QMGNpSEVGHVNLGAGR	S5(Phospho)	64	169890955	gpmi	5	64	2,3-bisphosphoglycerate-independent phosphoglycerate mutase
pTLEGVEIR	T1(Phospho)	33	169887544	keff	1	155	Glutathione-regulated potassium-efflux system ancillary protein
TQpTGELSIHCTELR	T3(Phospho); C10(Carbamidomethyl)	72	169891414	lysu	3	133	Lysine--tRNA ligase, heat inducible
