# Supplementary material for: Bis(zinc(II)-dipicolylamine)-functionalized sub-2 μm core-shell microspheres for the analysis of N-phosphoproteome
Source: Nat Commun. 2020 Dec 4;11:6226. doi: 10.1038/s41467-020-20026-1 (PMC7718886; doi:10.1038/s41467-020-20026-1)
Supplement: Supplementary file 5 — Supplementary Dataset 2 [file 41467_2020_20026_MOESM5_ESM.xlsx]

## Sheet: N-pho
Peptide Sequence	Amino acid	Ions Score	Score difference	Localization probability	Protein Accessions	gene name	Position in peptide	Positions within proteins	Protein description
ADESPIQpHLAR	H	49.097	7.66742	0.853896	169890705	yheS	8	397	fused predicted transporter subunits of ABC superfamily: ATP-binding components
AIApHAVR	H	64.563	10.026	0.909585	169889167	ydhW	4	131	predicted protein
ARLQpHYLIENK	H	56.258	37.6335	0.999828	169888083	nfrA	5	271	bacteriophage N4 receptor, outer membrane subunit
DFLFpHVEK	H	50.025	35.358	0.999709	169890166	ygcH	5	40	predicted protein
DGEIFLLpHDDNLER	H	69.979	34.7552	0.999666	169890798	ugpQ	8	54	glycerophosphodiester phosphodiesterase, cytosolic
FQLALIpHR	H	57.335	5.03574	0.761246	169891502	yzfA	7	20	predicted protein
GpHDIEIEVAVFLEETLTEHK	H	60.49	47.5481	0.99998	169888494	cbpA	2	118	curved DNA-binding protein
pHIVDAMLHCHER	H	58.676	8.73814	0.788986	169889707	arnC	1	169	Undecaprenyl-phosphate 4-amino-4-deoxy-L-arabinose transferase
ILDIIPETLpHQRR	H	41.218	6.46787	0.844573	169891509	fbp	10	306	fructose-1,6-bisphosphatase I
KELGpHLSAGARR	H	60.91	39.4466	0.999778	169890878	bcsA	5	142	cellulose synthase, catalytic subunit
LAIDpHVR	H	48.242	10.0398	0.909845	169888724		5	44	hypothetical protein ECDH10B_1325
LDLDRIApHWVGQGATISDR	H	43.502	40.0372	0.999901	169890048	rpsP	8	59	30S ribosomal subunit protein S16
LLAVVpHK	H	41.208	10.7047	0.921641	169890503	yhaV	6	53	conserved protein
LQRpHDDFWR	H	43.246	43.2463	0.999953	169888808	sapA	4	234	predicted antimicrobial peptide transporter subunit; periplasmic-binding component of ABC superfamily
LVQDAGIIRpHR	H	41.029	9.09465	0.901169	169890892	tag	10	88	3-methyl-adenine DNA glycosylase I, constitutive
MILpHAQAK	H	44.611	9.3156	0.8952	169889717	yfbB	4	4	predicted peptidase
MSDLpHNESIFITGGGSGLGLALVER	H	46.578	46.5776	1	169889986	hcaB	5	5	2,3-dihydroxy-2,3-dihydrophenylpropionate dehydrogenase
VEILWQVGLTGNpHKAK	H	43.813	43.8128	1	169888216	nei	13	185	endonuclease VIII; 5-formyluracil/5-hydroxymethyluracil DNA glycosylase
VPpHFGYADR	H	62.714	62.7143	1	169887686	lpcA	3	164	D-sedoheptulose 7-phosphate isomerase
ALLPDKEpKLLR	K	75.38	75.3795	1	169889174	sufE	8	9	sulfur acceptor protein
AYpKYTAR	K	40.946	40.946	0.99992	169889907	maeB	3	59	fused malic enzyme predicted oxidoreductase; predicted phosphotransacetylase
ELpKSAIRNR	K	56.011	10.2928	0.921243	169887857	tig	3	279	peptidyl-prolyl cis/trans isomerase (trigger factor)
EPVIKAApKNK	K	51.346	26.4928	0.99777	169891551	yjhC	8	82	KpLE2 phage-like element; predicted oxidoreductase
IADAGpKILSR	K	51.854	7.40734	0.846265	169891477	ulaD	6	70	3-keto-L-gulonate 6-phosphate decarboxylase
IILSpKPKVK	K	52.403	15.7017	0.973392	169888631	ycgG	5	499	conserved inner membrane protein
IVpKVATTKAQR	K	45.081	16.9073	0.98846	169890810	rpoH	3	125	RNA polymerase, sigma 32 (sigma H) factor
LApKRIIPCLDVR	K	43.083	9.82041	0.913755	169889491	hisF	3	4	imidazole glycerol phosphate synthase, catalytic subunit with HisH
LDTNMpKTQLK	K	53.17	53.1701	1	169888124	ahpF	6	7	alkyl hydroperoxide reductase, F52a subunit, FAD/NAD(P)-binding
LEDVVpKVQR	K	70.912	10.1246	0.911435	169891012	ilvN	6	77	acetolactate synthase I, small subunit
LENpKGQFDGK	K	51.749	39.819	0.999896	169890371	gss	4	219	fused glutathionylspermidine amidase; glutathionylspermidine synthetase
LFWRPpKALEK	K	52.716	28.3727	0.998549	169889787	yfcS	6	145	predicted periplasmic pilus chaperone
LGIpKLDK	K	75.915	17.6294	0.983032	169890699	fkpA	4	73	FKBP-type peptidyl-prolyl cis-trans isomerase (rotamase)
LLpKLPQTMQTARGK	K	40.552	11.2241	0.808413	169889440	yedJ	3	180	predicted phosphohydrolase
LLKVLpKEDIAAIR	K	67.563	21.4046	0.993469	169890168	ygcJ	6	144	predicted protein
LPGpKPLVDINGK	K	50.04	41.936	0.999936	169888411	kdsB	4	19	3-deoxy-manno-octulosonate cytidylyltransferase
LQpKAIGDEGILFAQTMSR	K	63.408	58.7912	0.999999	169891251	fsaB	3	48	fructose-6-phosphate aldolase 2
LQPQQpKYIR	K	45.312	45.3121	1	169887778	yahF	6	341	predicted acyl-CoA synthetase with NAD(P)-binding domain and succinyl-CoA synthetase domain
LSHSEMIEDNpKK	K	54.416	7.89449	0.857996	169887919	ylbH	11	192	conserved protein, rhs-like protein
LVELAARpKK	K	54.205	8.18926	0.883594	169888554	mviM	8	113	predicted oxidoreductase with NAD(P)-binding Rossmann-fold domain
LVTVIIKPFpK	K	51.787	51.7872	1	169887871	glnK	10	12	nitrogen assimilation regulatory protein for GlnL, GlnE, and AmtB
MENIMTLPpKIKQVR	K	40.589	9.15833	0.902327	169889700	yfaW	9	9	predicted enolase
MKALSpKLK	K	76.035	37.9013	0.999819	169890959	tdh	6	6	threonine 3-dehydrogenase, NAD(P)-binding
MpKIITRGEAMR	K	66.621	65.9764	1	169889467	yeeT	2	2	CP4-44 prophage; predicted protein
MSKLDLNALNELPpKVDR	K	94.465	61.9424	0.999999	169890172	cysH	14	14	3'-phosphoadenosine 5'-phosphosulfate reductase
MVDpKNALSLWMRER	K	64.297	60.6524	0.999999	169890989	ligB	4	106	DNA ligase, NAD(+)-dependent
QATpKIAGLPK	K	52.716	16.2992	0.97709	169888462	yccK	4	98	sulfur transfer protein
RQPpKLEPLK	K	46.129	37.3836	0.999817	169891159	fadB	4	218	fused 3-hydroxybutyryl-CoA epimerase and delta(3)-cis-delta(2)-trans-enoyl-CoA isomerase and enoyl-CoA hydratase; 3-hydroxyacyl-CoA dehydrogenase
SANYGVLDpKLARGYADLSK	K	67.456	16.7603	0.970217	169888762	tnpA	9	808	transposase
SASSLPLPQGpKSVSLK	K	45.077	38.3493	0.99983	169889991	yphD	11	12	predicted sugar transporter subunit: membrane component of ABC superfamily
TpKACDLVLK	K	51.854	38.1752	0.999848	169891582	yjjA	2	150	conserved protein
TLTpKRVAWR	K	44.135	11.0146	0.931654	169887922	allS	4	208	DNA-binding transcriptional activator of the allD operon
VATQGpKDALQELER	K	54.982	8.51973	0.876721	169887877	ylaB	6	60	conserved inner membrane protein
VIEFAQSGLpKPLVKFAR	K	81.475	81.4751	1	169888370	ybjD	10	420	conserved protein with nucleoside triphosphate hydrolase domain
VLGQLpKATVRR	K	42.109	42.109	1	169891346	tyrB	6	277	tyrosine aminotransferase, tyrosine-repressible, PLP-dependent
VNVATELpKIAFAGAVK	K	44.188	10.3022	0.914681	169890509	kbaY	8	236	tagatose 6-phosphate aldolase 1, kbaY subunit
YTVpKVLK	K	46.351	30.1483	0.999057	169891416	cadA	4	707	lysine decarboxylase 1
AATDPpRSVGTQVDDGTLEVR	R	40.725	38.2982	0.999673	169890522	yraP	6	39	predicted protein
APIYFVSpRK	R	81.958	81.9582	1	169890858	gadE	8	91	acid-induced positive regulator of glutamate-dependent acid resistance
ApRLQHYLIENK	R	56.258	37.6335	0.999828	169888083	nfrA	2	268	bacteriophage N4 receptor, outer membrane subunit
ATPEGApRDYLVPSR	R	44.882	35.4673	0.999444	169889357	aspS	7	174	aspartyl-tRNA synthetase
DVpRVLSRITTEAFNQR	R	40.154	31.7543	0.997791	169887549	ksgA	3	208	S-adenosylmethionine-6-N',N'-adenosyl (rRNA) dimethyltransferase
ELKSAIpRNR	R	56.011	10.2928	0.921243	169887857	tig	7	283	peptidyl-prolyl cis/trans isomerase (trigger factor)
FTAPpRIMTK	R	43.814	43.8144	1	169889563	thiD	5	202	bifunctional hydroxy-methylpyrimidine kinase and hydroxy-phosphomethylpyrimidine kinase
GLSLSGIIAAITGVpRPQGPWGK	R	50.897	7.13561	0.837935	169889292	yeaV	15	125	predicted transporter
GVpRAQQK	R	48.242	25.051	0.996884	169891267	fabR	3	4	DNA-binding transcriptional repressor
GVpRYVLR	R	40.946	19.7921	0.989619	169888631	ycgG	3	166	conserved inner membrane protein
HDRDIEpREK	R	41.84	6.48388	0.689186	169891514	nrdD	7	92	anaerobic ribonucleoside-triphosphate reductase
IEDLEpRQVR	R	55.676	12.6495	0.948468	169890901	insJ	6	149	IS150 protein InsA
IELGpRMR	R	64.866	11.3998	0.932446	169890058	yfjH	5	74	CP4-57 prophage; predicted protein
ILDIIPETLHQpRR	R	41.218	6.46787	0.844573	169891509	fbp	12	308	fructose-1,6-bisphosphatase I
KELGHLSAGApRR	R	60.91	8.42836	0.874432	169890878	bcsA	11	148	cellulose synthase, catalytic subunit
KSPAPSpRPQK	R	68.383	11.8357	0.890285	169888660	treA	7	8	periplasmic trehalase
LAKpRIIPCLDVR	R	43.083	9.82041	0.913755	169889491	hisF	4	5	imidazole glycerol phosphate synthase, catalytic subunit with HisH
LDLDpRIAHWVGQGATISDR	R	43.502	40.0372	0.999901	169890048	rpsP	5	56	30S ribosomal subunit protein S16
LFWpRPKALEK	R	52.716	30.2418	0.999056	169889787	yfcS	4	143	predicted periplasmic pilus chaperone
LLpRAIFGEK	R	55.531	31.4413	0.999283	169891282	rpoB	3	903	RNA polymerase, beta subunit
LMQIAGTTLpRLWPELVK	R	41.399	41.3995	1	169888597	ycfQ	10	203	predicted DNA-binding transcriptional regulator
LSDNWLLpRK	R	40.987	40.9871	1	169890632	yhdX	8	121	predicted amino-acid transporter subunit; membrane component of ABC superfamily
LTApRLNELYAARLQR	R	48.998	46.6814	0.999988	169889151	lhr	4	311	predicted ATP-dependent helicase
LVELAApRKK	R	54.205	8.18926	0.883594	169888554	mviM	7	112	predicted oxidoreductase with NAD(P)-binding Rossmann-fold domain
LVQDAGIIpRHR	R	41.029	9.09465	0.901169	169890892	tag	9	87	3-methyl-adenine DNA glycosylase I, constitutive
MKIITpRGEAMR	R	66.621	66.3814	1	169889467	yeeT	6	6	CP4-44 prophage; predicted protein
MKLTIIpRLEK	R	40.727	32.8165	0.999179	169890808	yhhK	7	7	conserved protein
MVDKNALSLWMpRER	R	64.297	10.6146	0.920128	169890989	ligB	12	114	DNA ligase, NAD(+)-dependent
NAGpRVLSRK	R	43.214	27.7993	0.99852	169890403	qseB	4	167	DNA-binding response regulator in two-component regulatory system with QseC
NDISpRSVIK	R	75.213	56.9449	0.999997	169888769	yciE	5	67	conserved protein
PpRQLYTGYEK	R	78.149	40.9689	0.999909	169888222	gltA	2	410	citrate synthase
pRQPKLEPLK	R	46.129	38.9605	0.999873	169891159	fadB	1	215	fused 3-hydroxybutyryl-CoA epimerase and delta(3)-cis-delta(2)-trans-enoyl-CoA isomerase and enoyl-CoA hydratase; 3-hydroxyacyl-CoA dehydrogenase
SLSARQpREILTMLAAGESNK	R	40.968	6.49214	0.816762	169890866	yhjB	7	147	predicted DNA-binding response regulator in two-component regulatory system
TESPFASLSEpRELQIMLMITK	R	42.716	13.5447	0.956892	169889397	uvrY	11	153	DNA-binding response regulator in two-component regulatory system with BarA
TLTKpRVAWR	R	44.135	11.0146	0.931654	169887922	allS	5	209	DNA-binding transcriptional activator of the allD operon
VAGADLWEELMApRAGK	R	73.91	73.91	1	169891117	rffM	13	103	UDP-N-acetyl-D-mannosaminuronic acid (ManNAcA) transferase
VELNpRYSLK	R	67.563	11.8462	0.901108	169887699	frsA	5	341	fermentation/respiration switch protein
VIPpRNTTIPVAR	R	50.607	40.4317	1	169889971	hscA	4	411	DnaK-like molecular chaperone specific for IscU
VIPpRNTTIPVAR	R	59.8	9.19296	0.892521	169889971	hscA	4	411	DnaK-like molecular chaperone specific for IscU
VLEQIAAQMpRNK	R	73.248	16.7005	0.97907	169890397	parC	10	275	DNA topoisomerase IV, subunit A
VPHFGYADR	R	62.714	62.7143	1	169887686	lpcA	9	170	D-sedoheptulose 7-phosphate isomerase
YGATVILLGpRNEEK	R	42.718	42.7176	1	169888783	yciK	10	44	predicted oxoacyl-(acyl carrier protein) reductase, EmrKY-TolC system
YPTLALVDSTQELpRLLPK	R	55.401	55.4006	1	169887841	dxs	14	21	1-deoxyxylulose-5-phosphate synthase, thiamine-requiring, FAD-requiring

## Sheet: O-pho
Peptide Sequence	Amino acid	Ions Score	Score difference	Localization probability	Protein Accessions	gene name	Position in peptide	Positions within proteins	Protein description
ADEpSPIQHLAR	S	49.097	49.0967	1	169890705	yheS	4	393	fused predicted transporter subunits of ABC superfamily: ATP-binding components
ADYADpSLTENGTHGSDSVESAAR	S	238.94	21.6738	0.993233	169889963	ndk	6	110	multifunctional nucleoside diphosphate kinase and apyrimidinic endonuclease and 3'-phosphodiesterase
ADYADpSLTENGTHGSDSVESAAR	S	171.76	8.88485	0.870714	169889963	ndk	6	110	multifunctional nucleoside diphosphate kinase and apyrimidinic endonuclease and 3'-phosphodiesterase
ADYADpSLTENGTHGSDSVESAAR	S	50.858	8.11992	0.750238	169889963	ndk	6	110	multifunctional nucleoside diphosphate kinase and apyrimidinic endonuclease and 3'-phosphodiesterase
AHGGENIHIIpSKIENQEGLNNFDEILEASDGIMVAR	S	80.506	72.5076	1	169889171	pykF	11	219	pyruvate kinase I
DDpSAKRK	S	51.036	51.0365	1	169889732	nuoJ	3	175	NADH:ubiquinone oxidoreductase, membrane subunit J
DGVALADQVKpSIAWR	S	117.52	117.52	1	169890189	chpA	11	80	toxin of the ChpA-ChpR toxin-antitoxin system, endoribonuclease
EFpSIDVLEEMLEK	S	41.644	41.6438	1	169890091	stpA	3	22	DNA binding protein, nucleoid-associated
EILpSRLK	S	50.039	50.0394	1	169887632	dgt	4	86	deoxyguanosine triphosphate triphosphohydrolase
FIpSLLLFFIASIFIR	S	51.268	51.2675	1	169889802	yfdI	3	362	CPS-53 (KpLE1) prophage; predicted inner membrane protein
GGKKIpSI	S	46.351	46.3511	1	169888556	flgN	6	137	export chaperone for FlgK and FlgL
GGPLADGIVITPpSHNPPEDGGIK	S	302.74	46.6285	0.999978	169888192	pgm	13	146	phosphoglucomutase
GLTpSLRQINR	S	49.358	19.1734	0.987485	169889336	ptrB	4	339	protease II
IDVLAHpSLNQLRPELFEGR	S	89.805	89.8046	1	169889584	mlrA	7	198	DNA-binding transcriptional regulator
IILpSKPKVK	S	52.403	52.4027	1	169888631	ycgG	4	498	conserved inner membrane protein
IQEMpSALLGIGR	S	97.635	97.635	1	169888664	dhaR	5	611	predicted DNA-binding transcriptional regulator, dihydroxyacetone
IVTGVTASQALLDEAVR	S	48.44	31.3714	0.999235	169888212	ybgI	8	45	metal-binding predicted hydrolase-oxidase
KGGPLADGIVITPSHNPPEDGGIK	S	121.83	25.1205	0.996934	169888192	pgm	14	146	phosphoglucomutase
KRTFQPSVLK	S	44.447	44.447	1	169891039	rpmH	7	8	50S ribosomal subunit protein L34
KSPAPSRPQK	S	68.383	11.8357	0.890492	169888660	treA	6	7	periplasmic trehalase
KVpSTDPKLK	S	42.869	42.8692	1	169889307	manX	3	307	fused mannose-specific PTS enzymes: IIA component; IIB component
LSHSEMIEDNKK	S	54.416	42.1284	0.999896	169887919	ylbH	4	185	conserved protein, rhs-like protein
LVGEGpSSVR	S	45.718	45.7179	1	169887834	nrdR	6	23	DNA-binding transcriptional regulator
LVpSGTEIQTK	S	40.045	27.418	0.998213	169889465	yeeR	3	446	CP4-44 prophage; predicted membrane protein
MKALpSKLK	S	76.035	76.0346	1	169890959	tdh	5	5	threonine 3-dehydrogenase, NAD(P)-binding
NDIpSRSVIK	S	65.252	63.4796	1	169888769	yciE	4	66	conserved protein
NDIpSRSVIK	S	40.352	15.576	0.972531	169888769	yciE	4	66	conserved protein
QMGNpSEVGHVNLGAGR	S	68.567	68.5672	1	169890955	gpmI	5	64	phosphoglycero mutase III, cofactor-independent
RFAPEQAIpSAAKVLFHQK	S	42.629	42.629	1	169891525	yjgJ	9	23	predicted transcriptional regulator
pSGETEDATIADLAVGTAAGQIK	S	268.6	26.5111	0.997772	169890186	eno	1	372	enolase
SGSIKpSPIWR	S	61.999	28.0386	0.998429	169890673	rplD	6	75	50S ribosomal subunit protein L4
SLALSVGLELAGpSGVR	S	42.001	33.0466	0.99939	169888113	entA	13	165	2,3-dihydro-2,3-dihydroxybenzoate dehydrogenase
SLpSARQREILTMLAAGESNK	S	40.968	5.8348	0.670827	169890866	yhjB	3	143	predicted DNA-binding response regulator in two-component regulatory system
VELNRYpSLK	S	67.563	13.1546	0.926324	169887699	frsA	7	343	fermentation/respiration switch protein
VHLpSSPVEMAK	S	43.083	6.52613	0.817976	169887677	mltD	4	266	membrane-bound lytic murein transglycosylase D
VIpSVQEMHAQIK	S	50.04	48.283	1	169887531	carB	3	1064	carbamoyl-phosphate synthase large subunit
VLpSLMEDVVKHHAVKR	S	40.496	40.4964	1	169890062	yfjK	3	629	CP4-57 prophage; conserved protein
VSLIVCpSALK	S	43.246	34.0323	0.999605	169890786	gntK	7	88	gluconate kinase 2; gluconate transport, GNT I system
WDVIDLpSR	S	40.724	40.7239	1	169888470	appC	7	8	cytochrome bd-II oxidase, subunit I
AApTDPRSVGTQVDDGTLEVR	T	40.725	7.52947	0.802031	169890522	yraP	3	36	predicted protein
ADYADSLpTENGTHGSDSVESAAR	T	116.08	8.24971	0.861745	169889963	ndk	8	112	multifunctional nucleoside diphosphate kinase and apyrimidinic endonuclease and 3'-phosphodiesterase
AGVAQpTAK	T	57.811	57.8113	1	169890613	yhdE	6	60	conserved protein
AVEDIVpTLFTQR	T	56.378	56.3783	1	169887922	allS	7	287	DNA-binding transcriptional activator of the allD operon
DIVDPApTPYPGDK	T	52.49	52.4897	1	169891155	rfaH	7	109	DNA-binding transcriptional antiterminator
DVRVLSRIpTTEAFNQR	T	40.154	12.2401	0.945876	169887549	ksgA	9	214	S-adenosylmethionine-6-N',N'-adenosyl (rRNA) dimethyltransferase
EINVpTKK	T	51.572	51.5723	1	169890548	ftsH	5	59	subunit of integral membrane ATP-dependent zinc metallopeptidase
EIpTIINK	T	55.604	55.6035	1	169891309	arpA	3	85	regulator of acetyl CoA synthetase
EVLHpTVRELEKQAIK	T	65.347	65.3469	1	169889480	yeeY	5	76	predicted DNA-binding transcriptional regulator
FTAPRIMpTK	T	43.814	30.7612	0.999161	169889563	thiD	8	205	bifunctional hydroxy-methylpyrimidine kinase and hydroxy-phosphomethylpyrimidine kinase
GHDIEIEVAVFLEEpTLTEHK	T	60.49	60.4896	1	169888494	cbpA	15	131	curved DNA-binding protein
GLSLSGIIAAIpTGVRPQGPWGK	T	50.897	47.8412	0.999952	169889292	yeaV	12	122	predicted transporter
IFMGLApTIFLER	T	69.954	69.9535	1	169888229	sucC	7	186	succinyl-CoA synthetase, beta subunit
ILDIIPEpTLHQRR	T	41.218	41.2177	1	169891509	fbp	8	304	fructose-1,6-bisphosphatase I
INATGGLPpTIPINARR	T	73.885	64.3156	1	169890602	degS	9	140	serine endoprotease, periplasmic
IQLKNGKEpTTLR	T	41.448	41.4482	1	169890358	glcB	9	208	malate synthase G
IRpTGEADEAAL	T	50.607	50.6068	1	169887871	glnK	3	104	nitrogen assimilation regulatory protein for GlnL, GlnE, and AmtB
ISVTPGNGFK	T	52.482	23.3204	0.995366	169888726		4	172	protein 40A
LDNPLpTGKGLK	T	51.854	51.8544	1	169890878	bcsA	6	512	cellulose synthase, catalytic subunit
LDpTAEFGVVPGVTDK	T	42.395	42.3949	1	169891514	nrdD	3	558	anaerobic ribonucleoside-triphosphate reductase
LDpTNMKTQLK	T	53.17	53.1701	1	169888124	ahpF	3	4	alkyl hydroperoxide reductase, F52a subunit, FAD/NAD(P)-binding
LFGMRpTNVFRR	T	75.213	75.2127	1	169888283	ybhO	6	106	cardiolipin synthase 2
LGEGTLIpTLRCINGSTDER	T	41.348	6.07502	0.726376	169888856	ydaN	8	89	predicted Zn(II) transporter
LGEGpTLITLRCINGSTDER	T	43.208	5.52115	0.751068	169888856	ydaN	5	86	predicted Zn(II) transporter
LIAAPMAGIpTDR	T	40.002	40.0015	1	169890623	dusB	10	21	tRNA-dihydrouridine synthase B
LLARQMKVAEHpTPLLR	T	40.025	40.0246	1	169891023	yidP	12	195	predicted DNA-binding transcriptional regulator
LLKLPQpTMQTARGK	T	40.552	8.72477	0.801032	169889440	yedJ	7	184	predicted phosphohydrolase
LNLLVTDK	T	60.358	60.3582	1	169888184	glnS	6	279	glutamyl-tRNA synthetase
LTLTAVQGILGR	T	61.962	49.3314	0.999988	169887522	yaaY	4	60	predicted protein
LVLIMEpTELWPNLIAALHKR	T	54.143	54.1434	1	169890976	kdtA	7	131	3-deoxy-D-manno-octulosonic-acid transferase (KDO transferase)
LVNPApTLK	T	46.663	46.6634	1	169890313	ygfI	6	256	predicted DNA-binding transcriptional regulator
LVpTVIIKPFK	T	51.787	51.7872	1	169887871	glnK	3	5	nitrogen assimilation regulatory protein for GlnL, GlnE, and AmtB
MKLpTIIRLEK	T	40.727	40.7274	1	169890808	yhhK	4	4	conserved protein
MNLpTELK	T	40.946	40.946	1	169891105	rho	4	4	transcription termination factor
PApTRRDEK	T	42.474	42.4745	1	169889324	yebS	3	224	conserved inner membrane protein
QILAHLpTPEL	T	41.979	41.9793	1	169888618	hflD	7	210	predicted lysogenization regulator
QSLGRpTWLRR	T	45.68	45.6801	0.999973	169890046	trmD	6	216	tRNA (guanine-1-)-methyltransferase
QpTREEVAMQRAELEEK	T	50.354	50.3537	1	169890956	envC	2	169	protease with a role in cell division
QTSPLLTQLMEALR	T	48.284	38.4842	0.999816	169887892	recR	7	8	gap repair protein
SEISDKNLYLpTRPDMGR	T	45.433	14.5436	0.938691	169889884	eutC	11	135	ethanolamine ammonia-lyase, small subunit (light chain)
SQMRRIMLCVSDpTIDK	T	59.198	22.0183	0.994732	169890839	pitA	13	350	phosphate transporter, low-affinity
pTCHAAIIAR	T	95.523	95.5231	1	169889196	pps	1	419	phosphoenolpyruvate synthase
TEAPpTPHRLEKAR	T	50.155	39.3393	0.999873	169889371	flhB	5	13	predicted flagellar export pore protein
pTFDRLKNEQPQIR	T	41.684	41.6838	1	169890561	yrbC	1	38	predicted ABC-type organic solvent transporter
pTKACDLVLK	T	51.854	46.8912	1	169891582	yjjA	1	149	conserved protein
TKpTGELSIHCTELR	T	72.417	16.2701	0.976448	169890286	lysS	3	133	lysine tRNA synthetase, constitutive
pTSHTSIMAR	T	40.882	5.44402	0.756309	169889860	ptsI	1	187	PEP-protein phosphotransferase of PTS system (enzyme I)
VAGKpTLLGQK	T	46.39	46.3899	1	169888458	yccU	5	54	predicted CoA-binding protein with NAD(P)-binding Rossmann-fold domain
VIPRNpTTIPVAR	T	59.245	59.2451	1	169889971	hscA	6	413	DnaK-like molecular chaperone specific for IscU
VIpTVDADGRFVPK	T	68.735	68.7347	1	169888089	cusB	3	343	copper/silver efflux system, membrane fusion protein
VLGQLKApTVRR	T	42.109	42.109	1	169891346	tyrB	8	279	tyrosine aminotransferase, tyrosine-repressible, PLP-dependent
VLNHPDEpTQAR	T	40.002	40.0015	1	169888085	cusS	8	68	sensory histidine kinase in two-component regulatory system with CusR, senses copper ions
VLRYTALRpTK	T	41.448	8.18566	0.921265	169889799	intS	9	235	CPS-53 (KpLE1) prophage; predicted prophage CPS-53 integrase
VNVApTELKIAFAGAVK	T	44.188	44.1881	1	169890509	kbaY	5	233	tagatose 6-phosphate aldolase 1, kbaY subunit
YAQpTQRIK	T	40.103	13.501	0.957251	169888334	deoR	4	245	DNA-binding transcriptional repressor
YLARLpTK	T	40.946	39.5968	0.999881	169888536	mdoH	6	120	membrane glycosyltransferase
ATPEGARDpYLVPSR	Y	44.882	15.9244	0.972762	169889357	aspS	9	176	aspartyl-tRNA synthetase
AVpYLQLLNRQQELSISK	Y	48.004	42.1615	0.999946	169888473	etk	3	386	cryptic autophosphorylating protein tyrosine kinase Etk
GVRpYVLR	Y	40.946	40.946	1	169888631	ycgG	4	167	conserved inner membrane protein
MTVQDpYLLK	Y	41.979	19.8314	0.989711	169889124	ydgT	6	6	predicted regulator
SWLpYLLSK	Y	44.692	5.47376	0.778682	169888083	nfrA	4	291	bacteriophage N4 receptor, outer membrane subunit
TIFKEpYFLNPQATAK	Y	53.3	8.37468	0.873055	169887535	caiC	6	388	predicted crotonobetaine CoA ligase:carnitine CoA ligase

## Sheet: Sheet1
Data S2. Endogenous E. coli phosphopeptides, glucose and glycerol cultured.
N-pho. Determined N-phosphopeptides enriched by SiO2@DpaZn
O-pho. Determined O-phosphopeptides enriched by SiO2@DpaZn
