# Supplementary material for: Bis(zinc(II)-dipicolylamine)-functionalized sub-2 μm core-shell microspheres for the analysis of N-phosphoproteome
Source: Nat Commun. 2020 Dec 4;11:6226. doi: 10.1038/s41467-020-20026-1 (PMC7718886; doi:10.1038/s41467-020-20026-1)
Supplement: Supplementary file 6 — Supplementary Dataset 3 [file 41467_2020_20026_MOESM6_ESM.xlsx]

## Sheet: N-pho
Protein	Positions within proteins	Protein description	Localization prob	Score diff	Score	Number of Phosphorylation(HKR)	Amino acid	Phosphorylation(HKR) Probabilities	Peptide sequence	Position in peptide
sp|O14948-4|TFEC_HUMAN	179	sp|O14948-4|TFEC_HUMAN Isoform 4 of Transcription factor EC OS=Homo sapiens OX=9606 GN=TFEC	0.769691	5.03977	52.144	1	H	IQELEIQAR(0.006)TH(0.006)GLPTLASLGTVDLGAH(0.77)VTK(0.219)	IQELEIQARTHGLPTLASLGTVDLGAHVTK	27
sp|O00444-3|PLK4_HUMAN	556	sp|O00444-3|PLK4_HUMAN Isoform 3 of Serine/threonine-protein kinase PLK4 OS=Homo sapiens OX=9606 GN=PLK4	0.822674	5.11671	40.88	1	H	SITSPLVAH(0.823)R(0.424)LK(0.704)PIR(0.05)	SITSPLVAHRLKPIR	9
sp|Q68D10-3|SPT2_HUMAN	249	sp|Q68D10-3|SPT2_HUMAN Isoform 3 of Protein SPT2 homolog OS=Homo sapiens OX=9606 GN=SPTY2D1	0.767122	5.25367	75.652	1	H	LSK(0.004)GSGDR(0.229)H(0.767)PSSK	LSKGSGDRHPSSK	9
sp|P49914-2|MTHFS_HUMAN	19	sp|P49914-2|MTHFS_HUMAN Isoform 2 of 5-formyltetrahydrofolate cyclo-ligase OS=Homo sapiens OX=9606 GN=MTHFS	0.799971	5.34055	51.688	1	H	MAR(0.651)SR(0.275)LTATSVSQVQVIAH(0.8)SEYQK(0.274)	MARSRLTATSVSQVQVIAHSEYQK	19
sp|Q9ULD2-2|MTUS1_HUMAN	98	sp|Q9ULD2-2|MTUS1_HUMAN Isoform 2 of Microtubule-associated tumor suppressor 1 OS=Homo sapiens OX=9606 GN=MTUS1	0.774013	5.34664	81.381	1	H	QVLDMH(0.774)K(0.226)	QVLDMHK	6
sp|Q8IY67-2|RAVR1_HUMAN	614	sp|Q8IY67-2|RAVR1_HUMAN Isoform 2 of Ribonucleoprotein PTB-binding 1 OS=Homo sapiens OX=9606 GN=RAVER1	0.774102	5.34886	79.886	1	H	H(0.774)K(0.226)MSPPPSGFGER	HKMSPPPSGFGER	1
sp|O75342|LX12B_HUMAN	145	sp|O75342|LX12B_HUMAN Arachidonate 12-lipoxygenase, 12R-type OS=Homo sapiens OX=9606 GN=ALOX12B PE=1 SV=1	0.848957	5.48133	57.802	1	H	QDFYH(0.849)WR(0.849)VFLPGLPSYVH(0.121)IPSYR(0.172)PPVR(0.009)	QDFYHWRVFLPGLPSYVHIPSYRPPVR	5
sp|Q15911-2|ZFHX3_HUMAN	192	sp|Q15911-2|ZFHX3_HUMAN Isoform B of Zinc finger homeobox protein 3 OS=Homo sapiens OX=9606 GN=ZFHX3	0.758721	5.51755	45.891	1	H	LNLIQH(0.759)VR(0.213)SMK(0.013)H(0.003)QR(0.011)	LNLIQHVRSMKHQR	6
sp|Q9BT78-2|CSN4_HUMAN	348	sp|Q9BT78-2|CSN4_HUMAN Isoform 2 of COP9 signalosome complex subunit 4 OS=Homo sapiens OX=9606 GN=COPS4	0.751782	5.63994	62.813	1	H	PCQR(0.003)GISR(0.042)SNH(0.752)FVSK(0.203)	PCQRGISRSNHFVSK	11
sp|Q9NQX3|GEPH_HUMAN	202	sp|Q9NQX3|GEPH_HUMAN Gephyrin OS=Homo sapiens OX=9606 GN=GPHN PE=1 SV=1	0.825956	5.66246	41.205	1	H	VK(0.014)EVH(0.01)DELEDLPSPPPPLSPPPTTSPH(0.826)K(0.802)QTEDK(0.349)	VKEVHDELEDLPSPPPPLSPPPTTSPHKQTEDK	27
sp|Q96GP6-2|SREC2_HUMAN	669	sp|Q96GP6-2|SREC2_HUMAN Isoform 2 of Scavenger receptor class F member 2 OS=Homo sapiens OX=9606 GN=SCARF2	0.777933	5.66801	68.978	1	H	PPPPDPATKPK(0.011)VSWIH(0.778)GK(0.211)	PPPPDPATKPKVSWIHGK	16
sp|Q86VQ1|GLCI1_HUMAN	261	sp|Q86VQ1|GLCI1_HUMAN Glucocorticoid-induced transcript 1 protein OS=Homo sapiens OX=9606 GN=GLCCI1 PE=1 SV=1	0.786178	5.70867	94.463	1	H	DR(0.003)QSPLH(0.786)GNH(0.211)ITISHTQATGSR	DRQSPLHGNHITISHTQATGSR	7
sp|O60346|PHLP1_HUMAN	583	sp|O60346|PHLP1_HUMAN PH domain leucine-rich repeat-containing protein phosphatase 1 OS=Homo sapiens OX=9606 GN=PHLPP1 PE=1 SV=3	0.788742	5.72024	53.001	1	H	DSLTGK(0.211)MH(0.789)VLPLIGGK(1)VEEVK(1)	DSLTGKMHVLPLIGGKVEEVK	8
sp|Q9HCZ1|ZN334_HUMAN	96	sp|Q9HCZ1|ZN334_HUMAN Zinc finger protein 334 OS=Homo sapiens OX=9606 GN=ZNF334 PE=1 SV=2	0.801801	5.73417	40.384	1	H	EIQDK(0.276)H(0.802)LTQTVFFSNK(0.907)TLITER(0.015)	EIQDKHLTQTVFFSNKTLITER	6
sp|O75362|ZN217_HUMAN	728	sp|O75362|ZN217_HUMAN Zinc finger protein 217 OS=Homo sapiens OX=9606 GN=ZNF217 PE=1 SV=1	0.784073	5.79192	58.29	1	H	TFYPEVLMMH(0.784)QR(0.212)LEHK(0.002)YNPDVHK(0.002)	TFYPEVLMMHQRLEHKYNPDVHK	10
sp|O75717-2|WDHD1_HUMAN	286	sp|O75717-2|WDHD1_HUMAN Isoform 2 of WD repeat and HMG-box DNA-binding protein 1 OS=Homo sapiens OX=9606 GN=WDHD1	0.782069	5.88807	72.14	1	H	TGSSLLK(0.005)EEEEDGQEGSIH(0.782)NLPLVTSQR(0.202)PFYDGPMPTPR(0.011)	TGSSLLKEEEEDGQEGSIHNLPLVTSQRPFYDGPMPTPR	19
sp|Q9ULM3|YETS2_HUMAN	1385	sp|Q9ULM3|YETS2_HUMAN YEATS domain-containing protein 2 OS=Homo sapiens OX=9606 GN=YEATS2 PE=1 SV=2	0.788929	5.94619	45.722	1	H	QALAVGYQTASH(0.789)NR(0.201)IPK(0.01)	QALAVGYQTASHNRIPK	12
sp|Q8IVF2-3|AHNK2_HUMAN	1145	sp|Q8IVF2-3|AHNK2_HUMAN Isoform 3 of Protein AHNAK2 OS=Homo sapiens OX=9606 GN=AHNAK2	0.794909	5.95975	40.88	1	H	GH(0.795)LPK(0.204)VQMPSLK(0.001)MPK	GHLPKVQMPSLKMPK	2
sp|P35670-2|ATP7B_HUMAN	812	sp|P35670-2|ATP7B_HUMAN Isoform 2 of Copper-transporting ATPase 2 OS=Homo sapiens OX=9606 GN=ATP7B	0.786368	5.98248	56.407	1	H	PLEMAH(0.786)K(0.208)IK(0.036)TVMFDK(0.97)	PLEMAHKIKTVMFDK	6
sp|Q5XG92-2|EST4A_HUMAN	410	sp|Q5XG92-2|EST4A_HUMAN Isoform 2 of Carboxylesterase 4A OS=Homo sapiens OX=9606 GN=CES4A	0.755579	5.98492	51.473	1	H	MMDIVQDATFVYATLQTAH(0.191)YH(0.756)R(0.051)GLSMGK(0.002)EK(0.001)	MMDIVQDATFVYATLQTAHYHRGLSMGKEK	21
sp|Q9UKZ4|TEN1_HUMAN	2390	sp|Q9UKZ4|TEN1_HUMAN Teneurin-1 OS=Homo sapiens OX=9606 GN=TENM1 PE=1 SV=2	0.768044	6.01089	50.305	1	H	WTTPNH(0.768)H(0.192)IWK(0.03)QLNLLPK(0.01)	WTTPNHHIWKQLNLLPK	6
sp|Q9Y2E4|DIP2C_HUMAN	1455	sp|Q9Y2E4|DIP2C_HUMAN Disco-interacting protein 2 homolog C OS=Homo sapiens OX=9606 GN=DIP2C PE=1 SV=2	0.799793	6.01508	58.116	1	H	GMR(0.2)YH(0.8)PIDIETSVIR	GMRYHPIDIETSVIR	5
sp|Q9GZT8-3|NIF3L_HUMAN	167	sp|Q9GZT8-3|NIF3L_HUMAN Isoform 3 of NIF3-like protein 1 OS=Homo sapiens OX=9606 GN=NIF3L1	0.799533	6.02549	64.842	1	H	PIHPSK(0.001)APNYPTEGNH(0.8)R(0.2)	PIHPSKAPNYPTEGNHR	16
sp|Q15428|SF3A2_HUMAN	149	sp|Q15428|SF3A2_HUMAN Splicing factor 3A subunit 2 OS=Homo sapiens OX=9606 GN=SF3A2 PE=1 SV=2	0.882022	6.05083	41.939	1	H	QR(0.004)DSEMGQQSLLFQIDYPEIAEGIMPR(0.541)H(0.882)R(0.573)	QRDSEMGQQSLLFQIDYPEIAEGIMPRHR	28
sp|Q9NS87-4|KIF15_HUMAN	669	sp|Q9NS87-4|KIF15_HUMAN Isoform 4 of Kinesin-like protein KIF15 OS=Homo sapiens OX=9606 GN=KIF15	0.814935	6.08648	57.532	1	H	IITTPTK(0.01)AYQLH(0.815)SR(0.175)	IITTPTKAYQLHSR	12
sp|O43593-2|HAIR_HUMAN	939	sp|O43593-2|HAIR_HUMAN Isoform 2 of Lysine-specific demethylase hairless OS=Homo sapiens OX=9606 GN=HR	0.858819	6.1519	73.386	1	H	PK(0.003)SDEGSVLLLH(0.859)R(0.033)ALGDEDTSR(0.105)	PKSDEGSVLLLHRALGDEDTSR	12
sp|P19823|ITIH2_HUMAN	196	sp|P19823|ITIH2_HUMAN Inter-alpha-trypsin inhibitor heavy chain H2 OS=Homo sapiens OX=9606 GN=ITIH2 PE=1 SV=2	0.800832	6.15841	57.885	1	H	K(0.001)LGSYEH(0.801)R(0.194)IYLQPGR(0.005)	KLGSYEHRIYLQPGR	7
sp|Q9H3E2|SNX25_HUMAN	322	sp|Q9H3E2|SNX25_HUMAN Sorting nexin-25 OS=Homo sapiens OX=9606 GN=SNX25 PE=1 SV=2	0.793865	6.22677	68.262	1	H	ALISFWESVEH(0.794)LK(0.189)NANK(0.017)	ALISFWESVEHLKNANK	11
sp|Q9UJ98-2|STAG3_HUMAN	86	sp|Q9UJ98-2|STAG3_HUMAN Isoform 2 of Cohesin subunit SA-3 OS=Homo sapiens OX=9606 GN=STAG3	0.811033	6.32405	65.305	1	H	K(1)GSR(1)VVH(0.811)R(0.189)	KGSRVVHR	7
sp|Q8WXK3|ASB13_HUMAN	188	sp|Q8WXK3|ASB13_HUMAN Ankyrin repeat and SOCS box protein 13 OS=Homo sapiens OX=9606 GN=ASB13 PE=1 SV=2	0.831458	6.35785	60.939	1	H	VLLNAGANVNAAKLHETALH(0.311)H(0.831)AAK(0.831)VK(0.026)	VLLNAGANVNAAKLHETALHHAAKVK	21
sp|Q9NS75|CLTR2_HUMAN	284	sp|Q9NS75|CLTR2_HUMAN Cysteinyl leukotriene receptor 2 OS=Homo sapiens OX=9606 GN=CYSLTR2 PE=1 SV=1	0.804993	6.39284	69.812	1	H	VGLCK(0.999)DR(0.185)LH(0.805)K(0.011)	VGLCKDRLHK	9
sp|Q8TEU7-6|RPGF6_HUMAN	631	sp|Q8TEU7-6|RPGF6_HUMAN Isoform 6 of Rap guanine nucleotide exchange factor 6 OS=Homo sapiens OX=9606 GN=RAPGEF6	0.833418	6.44514	62.166	1	H	SGVPH(0.833)IPK(0.169)IAEK(0.764)K(0.234)	SGVPHIPKIAEKK	5
sp|O15068-5|MCF2L_HUMAN	104	sp|O15068-5|MCF2L_HUMAN Isoform 5 of Guanine nucleotide exchange factor DBS OS=Homo sapiens OX=9606 GN=MCF2L	0.817624	6.63289	63.181	1	H	LALK(0.178)EGH(0.818)SVLESLR(0.005)	LALKEGHSVLESLR	7
sp|O14746-4|TERT_HUMAN	17	sp|O14746-4|TERT_HUMAN Isoform 4 of Telomerase reverse transcriptase OS=Homo sapiens OX=9606 GN=TERT	0.818672	6.63525	49.343	1	H	SH(0.819)YR(0.181)EVLPLATFVR(0.942)R(0.059)	SHYREVLPLATFVRR	2
sp|Q5VTL7|FNDC7_HUMAN	477	sp|Q5VTL7|FNDC7_HUMAN Fibronectin type III domain-containing protein 7 OS=Homo sapiens OX=9606 GN=FNDC7 PE=2 SV=3	0.82217	6.68023	47.844	1	H	NVSR(1)DAFSMINVH(0.822)WR(0.178)	NVSRDAFSMINVHWR	13
sp|Q9P2R3|ANFY1_HUMAN	82	sp|Q9P2R3|ANFY1_HUMAN Rabankyrin-5 OS=Homo sapiens OX=9606 GN=ANKFY1 PE=1 SV=2	0.822359	6.68619	73.9	1	H	H(0.001)ISAH(0.822)K(0.176)FVLAAR	HISAHKFVLAAR	5
sp|Q5HYI7-4|MTX3_HUMAN	161	sp|Q5HYI7-4|MTX3_HUMAN Isoform 3 of Metaxin-3 OS=Homo sapiens OX=9606 GN=MTX3	0.843046	6.70363	77.506	1	H	GQPPLYH(0.843)LR(0.157)EVEAQIYR(0.145)DAK(0.855)	GQPPLYHLREVEAQIYRDAK	7
sp|Q8TER5-2|ARH40_HUMAN	343	sp|Q8TER5-2|ARH40_HUMAN Isoform 2 of Rho guanine nucleotide exchange factor 40 OS=Homo sapiens OX=9606 GN=ARHGEF40	0.831072	6.71448	72.434	1	H	TCSPR(0.931)EH(0.831)VLLGR(0.23)AR(0.008)	TCSPREHVLLGRAR	7
sp|Q96SD1-4|DCR1C_HUMAN	283	sp|Q96SD1-4|DCR1C_HUMAN Isoform 4 of Protein artemis OS=Homo sapiens OX=9606 GN=DCLRE1C	0.903969	6.85177	54.768	1	H	LPCGITSR(0.107)NR(0.985)IPLH(0.904)IISIK(0.004)	LPCGITSRNRIPLHIISIK	14
sp|Q7Z7J5|DPPA2_HUMAN	254	sp|Q7Z7J5|DPPA2_HUMAN Developmental pluripotency-associated protein 2 OS=Homo sapiens OX=9606 GN=DPPA2 PE=2 SV=2	0.82939	6.86764	66.023	1	H	GWVRLQFHAGQAWVPTTH(0.829)R(0.171)	GWVRLQFHAGQAWVPTTHR	18
sp|Q14C86-3|GAPD1_HUMAN	945	sp|Q14C86-3|GAPD1_HUMAN Isoform 3 of GTPase-activating protein and VPS9 domain-containing protein 1 OS=Homo sapiens OX=9606 GN=GAPVD1	0.82275	6.88572	63.042	1	H	ELPPAAAIGATSLVAAPH(0.823)SSSSSPSK(0.169)DSSR(0.009)	ELPPAAAIGATSLVAAPHSSSSSPSKDSSR	18
sp|Q86XF0|DYR2_HUMAN	128	sp|Q86XF0|DYR2_HUMAN Dihydrofolate reductase 2, mitochondrial OS=Homo sapiens OX=9606 GN=DHFR2 PE=1 SV=1	0.818056	6.89063	64.73	1	H	EAMNH(0.818)LGH(0.167)LK(0.014)LFVTR	EAMNHLGHLKLFVTR	5
sp|Q9HBI1-3|PARVB_HUMAN	211	sp|Q9HBI1-3|PARVB_HUMAN Isoform 3 of Beta-parvin OS=Homo sapiens OX=9606 GN=PARVB	0.823851	6.96061	45.784	1	H	DAFDTLFDH(0.824)APDK(0.177)LSVVK(0.518)K(0.481)	DAFDTLFDHAPDKLSVVKK	9
sp|A8MVX0|ARG33_HUMAN	699	sp|A8MVX0|ARG33_HUMAN Rho guanine nucleotide exchange factor 33 OS=Homo sapiens OX=9606 GN=ARHGEF33 PE=2 SV=2	0.833079	7.01768	60.255	1	H	LEAAAQAH(0.833)GK(0.166)AK(0.001)PLSR	LEAAAQAHGKAKPLSR	8
sp|Q04759-3|KPCT_HUMAN	31	sp|Q04759-3|KPCT_HUMAN Isoform 3 of Protein kinase C theta type OS=Homo sapiens OX=9606 GN=PRKCQ	0.782916	7.03723	58.23	1	H	GAIK(0.02)QAK(0.02)VH(0.155)H(0.783)VK(0.023)	GAIKQAKVHHVK	10
sp|P49368-2|TCPG_HUMAN	488	sp|P49368-2|TCPG_HUMAN Isoform 2 of T-complex protein 1 subunit gamma OS=Homo sapiens OX=9606 GN=CCT3	0.909055	7.15486	68.846	1	H	IDDIVSGH(0.909)K(0.541)K(0.541)K(0.009)	IDDIVSGHKKK	8
sp|O60759-2|CYTIP_HUMAN	243	sp|O60759-2|CYTIP_HUMAN Isoform 2 of Cytohesin-interacting protein OS=Homo sapiens OX=9606 GN=CYTIP	0.839573	7.18301	69.345	1	H	K(1)QLLK(0.999)FIPGLH(0.84)R(0.161)	KQLLKFIPGLHR	11
sp|Q13617|CUL2_HUMAN	696	sp|Q13617|CUL2_HUMAN Cullin-2 OS=Homo sapiens OX=9606 GN=CUL2 PE=1 SV=2	0.839642	7.24075	74.475	1	H	VLR(0.16)H(0.84)NALIQEVISQSR	VLRHNALIQEVISQSR	4
sp|P08922|ROS1_HUMAN	2006	sp|P08922|ROS1_HUMAN Proto-oncogene tyrosine-protein kinase ROS OS=Homo sapiens OX=9606 GN=ROS1 PE=1 SV=3	0.866496	7.26577	65.895	1	H	EAHLMSK(0.289)FNH(0.866)PNILK(0.844)	EAHLMSKFNHPNILK	10
sp|Q13485|SMAD4_HUMAN	67	sp|Q13485|SMAD4_HUMAN Mothers against decapentaplegic homolog 4 OS=Homo sapiens OX=9606 GN=SMAD4 PE=1 SV=1	0.854762	7.27172	44.641	1	H	EK(0.002)K(0.002)DELDSLITAITTNGAH(0.855)PSK(0.141)	EKKDELDSLITAITTNGAHPSK	19
sp|P57103-2|NAC3_HUMAN	657	sp|P57103-2|NAC3_HUMAN Isoform 2 of Sodium/calcium exchanger 3 OS=Homo sapiens OX=9606 GN=SLC8A3	0.843341	7.27719	63.32	1	H	RIAEMGK(0.993)PVLGEH(0.843)PK(0.163)	RIAEMGKPVLGEHPK	13
sp|Q96EX2-2|RNFT2_HUMAN	181	sp|Q96EX2-2|RNFT2_HUMAN Isoform 2 of RING finger and transmembrane domain-containing protein 2 OS=Homo sapiens OX=9606 GN=RNFT2	0.844535	7.27806	58.37	1	H	GLPFILILLAK(0.169)LCFQH(0.845)K(0.986)	GLPFILILLAKLCFQHK	16
sp|O60256-4|KPRB_HUMAN	140	sp|O60256-4|KPRB_HUMAN Isoform 4 of Phosphoribosyl pyrophosphate synthase-associated protein 2 OS=Homo sapiens OX=9606 GN=PRPSAP2	0.840653	7.29472	68.406	1	H	LGIAVIHGEAQDAESDLVDGR(0.157)H(0.841)SPPMVR(0.003)	LGIAVIHGEAQDAESDLVDGRHSPPMVR	22
sp|P18583-2|SON_HUMAN	1808	sp|P18583-2|SON_HUMAN Isoform A of Protein SON OS=Homo sapiens OX=9606 GN=SON	0.842828	7.30078	82.177	1	H	EDDDVIVNK(0.157)PH(0.843)VSDEEEEEPPFYHHPFK	EDDDVIVNKPHVSDEEEEEPPFYHHPFK	11
sp|Q9UNA0|ATS5_HUMAN	62	sp|Q9UNA0|ATS5_HUMAN A disintegrin and metalloproteinase with thrombospondin motifs 5 OS=Homo sapiens OX=9606 GN=ADAMTS5 PE=1 SV=2	0.842401	7.32603	48.568	1	H	AEPPGH(0.156)PH(0.842)PLAQR(0.002)	AEPPGHPHPLAQR	8
sp|Q09472|EP300_HUMAN	2324	sp|Q09472|EP300_HUMAN Histone acetyltransferase p300 OS=Homo sapiens OX=9606 GN=EP300 PE=1 SV=2	0.828886	7.33268	77.08	1	H	SPQPVPSPR(0.158)PQSQPPH(0.829)SSPSPR(0.013)	SPQPVPSPRPQSQPPHSSPSPR	16
sp|P0C7T5|ATX1L_HUMAN	327	sp|P0C7T5|ATX1L_HUMAN Ataxin-1-like OS=Homo sapiens OX=9606 GN=ATXN1L PE=1 SV=1	0.843395	7.33667	57.525	1	H	VEVAAPAH(0.843)R(0.156)GTPDTDLEVQR(0.001)	VEVAAPAHRGTPDTDLEVQR	8
sp|Q8N895|ZN366_HUMAN	471	sp|Q8N895|ZN366_HUMAN Zinc finger protein 366 OS=Homo sapiens OX=9606 GN=ZNF366 PE=1 SV=1	0.835851	7.36858	44.539	1	H	EFTLLANMK(0.002)R(0.003)H(0.007)VLIH(0.836)TNIR(0.153)	EFTLLANMKRHVLIHTNIR	15
sp|Q8IYB3|SRRM1_HUMAN	637	sp|Q8IYB3|SRRM1_HUMAN Serine/arginine repetitive matrix protein 1 OS=Homo sapiens OX=9606 GN=SRRM1 PE=1 SV=2	0.777313	7.41869	58.63	1	H	R(0.157)VSH(0.777)SPPPK(0.065)QR	RVSHSPPPKQR	4
sp|O60330-2|PCDGC_HUMAN	208	sp|O60330-2|PCDGC_HUMAN Isoform 2 of Protocadherin gamma-A12 OS=Homo sapiens OX=9606 GN=PCDHGA12	0.846617	7.44232	71.976	1	H	EEK(0.153)AAH(0.847)H(0.001)LVLTASDGGDPVR	EEKAAHHLVLTASDGGDPVR	6
sp|P11216|PYGB_HUMAN	583	sp|P11216|PYGB_HUMAN Glycogen phosphorylase, brain form OS=Homo sapiens OX=9606 GN=PYGB PE=1 SV=5	0.876045	7.47473	40.025	1	H	QLLNCLH(0.876)VVTLYNR(0.865)IK(0.259)	QLLNCLHVVTLYNRIK	7
sp|Q9UHK0|NUFP1_HUMAN	130	sp|Q9UHK0|NUFP1_HUMAN Nuclear fragile X mental retardation-interacting protein 1 OS=Homo sapiens OX=9606 GN=NUFIP1 PE=1 SV=2	0.849329	7.51034	66.663	1	H	H(0.849)QK(0.151)SFNPAVK(1)	HQKSFNPAVK	1
sp|Q8WVV9-5|HNRLL_HUMAN	260	sp|Q8WVV9-5|HNRLL_HUMAN Isoform 5 of Heterogeneous nuclear ribonucleoprotein L-like OS=Homo sapiens OX=9606 GN=HNRNPLL	0.849661	7.52221	53.395	1	H	H(0.15)DGYGSH(0.85)GPLLPLPSR	HDGYGSHGPLLPLPSR	7
sp|Q9Y473|ZN175_HUMAN	273	sp|Q9Y473|ZN175_HUMAN Zinc finger protein 175 OS=Homo sapiens OX=9606 GN=ZNF175 PE=1 SV=1	0.815934	7.53498	66.289	1	H	QSLK(0.955)QH(0.035)QIH(0.816)TQK(0.163)K(0.031)	QSLKQHQIHTQKK	9
sp|P33981-2|TTK_HUMAN	421	sp|P33981-2|TTK_HUMAN Isoform 2 of Dual specificity protein kinase TTK OS=Homo sapiens OX=9606 GN=TTK	0.844142	7.5714	77.506	1	H	K(0.003)VNTEK(0.147)H(0.844)TTFEQPVFSVSK(0.006)	KVNTEKHTTFEQPVFSVSK	7
sp|Q13075-2|BIRC1_HUMAN	1141	sp|Q13075-2|BIRC1_HUMAN Isoform 2 of Baculoviral IAP repeat-containing protein 1 OS=Homo sapiens OX=9606 GN=NAIP	0.819262	7.57557	82.417	1	H	LENLK(0.143)LSINH(0.819)K(0.038)	LENLKLSINHK	10
sp|Q9Y4D8-5|HECD4_HUMAN	338	sp|Q9Y4D8-5|HECD4_HUMAN Isoform 5 of Probable E3 ubiquitin-protein ligase HECTD4 OS=Homo sapiens OX=9606 GN=HECTD4	0.851423	7.59425	57.802	1	H	GVSKLGSGLH(0.851)GTLR(0.148)	GVSKLGSGLHGTLR	10
sp|P20929-4|NEBU_HUMAN	785	sp|P20929-4|NEBU_HUMAN Isoform 4 of Nebulin OS=Homo sapiens OX=9606 GN=NEB	0.854698	7.69605	60.196	1	H	FK(0.145)CH(0.855)IPADAPQFIQHR	FKCHIPADAPQFIQHR	4
sp|Q8NHH9-2|ATLA2_HUMAN	32	sp|Q8NHH9-2|ATLA2_HUMAN Isoform 2 of Atlastin-2 OS=Homo sapiens OX=9606 GN=ATL2	0.853919	7.70777	72.842	1	H	R(0.145)TSDPSAAVNH(0.854)VSSTTSLGENYEDDDLVNSDEVMK(0.001)	RTSDPSAAVNHVSSTTSLGENYEDDDLVNSDEVMK	11
sp|P78344-2|IF4G2_HUMAN	229	sp|P78344-2|IF4G2_HUMAN Isoform 2 of Eukaryotic translation initiation factor 4 gamma 2 OS=Homo sapiens OX=9606 GN=EIF4G2	0.805181	7.74029	50.653	1	H	LDLIH(0.189)ESILH(0.805)K(0.172)CIK(0.188)TLLEK(0.645)	LDLIHESILHKCIKTLLEK	10
sp|Q02224-2|CENPE_HUMAN	554	sp|Q02224-2|CENPE_HUMAN Isoform 2 of Centromere-associated protein E OS=Homo sapiens OX=9606 GN=CENPE	0.848726	7.75447	79.07	1	H	K(0.142)DQEMQLIH(0.849)EISNLK(0.009)	KDQEMQLIHEISNLK	9
sp|Q8NDQ6-2|ZN540_HUMAN	233	sp|Q8NDQ6-2|ZN540_HUMAN Isoform 2 of Zinc finger protein 540 OS=Homo sapiens OX=9606 GN=ZNF540	0.804201	7.79378	59.153	1	H	H(0.001)QK(0.189)IH(0.804)TGK(0.825)K(0.18)	HQKIHTGKK	5
sp|Q9BZI7|REN3B_HUMAN	271	sp|Q9BZI7|REN3B_HUMAN Regulator of nonsense transcripts 3B OS=Homo sapiens OX=9606 GN=UPF3B PE=1 SV=1	0.845428	7.82577	74.255	1	H	DEPKIK(0.015)VH(0.845)R(0.139)	DEPKIKVHR	8
sp|A4IF30|S35F4_HUMAN	39	sp|A4IF30|S35F4_HUMAN Solute carrier family 35 member F4 OS=Homo sapiens OX=9606 GN=SLC35F4 PE=2 SV=2	0.854043	7.834	43.184	1	H	EQEVWK(0.144)PGH(0.854)NILVK(0.96)MR(0.042)	EQEVWKPGHNILVKMR	9
sp|Q14997-3|PSME4_HUMAN	628	sp|Q14997-3|PSME4_HUMAN Isoform 3 of Proteasome activator complex subunit 4 OS=Homo sapiens OX=9606 GN=PSME4	0.805726	7.86627	51.998	1	H	VPELLH(0.806)R(0.806)LLK(0.212)YLEPK(0.177)	VPELLHRLLKYLEPK	6
sp|Q6ZSS7|MFSD6_HUMAN	509	sp|Q6ZSS7|MFSD6_HUMAN Major facilitator superfamily domain-containing protein 6 OS=Homo sapiens OX=9606 GN=MFSD6 PE=1 SV=2	0.858414	7.86927	61.648	1	H	LIELIGH(0.858)IR(0.142)VLYIGLACNTAR	LIELIGHIRVLYIGLACNTAR	7
sp|Q8WUU4|ZN296_HUMAN	249	sp|Q8WUU4|ZN296_HUMAN Zinc finger protein 296 OS=Homo sapiens OX=9606 GN=ZNF296 PE=1 SV=1	0.839134	7.88243	44.299	1	H	TLSSFSNLK(0.024)VH(0.839)MR(0.137)	TLSSFSNLKVHMR	11
sp|Q8TAQ2-2|SMRC2_HUMAN	746	sp|Q8TAQ2-2|SMRC2_HUMAN Isoform 2 of SWI/SNF complex subunit SMARCC2 OS=Homo sapiens OX=9606 GN=SMARCC2	0.875842	7.8883	54.402	1	H	MK(0.007)EEVPTALVEAH(0.876)VR(0.849)K(0.268)	MKEEVPTALVEAHVRK	13
sp|O75564|JERKY_HUMAN	411	sp|O75564|JERKY_HUMAN Jerky protein homolog OS=Homo sapiens OX=9606 GN=JRK PE=1 SV=3	0.786009	7.91348	51.211	1	H	PH(0.786)NK(0.127)SFAH(0.087)ILELVK	PHNKSFAHILELVK	2
sp|Q9HB63-3|NET4_HUMAN	504	sp|Q9HB63-3|NET4_HUMAN Isoform 3 of Netrin-4 OS=Homo sapiens OX=9606 GN=NTN4	0.833344	7.94555	40.493	1	H	IK(0.003)ILSAH(0.011)DK(0.017)GTH(0.833)VEVNVK(0.135)	IKILSAHDKGTHVEVNVK	12
sp|O14757-3|CHK1_HUMAN	64	sp|O14757-3|CHK1_HUMAN Isoform 3 of Serine/threonine-protein kinase Chk1 OS=Homo sapiens OX=9606 GN=CHEK1	0.857556	7.95913	49.216	1	H	K(0.002)EICINK(0.003)MLNH(0.858)ENVVK(0.137)	KEICINKMLNHENVVK	11
sp|Q68EM7-7|RHG17_HUMAN	152	sp|Q68EM7-7|RHG17_HUMAN Isoform 7 of Rho GTPase-activating protein 17 OS=Homo sapiens OX=9606 GN=ARHGAP17	0.756922	7.98434	61.357	1	H	NNSQIASGQNQPQAAAGSH(0.12)QLSMGQPH(0.757)NAAGPSPH(0.061)TLR(0.061)	NNSQIASGQNQPQAAAGSHQLSMGQPHNAAGPSPHTLR	27
sp|O43283-5|M3K13_HUMAN	556	sp|O43283-5|M3K13_HUMAN Isoform 4 of Mitogen-activated protein kinase kinase kinase 13 OS=Homo sapiens OX=9606 GN=MAP3K13	0.862254	8.0062	49.528	1	H	SPDLSK(0.136)SPAH(0.862)NPLLENAQSSEK(0.001)	SPDLSKSPAHNPLLENAQSSEK	10
sp|Q96SN8-4|CK5P2_HUMAN	1803	sp|Q96SN8-4|CK5P2_HUMAN Isoform 4 of CDK5 regulatory subunit-associated protein 2 OS=Homo sapiens OX=9606 GN=CDK5RAP2	0.861968	8.02983	87.496	1	H	GNLELR(0.136)PGGAH(0.862)PGTCSPSR(0.002)PGS	GNLELRPGGAHPGTCSPSRPGS	11
sp|O43719|HTSF1_HUMAN	584	sp|O43719|HTSF1_HUMAN HIV Tat-specific factor 1 OS=Homo sapiens OX=9606 GN=HTATSF1 PE=1 SV=1	0.86412	8.0342	69.628	1	H	ELH(0.864)ENVLDK(0.136)	ELHENVLDK	3
sp|O43149|ZZEF1_HUMAN	1571	sp|O43149|ZZEF1_HUMAN Zinc finger ZZ-type and EF-hand domain-containing protein 1 OS=Homo sapiens OX=9606 GN=ZZEF1 PE=1 SV=6	0.878965	8.03984	67.879	1	H	DQSLSH(0.879)R(0.879)SVVK(0.24)VLSLR(0.002)	DQSLSHRSVVKVLSLR	6
sp|Q15811-4|ITSN1_HUMAN	614	sp|Q15811-4|ITSN1_HUMAN Isoform 4 of Intersectin-1 OS=Homo sapiens OX=9606 GN=ITSN1	0.864186	8.06514	72.289	1	H	ELR(1)EIH(0.864)NK(0.135)QQLQK(0.001)	ELREIHNKQQLQK	6
sp|A8MXY4|ZNF99_HUMAN	835	sp|A8MXY4|ZNF99_HUMAN Zinc finger protein 99 OS=Homo sapiens OX=9606 GN=ZNF99 PE=2 SV=3	0.849585	8.06917	47.618	1	H	LTLH(0.85)K(0.153)VIH(0.005)MER(0.033)NPANVK(0.96)	LTLHKVIHMERNPANVK	4
sp|Q14929|ZN169_HUMAN	420	sp|Q14929|ZN169_HUMAN Zinc finger protein 169 OS=Homo sapiens OX=9606 GN=ZNF169 PE=1 SV=3	0.879185	8.10471	60.788	1	H	VTLIR(0.219)H(0.879)QR(0.902)	VTLIRHQR	6
sp|Q8TEX9|IPO4_HUMAN	386	sp|Q8TEX9|IPO4_HUMAN Importin-4 OS=Homo sapiens OX=9606 GN=IPO4 PE=1 SV=2	0.88188	8.10636	61.344	1	H	AGLLVLAVLSDGAGDH(0.882)IR(0.882)QR(0.236)	AGLLVLAVLSDGAGDHIRQR	16
sp|O43427-2|FIBP_HUMAN	336	sp|O43427-2|FIBP_HUMAN Isoform Short of Acidic fibroblast growth factor intracellular-binding protein OS=Homo sapiens OX=9606 GN=FIBP	0.866109	8.14708	49.559	1	H	H(0.866)QALWDR(0.133)YMGTLR(0.001)GCLLR	HQALWDRYMGTLRGCLLR	1
sp|Q9UKE5-8|TNIK_HUMAN	143	sp|Q9UKE5-8|TNIK_HUMAN Isoform 8 of TRAF2 and NCK-interacting protein kinase OS=Homo sapiens OX=9606 GN=TNIK	0.762712	8.17745	69.345	1	H	GLSH(0.763)LH(0.116)QH(0.116)K(0.005)VIHRDIK	GLSHLHQHKVIHRDIK	4
sp|A6NHR9-2|SMHD1_HUMAN	215	sp|A6NHR9-2|SMHD1_HUMAN Isoform 2 of Structural maintenance of chromosomes flexible hinge domain-containing protein 1 OS=Homo sapiens OX=9606 GN=SMCHD1	0.826086	8.17864	43.382	1	H	QGDFESDH(0.826)SGYVR(0.172)PVPVPR(0.002)	QGDFESDHSGYVRPVPVPR	8
sp|Q8TBC5-4|ZSC18_HUMAN	323	sp|Q8TBC5-4|ZSC18_HUMAN Isoform 4 of Zinc finger and SCAN domain-containing protein 18 OS=Homo sapiens OX=9606 GN=ZSCAN18	0.868027	8.18068	66.962	1	H	TFHFSLALAEH(0.868)QK(0.132)	TFHFSLALAEHQK	11
sp|Q14135-5|VGLL4_HUMAN	194	sp|Q14135-5|VGLL4_HUMAN Isoform 5 of Transcription cofactor vestigial-like protein 4 OS=Homo sapiens OX=9606 GN=VGLL4	0.931808	8.23044	97.86	1	H	RGQPASPSAH(0.932)MVSH(0.009)SH(0.059)SPSVVS	RGQPASPSAHMVSHSHSPSVVS	10
sp|Q5JNZ3|ZN311_HUMAN	601	sp|Q5JNZ3|ZN311_HUMAN Zinc finger protein 311 OS=Homo sapiens OX=9606 GN=ZNF311 PE=2 SV=2	0.884744	8.2454	78.77	1	H	QGSALIGH(0.885)K(0.885)R(0.231)	QGSALIGHKR	8
sp|Q15652-2|JHD2C_HUMAN	460	sp|Q15652-2|JHD2C_HUMAN Isoform 2 of Probable JmjC domain-containing histone demethylation protein 2C OS=Homo sapiens OX=9606 GN=JMJD1C	0.838452	8.25572	43.604	1	H	LANK(0.156)IEH(0.838)ELSR(0.002)CSFH(0.002)PIPTR(0.002)	LANKIEHELSRCSFHPIPTR	7
sp|Q9UIF3|TEKT2_HUMAN	36	sp|Q9UIF3|TEKT2_HUMAN Tektin-2 OS=Homo sapiens OX=9606 GN=TEKT2 PE=1 SV=1	0.844625	8.2757	82.261	1	H	DASH(0.845)QIR(0.03)QEAR(0.126)VLR	DASHQIRQEARVLR	4
sp|Q9UPT8|ZC3H4_HUMAN	906	sp|Q9UPT8|ZC3H4_HUMAN Zinc finger CCCH domain-containing protein 4 OS=Homo sapiens OX=9606 GN=ZC3H4 PE=1 SV=3	0.860409	8.27613	40.689	1	H	ALPTSK(0.012)PEGSLH(0.86)SSPVGPSSSK(0.128)	ALPTSKPEGSLHSSPVGPSSSK	12
sp|Q969T7-2|5NT3B_HUMAN	93	sp|Q969T7-2|5NT3B_HUMAN Isoform 2 of 7-methylguanosine phosphate-specific 5'-nucleotidase OS=Homo sapiens OX=9606 GN=NT5C3B	0.869378	8.29201	77.644	1	H	TVK(0.001)EK(0.129)LPH(0.869)MVEWWTK(0.001)	TVKEKLPHMVEWWTK	8
sp|O75419-2|CDC45_HUMAN	495	sp|O75419-2|CDC45_HUMAN Isoform 2 of Cell division control protein 45 homolog OS=Homo sapiens OX=9606 GN=CDC45	0.856673	8.33511	41.76	1	H	AAESTSSR(0.015)MLH(0.126)NH(0.857)FDLSVIELK(0.001)AEDR(0.001)	AAESTSSRMLHNHFDLSVIELKAEDR	13
sp|P11245|ARY2_HUMAN	179	sp|P11245|ARY2_HUMAN Arylamine N-acetyltransferase 2 OS=Homo sapiens OX=9606 GN=NAT2 PE=1 SV=1	0.87237	8.34868	74.944	1	H	EFLNSH(0.872)LLPK(0.128)KK	EFLNSHLLPKKK	6
sp|Q53H82|LACB2_HUMAN	264	sp|Q53H82|LACB2_HUMAN Endoribonuclease LACTB2 OS=Homo sapiens OX=9606 GN=LACTB2 PE=1 SV=2	0.813482	8.3697	138.25	1	H	HNLLLH(0.813)LK(0.12)K(0.07)LEK(0.997)	HNLLLHLKKLEK	6
sp|Q3SXZ7|TTLL9_HUMAN	252	sp|Q3SXZ7|TTLL9_HUMAN Probable tubulin polyglutamylase TTLL9 OS=Homo sapiens OX=9606 GN=TTLL9 PE=2 SV=3	0.790059	8.40202	52.784	1	H	QDVH(0.79)LTNVAVQK(0.1)TSPDYH(0.04)PK(0.035)K(0.035)	QDVHLTNVAVQKTSPDYHPKK	4
sp|Q6P5Z2|PKN3_HUMAN	52	sp|Q6P5Z2|PKN3_HUMAN Serine/threonine-protein kinase N3 OS=Homo sapiens OX=9606 GN=PKN3 PE=1 SV=1	0.778609	8.49029	47.915	1	H	R(0.11)H(0.11)LGH(0.779)VQQLLR(0.001)SSNR	RHLGHVQQLLRSSNR	5
sp|P31321|KAP1_HUMAN	53	sp|P31321|KAP1_HUMAN cAMP-dependent protein kinase type I-beta regulatory subunit OS=Homo sapiens OX=9606 GN=PRKAR1B PE=1 SV=4	0.787217	8.69454	81.338	1	H	FLR(0.106)EH(0.787)FEK(0.106)LEK	FLREHFEKLEK	5
sp|Q5VVP1|S31A6_HUMAN	987	sp|Q5VVP1|S31A6_HUMAN Spermatogenesis-associated protein 31A6 OS=Homo sapiens OX=9606 GN=SPATA31A6 PE=3 SV=1	0.867337	8.71712	68.972	1	H	SSLH(0.867)PR(0.117)VSVSQDPR(0.002)K(0.014)	SSLHPRVSVSQDPRK	4
sp|P05230-2|FGF1_HUMAN	36	sp|P05230-2|FGF1_HUMAN Isoform 2 of Fibroblast growth factor 1 OS=Homo sapiens OX=9606 GN=FGF1	0.881998	8.73578	72.496	1	H	PKLLYCSNGGH(0.882)FLR(0.118)	PKLLYCSNGGHFLR	11
sp|Q01954|BNC1_HUMAN	738	sp|Q01954|BNC1_HUMAN Zinc finger protein basonuclin-1 OS=Homo sapiens OX=9606 GN=BNC1 PE=1 SV=2	0.863736	8.74461	72.848	1	H	NACSVK(0.106)IH(0.864)H(0.433)K(0.597)	NACSVKIHHK	8
sp|Q8IWZ3-3|ANKH1_HUMAN	601	sp|Q8IWZ3-3|ANKH1_HUMAN Isoform 3 of Ankyrin repeat and KH domain-containing protein 1 OS=Homo sapiens OX=9606 GN=ANKHD1	0.789574	8.75333	60.628	1	H	TILEGIDPAK(0.105)H(0.79)QVR(0.105)VAFDACK(1)	TILEGIDPAKHQVRVAFDACK	11
sp|Q9UPN6|SCAF8_HUMAN	1117	sp|Q9UPN6|SCAF8_HUMAN Protein SCAF8 OS=Homo sapiens OX=9606 GN=SCAF8 PE=1 SV=1	0.879364	8.77834	47.774	1	H	VLPVYGGPK(0.962)GLH(0.879)EER(0.148)GR(0.011)	VLPVYGGPKGLHEERGR	12
sp|P06731-2|CEAM5_HUMAN	56	sp|P06731-2|CEAM5_HUMAN Isoform 2 of Carcinoembryonic antigen-related cell adhesion molecule 5 OS=Homo sapiens OX=9606 GN=CEACAM5	0.852543	8.85097	44.564	1	H	LTIESTPFNVAEGK(0.002)EVLLLVH(0.853)NLPQH(0.146)LFGYSWYK(0.489)GER(0.511)	LTIESTPFNVAEGKEVLLLVHNLPQHLFGYSWYKGER	21
sp|Q9Y3B3-2|TMED7_HUMAN	155	sp|Q9Y3B3-2|TMED7_HUMAN Isoform 2 of Transmembrane emp24 domain-containing protein 7 OS=Homo sapiens OX=9606 GN=TMED7	0.839088	8.90705	46.971	1	H	VSALTQMESACVSIH(0.839)EALK(0.161)	VSALTQMESACVSIHEALK	15
sp|Q9UL63-2|MKLN1_HUMAN	321	sp|Q9UL63-2|MKLN1_HUMAN Isoform 2 of Muskelin OS=Homo sapiens OX=9606 GN=MKLN1	0.824869	8.91142	40.92	1	H	K(0.007)DSGMVPMTGFTQR(0.113)ATIDPELNEIH(0.825)VLSGLSK(0.056)	KDSGMVPMTGFTQRATIDPELNEIHVLSGLSK	25
sp|Q16620-6|NTRK2_HUMAN	586	sp|Q16620-6|NTRK2_HUMAN Isoform TrkB-T-TK of BDNF/NT-3 growth factors receptor OS=Homo sapiens OX=9606 GN=NTRK2	0.899821	9.02136	75.143	1	H	K(0.2)DFH(0.9)R(0.9)EAELLTNLQHEHIVK	KDFHREAELLTNLQHEHIVK	4
sp|Q9NYF8-4|BCLF1_HUMAN	261	sp|Q9NYF8-4|BCLF1_HUMAN Isoform 4 of Bcl-2-associated transcription factor 1 OS=Homo sapiens OX=9606 GN=BCLAF1	0.88874	9.0266	102.5	1	H	NTPSQH(0.889)SH(0.111)SIQHSPER	NTPSQHSHSIQHSPER	6
sp|Q8IZ20-2|ZN683_HUMAN	396	sp|Q8IZ20-2|ZN683_HUMAN Isoform 2 of Tissue-resident T-cell transcription regulator protein ZNF683 OS=Homo sapiens OX=9606 GN=ZNF683	0.889606	9.13262	91.549	1	H	RFSSSSNLKTH(0.89)LR(0.11)	RFSSSSNLKTHLR	11
sp|Q9BWV1-2|BOC_HUMAN	329	sp|Q9BWV1-2|BOC_HUMAN Isoform 2 of Brother of CDO OS=Homo sapiens OX=9606 GN=BOC	0.91603	9.23562	86.898	1	H	APILYYVVK(0.916)H(0.916)R(0.296)K(0.872)	APILYYVVKHRK	10
sp|Q63HK3|ZKSC2_HUMAN	525	sp|Q63HK3|ZKSC2_HUMAN Zinc finger protein with KRAB and SCAN domains 2 OS=Homo sapiens OX=9606 GN=ZKSCAN2 PE=1 SV=2	0.860715	9.24623	61.962	1	H	FYEALQACH(0.861)R(0.102)K(0.037)	FYEALQACHRK	9
sp|Q8N8Z3|PRR26_HUMAN	21	sp|Q8N8Z3|PRR26_HUMAN Proline-rich protein 26 OS=Homo sapiens OX=9606 GN=PRR26 PE=2 SV=1	0.853486	9.26314	65.695	1	H	RPQQSQH(0.853)WR(0.101)AR(0.045)	RPQQSQHWRAR	7
sp|Q16670-2|ZSC26_HUMAN	283	sp|Q16670-2|ZSC26_HUMAN Isoform 2 of Zinc finger and SCAN domain-containing protein 26 OS=Homo sapiens OX=9606 GN=ZSCAN26	0.875139	9.26663	47.712	1	H	AFR(0.02)LNSH(0.875)LAQH(0.104)VR(0.001)	AFRLNSHLAQHVR	7
sp|Q6ZUS5|CC121_HUMAN	7	sp|Q6ZUS5|CC121_HUMAN Coiled-coil domain-containing protein 121 OS=Homo sapiens OX=9606 GN=CCDC121 PE=1 SV=1	0.904354	9.27125	84.687	1	H	TDLNK(0.904)H(0.904)IK(0.191)QAQTQR	TDLNKHIKQAQTQR	6
sp|Q8IWR0|Z3H7A_HUMAN	440	sp|Q8IWR0|Z3H7A_HUMAN Zinc finger CCCH domain-containing protein 7A OS=Homo sapiens OX=9606 GN=ZC3H7A PE=1 SV=1	0.89454	9.28511	84.498	1	H	HPLEGTH(0.895)ELR(0.105)	HPLEGTHELR	7
sp|Q15413-3|RYR3_HUMAN	386	sp|Q15413-3|RYR3_HUMAN Isoform 3 of Ryanodine receptor 3 OS=Homo sapiens OX=9606 GN=RYR3	0.893497	9.31656	56.407	1	H	VILH(0.903)QEGH(0.097)MDDGLTLQR(0.106)CQR(0.893)	VILHQEGHMDDGLTLQRCQR	4
sp|P78396-3|CCNA1_HUMAN	285	sp|P78396-3|CCNA1_HUMAN Isoform 3 of Cyclin-A1 OS=Homo sapiens OX=9606 GN=CCNA1	0.895544	9.36981	48.004	1	H	QLLK(0.001)MEH(0.896)LLLK(0.104)	QLLKMEHLLLK	7
sp|Q86W28|NALP8_HUMAN	871	sp|Q86W28|NALP8_HUMAN NACHT, LRR and PYD domains-containing protein 8 OS=Homo sapiens OX=9606 GN=NLRP8 PE=2 SV=2	0.875391	9.39346	58.658	1	H	QSK(0.124)MLTH(0.875)LSLAENALK(0.001)	QSKMLTHLSLAENALK	7
sp|Q8NEM8-4|CBPC3_HUMAN	639	sp|Q8NEM8-4|CBPC3_HUMAN Isoform 4 of Cytosolic carboxypeptidase 3 OS=Homo sapiens OX=9606 GN=AGBL3	0.892351	9.50936	69.628	1	H	LTSQK(0.226)K(0.76)H(0.892)LK(0.121)	LTSQKKHLK	7
sp|Q8TDI0|CHD5_HUMAN	1519	sp|Q8TDI0|CHD5_HUMAN Chromodomain-helicase-DNA-binding protein 5 OS=Homo sapiens OX=9606 GN=CHD5 PE=1 SV=1	0.901229	9.60207	76.17	1	H	KKVQEFEH(0.901)VNGK(0.099)	KKVQEFEHVNGK	8
sp|Q76B58-2|BRNP3_HUMAN	272	sp|Q76B58-2|BRNP3_HUMAN Isoform 2 of BMP/retinoic acid-inducible neural-specific protein 3 OS=Homo sapiens OX=9606 GN=BRINP3	0.818909	9.70297	42.976	1	H	IVH(0.819)K(0.113)LFSLSK(0.068)	IVHKLFSLSK	3
sp|P49589-2|SYCC_HUMAN	157	sp|P49589-2|SYCC_HUMAN Isoform 2 of Cysteine--tRNA ligase, cytoplasmic OS=Homo sapiens OX=9606 GN=CARS	0.825292	9.72731	50.722	1	H	K(0.088)QMLER(0.081)IQH(0.825)AVQLATEPLEK(0.006)	KQMLERIQHAVQLATEPLEK	9
sp|Q09666|AHNK_HUMAN	1203	sp|Q09666|AHNK_HUMAN Neuroblast differentiation-associated protein AHNAK OS=Homo sapiens OX=9606 GN=AHNAK PE=1 SV=2	0.945779	9.75468	61.102	1	H	TPK(0.001)ISMPDVDLH(0.946)LK(0.556)GPK(0.497)	TPKISMPDVDLHLKGPK	12
sp|Q9Y4A5-2|TRRAP_HUMAN	3579	sp|Q9Y4A5-2|TRRAP_HUMAN Isoform 2 of Transformation/transcription domain-associated protein OS=Homo sapiens OX=9606 GN=TRRAP	0.904331	9.75558	79.07	1	H	K(0.096)GIEH(0.904)DNPISRYYDR	KGIEHDNPISRYYDR	5
sp|Q8N7K0-2|ZN433_HUMAN	405	sp|Q8N7K0-2|ZN433_HUMAN Isoform 2 of Zinc finger protein 433 OS=Homo sapiens OX=9606 GN=ZNF433	0.872891	9.78653	62.799	1	H	SASLLQTH(0.873)GR(0.094)TH(0.031)TGEK(0.002)	SASLLQTHGRTHTGEK	8
sp|P16070-18|CD44_HUMAN	309	sp|P16070-18|CD44_HUMAN Isoform 18 of CD44 antigen OS=Homo sapiens OX=9606 GN=CD44	0.832285	9.7994	66.261	1	H	K(0.073)PSGLNGEASK(0.087)SQEMVH(0.832)LVNK(0.007)	KPSGLNGEASKSQEMVHLVNK	17
sp|P22455-3|FGFR4_HUMAN	186	sp|P22455-3|FGFR4_HUMAN Isoform 3 of Fibroblast growth factor receptor 4 OS=Homo sapiens OX=9606 GN=FGFR4	0.879291	9.90136	60.255	1	H	GQALH(0.879)GR(0.473)H(0.324)PR(0.324)PPATVQK	GQALHGRHPRPPATVQK	5
sp|Q9C0D2|CE295_HUMAN	592	sp|Q9C0D2|CE295_HUMAN Centrosomal protein of 295 kDa OS=Homo sapiens OX=9606 GN=CEP295 PE=1 SV=4	0.907414	9.91316	88.177	1	H	LH(0.907)R(0.093)QSVETARK	LHRQSVETARK	2
sp|P78346-2|RPP30_HUMAN	312	sp|P78346-2|RPP30_HUMAN Isoform 2 of Ribonuclease P protein subunit p30 OS=Homo sapiens OX=9606 GN=RPP30	0.889274	10.0384	54.234	1	H	IQQR(0.004)QLLISH(0.889)QR(0.091)DH(0.004)TPK(0.011)	IQQRQLLISHQRDHTPK	10
sp|Q8TC44-2|POC1B_HUMAN	29	sp|Q8TC44-2|POC1B_HUMAN Isoform 2 of POC1 centriolar protein homolog B OS=Homo sapiens OX=9606 GN=POC1B	0.929496	10.1083	41.084	1	H	AYR(0.001)YVGH(0.002)K(0.002)DVVTSVQFSPH(0.929)GNLLASASR(0.066)	AYRYVGHKDVVTSVQFSPHGNLLASASR	19
sp|Q02218-2|ODO1_HUMAN	687	sp|Q02218-2|ODO1_HUMAN Isoform 2 of 2-oxoglutarate dehydrogenase, mitochondrial OS=Homo sapiens OX=9606 GN=OGDH	0.837865	10.1488	70.056	1	H	H(0.081)H(0.081)VLH(0.838)DQNVDK	HHVLHDQNVDK	5
sp|Q9H2K2|TNKS2_HUMAN	405	sp|Q9H2K2|TNKS2_HUMAN Poly [ADP-ribose] polymerase tankyrase-2 OS=Homo sapiens OX=9606 GN=TNKS2 PE=1 SV=1	0.891333	10.2801	61.815	1	H	GANINEK(0.011)TK(0.014)EFLTPLH(0.891)VASEK(0.084)	GANINEKTKEFLTPLHVASEK	16
sp|O00411|RPOM_HUMAN	798	sp|O00411|RPOM_HUMAN DNA-directed RNA polymerase, mitochondrial OS=Homo sapiens OX=9606 GN=POLRMT PE=1 SV=2	0.92337	10.4349	41.562	1	H	VFWLPH(0.923)NMDFR(0.775)GR(0.274)TYPCPPH(0.011)FNH(0.016)LGSDVAR(0.001)	VFWLPHNMDFRGRTYPCPPHFNHLGSDVAR	6
sp|P25440-4|BRD2_HUMAN	547	sp|P25440-4|BRD2_HUMAN Isoform 4 of Bromodomain-containing protein 2 OS=Homo sapiens OX=9606 GN=BRD2	0.918998	10.51	47.666	1	H	LPGEK(1)LGR(0.992)VVH(0.919)IIQAR(0.089)	LPGEKLGRVVHIIQAR	11
sp|P01106|MYC_HUMAN	292	sp|P01106|MYC_HUMAN Myc proto-oncogene protein OS=Homo sapiens OX=9606 GN=MYC PE=1 SV=1	0.879638	10.5924	62.646	1	H	SESGSPSAGGH(0.003)SK(0.006)PPH(0.88)SPLVLK(0.086)R(0.025)	SESGSPSAGGHSKPPHSPLVLKR	16
sp|P22455-2|FGFR4_HUMAN	160	sp|P22455-2|FGFR4_HUMAN Isoform 2 of Fibroblast growth factor receptor 4 OS=Homo sapiens OX=9606 GN=FGFR4	0.942205	10.6764	52.273	1	H	LH(0.942)AVPAGNTVK(0.01)FR(0.008)CPAAGNPTPTIR(0.04)	LHAVPAGNTVKFRCPAAGNPTPTIR	2
sp|Q9GIY3|2B1E_HUMAN	110	sp|Q9GIY3|2B1E_HUMAN HLA class II histocompatibility antigen, DRB1-14 beta chain OS=Homo sapiens OX=9606 GN=HLA-DRB1 PE=1 SV=1	0.811933	10.7132	51.469	1	H	R(0.001)AEVDTYCR(0.085)H(0.812)NYGVVESFTVQR(0.103)	RAEVDTYCRHNYGVVESFTVQR	10
sp|Q16513-4|PKN2_HUMAN	16	sp|Q16513-4|PKN2_HUMAN Isoform 4 of Serine/threonine-protein kinase N2 OS=Homo sapiens OX=9606 GN=PKN2	0.919161	10.7495	90.827	1	H	K(0.003)LH(0.919)GTAQQLLQDSK(0.077)	KLHGTAQQLLQDSK	3
sp|P25205|MCM3_HUMAN	721	sp|P25205|MCM3_HUMAN DNA replication licensing factor MCM3 OS=Homo sapiens OX=9606 GN=MCM3 PE=1 SV=3	0.91411	10.7556	48.18	1	H	TR(0.001)QPDAK(0.001)DGDSYDPYDFSDTEEEMPQVH(0.914)TPK(0.084)	TRQPDAKDGDSYDPYDFSDTEEEMPQVHTPK	28
sp|Q9HAU5-2|RENT2_HUMAN	109	sp|Q9HAU5-2|RENT2_HUMAN Isoform 2 of Regulator of nonsense transcripts 2 OS=Homo sapiens OX=9606 GN=UPF2	0.897397	10.774	67.032	1	H	H(0.071)H(0.897)LR(0.516)K(0.516)ELR	HHLRKELR	2
sp|O43242|PSMD3_HUMAN	400	sp|O43242|PSMD3_HUMAN 26S proteasome non-ATPase regulatory subunit 3 OS=Homo sapiens OX=9606 GN=PSMD3 PE=1 SV=2	0.921697	10.7906	70.47	1	H	H(0.922)NVIK(0.001)TGVR(0.078)MISLSYSR	HNVIKTGVRMISLSYSR	1
sp|P01236|PRL_HUMAN	208	sp|P01236|PRL_HUMAN Prolactin OS=Homo sapiens OX=9606 GN=PRL PE=1 SV=1	0.893347	10.8263	48.883	1	H	DSH(0.991)K(0.893)IDNYLK(0.036)LLK(0.08)	DSHKIDNYLKLLK	3
sp|Q5QGS0|NEXMI_HUMAN	661	sp|Q5QGS0|NEXMI_HUMAN Neurite extension and migration factor OS=Homo sapiens OX=9606 GN=NEXMIF PE=1 SV=1	0.869979	10.9052	40.319	1	H	IPSIEISASSK(0.068)QISLCNDQR(0.928)H(0.87)ASNH(0.066)K(0.068)	IPSIEISASSKQISLCNDQRHASNHK	21
sp|Q6IQ21|ZN770_HUMAN	238	sp|Q6IQ21|ZN770_HUMAN Zinc finger protein 770 OS=Homo sapiens OX=9606 GN=ZNF770 PE=1 SV=1	0.924171	10.9088	80.17	1	H	LLK(0.001)H(0.002)K(0.989)QIH(0.924)TR(0.084)	LLKHKQIHTR	8
sp|P68133|ACTS_HUMAN	75	sp|P68133|ACTS_HUMAN Actin, alpha skeletal muscle OS=Homo sapiens OX=9606 GN=ACTA1 PE=1 SV=1	0.911302	11.0138	41.763	1	H	YPIEH(0.911)GIITNWDDMEK(0.072)IWH(0.013)H(0.003)TFYNELR	YPIEHGIITNWDDMEKIWHHTFYNELR	5
sp|Q9HC10-4|OTOF_HUMAN	738	sp|Q9HC10-4|OTOF_HUMAN Isoform 4 of Otoferlin OS=Homo sapiens OX=9606 GN=OTOF	0.949209	11.0139	50.202	1	H	VYVVR(0.05)ATDLH(0.949)PADINGKADPYIAIR	VYVVRATDLHPADINGKADPYIAIR	10
sp|O15062|ZBTB5_HUMAN	659	sp|O15062|ZBTB5_HUMAN Zinc finger and BTB domain-containing protein 5 OS=Homo sapiens OX=9606 GN=ZBTB5 PE=1 SV=1	0.830937	11.0381	65.563	1	H	FSQSSH(0.067)LYK(0.066)H(0.831)SK(0.036)	FSQSSHLYKHSK	10
sp|Q6P7N7|TMM81_HUMAN	143	sp|Q6P7N7|TMM81_HUMAN Transmembrane protein 81 OS=Homo sapiens OX=9606 GN=TMEM81 PE=2 SV=1	0.876659	11.041	43.316	1	H	LAR(0.18)GVISTDDEVFK(0.06)PFQANSH(0.877)FVK(0.883)	LARGVISTDDEVFKPFQANSHFVK	21
sp|Q86UE3|ZN546_HUMAN	263	sp|Q86UE3|ZN546_HUMAN Zinc finger protein 546 OS=Homo sapiens OX=9606 GN=ZNF546 PE=1 SV=2	0.928181	11.1171	67.749	1	H	VH(0.928)H(0.072)TIHAGER	VHHTIHAGER	2
sp|Q8IVF4|DYH10_HUMAN	1747	sp|Q8IVF4|DYH10_HUMAN Dynein heavy chain 10, axonemal OS=Homo sapiens OX=9606 GN=DNAH10 PE=1 SV=4	0.92842	11.1296	102.33	1	H	K(0.5)K(0.5)YNTVLIIDVH(0.928)AR(0.072)	KKYNTVLIIDVHAR	12
sp|O00186|STXB3_HUMAN	296	sp|O00186|STXB3_HUMAN Syntaxin-binding protein 3 OS=Homo sapiens OX=9606 GN=STXBP3 PE=1 SV=2	0.812062	11.1304	43.628	1	H	IR(0.063)H(0.063)R(0.063)H(0.812)IAVVLEEIPK(1)	IRHRHIAVVLEEIPK	5
sp|Q15067-2|ACOX1_HUMAN	48	sp|Q15067-2|ACOX1_HUMAN Isoform 2 of Peroxisomal acyl-coenzyme A oxidase 1 OS=Homo sapiens OX=9606 GN=ACOX1	0.92872	11.1492	68.291	1	H	RREIENMILNDPDFQH(0.929)EDLNFLTR(0.071)	RREIENMILNDPDFQHEDLNFLTR	16
sp|Q659A1|ICE2_HUMAN	847	sp|Q659A1|ICE2_HUMAN Little elongation complex subunit 2 OS=Homo sapiens OX=9606 GN=ICE2 PE=1 SV=2	0.933387	11.1588	52.644	1	H	LSALK(0.019)ISNLFNILQH(0.933)ILK(0.891)K(0.156)	LSALKISNLFNILQHILKK	15
sp|Q9Y6A1-4|POMT1_HUMAN	590	sp|Q9Y6A1-4|POMT1_HUMAN Isoform 4 of Protein O-mannosyl-transferase 1 OS=Homo sapiens OX=9606 GN=POMT1	0.915784	11.1868	55.383	1	H	PLTYGDK(0.072)SLSPH(0.916)ELK(0.008)ALR(0.004)	PLTYGDKSLSPHELKALR	12
sp|Q13573|SNW1_HUMAN	231	sp|Q13573|SNW1_HUMAN SNW domain-containing protein 1 OS=Homo sapiens OX=9606 GN=SNW1 PE=1 SV=1	0.930472	11.2654	81.185	1	H	GPPSPPAPVMH(0.93)SPSR(0.07)	GPPSPPAPVMHSPSR	11
sp|Q9P0W8-3|SPAT7_HUMAN	162	sp|Q9P0W8-3|SPAT7_HUMAN Isoform 3 of Spermatogenesis-associated protein 7 OS=Homo sapiens OX=9606 GN=SPATA7	0.903796	11.2837	55.337	1	H	LH(0.07)LSLH(0.904)K(0.025)SSK(0.001)VITNGPEK	LHLSLHKSSKVITNGPEK	6
sp|Q9NVM4-3|ANM7_HUMAN	40	sp|Q9NVM4-3|ANM7_HUMAN Isoform 3 of Protein arginine N-methyltransferase 7 OS=Homo sapiens OX=9606 GN=PRMT7	0.929474	11.2871	52.167	1	H	SSYADMLH(0.929)DK(0.595)DR(0.237)VFK(0.239)	SSYADMLHDKDRVFK	8
sp|Q7Z4T9-2|CFA91_HUMAN	107	sp|Q7Z4T9-2|CFA91_HUMAN Isoform 2 of Cilia- and flagella-associated protein 91 OS=Homo sapiens OX=9606 GN=MAATS1	0.892818	11.3678	57.53	1	H	SDPVPPFISR(0.007)EWK(0.067)GH(0.893)K(0.032)	SDPVPPFISREWKGHK	15
sp|Q96MU6-2|ZN778_HUMAN	649	sp|Q96MU6-2|ZN778_HUMAN Isoform 2 of Zinc finger protein 778 OS=Homo sapiens OX=9606 GN=ZNF778	0.960573	11.3694	66.784	1	H	AYNRFYLLK(0.46)EH(0.961)LK(0.58)	AYNRFYLLKEHLK	11
sp|A6NMZ7|CO6A6_HUMAN	1862	sp|A6NMZ7|CO6A6_HUMAN Collagen alpha-6(VI) chain OS=Homo sapiens OX=9606 GN=COL6A6 PE=1 SV=2	0.932043	11.4115	48.405	1	H	NVFKRTLPGAH(0.932)TR(0.067)	NVFKRTLPGAHTR	11
sp|P50613|CDK7_HUMAN	171	sp|P50613|CDK7_HUMAN Cyclin-dependent kinase 7 OS=Homo sapiens OX=9606 GN=CDK7 PE=1 SV=1	0.945665	11.5864	112.62	1	H	SFGSPNR(0.051)AYTH(0.946)QVVTR(0.003)	SFGSPNRAYTHQVVTR	11
sp|A6NL88|SHSA7_HUMAN	350	sp|A6NL88|SHSA7_HUMAN Protein shisa-7 OS=Homo sapiens OX=9606 GN=SHISA7 PE=2 SV=3	0.877814	11.6066	58.824	1	H	GTLPLH(0.878)ALR(0.061)R(0.061)PGTGGGYR(0.001)	GTLPLHALRRPGTGGGYR	6
sp|Q5T447|HECD3_HUMAN	115	sp|Q5T447|HECD3_HUMAN E3 ubiquitin-protein ligase HECTD3 OS=Homo sapiens OX=9606 GN=HECTD3 PE=1 SV=1	0.936431	11.6814	44.577	1	H	GACVR(1)TTGEELCNGH(0.936)GLWVK(0.064)	GACVRTTGEELCNGHGLWVK	15
sp|Q8IY63-2|AMOL1_HUMAN	855	sp|Q8IY63-2|AMOL1_HUMAN Isoform 2 of Angiomotin-like protein 1 OS=Homo sapiens OX=9606 GN=AMOTL1	0.944217	11.6935	91.076	1	H	LSTTPAH(0.944)SPVLK(0.043)HPAAK(0.012)	LSTTPAHSPVLKHPAAK	7
sp|Q5SRE5-2|NU188_HUMAN	750	sp|Q5SRE5-2|NU188_HUMAN Isoform 2 of Nucleoporin NUP188 homolog OS=Homo sapiens OX=9606 GN=NUP188	0.869256	11.7232	81.548	1	H	YIYH(0.869)K(0.058)H(0.058)DPALPR(0.014)	YIYHKHDPALPR	4
sp|Q9Y6X6-2|MYO16_HUMAN	944	sp|Q9Y6X6-2|MYO16_HUMAN Isoform 2 of Unconventional myosin-XVI OS=Homo sapiens OX=9606 GN=MYO16	0.892614	11.7702	40.237	1	H	NK(0.008)DSLSQNLLFVMK(0.04)TSENVVINH(0.893)LFQSK(0.059)	NKDSLSQNLLFVMKTSENVVINHLFQSK	23
sp|Q7L1W4|LRC8D_HUMAN	519	sp|Q7L1W4|LRC8D_HUMAN Volume-regulated anion channel subunit LRRC8D OS=Homo sapiens OX=9606 GN=LRRC8D PE=1 SV=1	0.860069	11.9848	40.428	1	H	IPAK(0.932)ISQMTNLQELH(0.86)LCH(0.094)CPAK(0.114)	IPAKISQMTNLQELHLCHCPAK	15
sp|P04070|PROC_HUMAN	345	sp|P04070|PROC_HUMAN Vitamin K-dependent protein C OS=Homo sapiens OX=9606 GN=PROC PE=1 SV=1	0.863113	12.1263	41.967	1	H	ELNQAGQETLVTGWGYH(0.863)SSR(0.035)EK(0.053)EAK(0.049)	ELNQAGQETLVTGWGYHSSREKEAK	17
sp|Q7Z407-5|CSMD3_HUMAN	1287	sp|Q7Z407-5|CSMD3_HUMAN Isoform 5 of CUB and sushi domain-containing protein 3 OS=Homo sapiens OX=9606 GN=CSMD3	0.90885	12.1602	40.097	1	H	GINISAR(0.084)TFH(0.909)LAQGDVLK(0.003)IYDGK(0.004)	GINISARTFHLAQGDVLKIYDGK	10
sp|P56975-3|NRG3_HUMAN	316	sp|P56975-3|NRG3_HUMAN Isoform 3 of Pro-neuregulin-3, membrane-bound isoform OS=Homo sapiens OX=9606 GN=NRG3	0.936493	12.2043	49.577	1	H	TISH(0.994)LPIQLWCVER(0.01)PLDLK(0.059)YSSSGLK(0.936)	TISHLPIQLWCVERPLDLKYSSSGLK	4
sp|Q13613-2|MTMR1_HUMAN	375	sp|Q13613-2|MTMR1_HUMAN Isoform 1A of Myotubularin-related protein 1 OS=Homo sapiens OX=9606 GN=MTMR1	0.912998	12.2216	50.029	1	H	GGGYESESAYPNAELVFLEIH(0.913)NIH(0.057)VMR(0.018)ESLR(0.003)K(0.009)	GGGYESESAYPNAELVFLEIHNIHVMRESLRK	21
sp|P04798|CP1A1_HUMAN	269	sp|P04798|CP1A1_HUMAN Cytochrome P450 1A1 OS=Homo sapiens OX=9606 GN=CYP1A1 PE=1 SV=1	0.927973	12.2258	75.652	1	H	FYSFMQK(0.962)MVK(0.091)EH(0.928)YK(0.019)	FYSFMQKMVKEHYK	12
sp|Q9ULJ7-2|ANR50_HUMAN	980	sp|Q9ULJ7-2|ANR50_HUMAN Isoform 2 of Ankyrin repeat domain-containing protein 50 OS=Homo sapiens OX=9606 GN=ANKRD50	0.943216	12.2377	42.121	1	H	GLPNGPTH(0.943)AFSSPSESPDSTVDR(0.007)QK(0.05)	GLPNGPTHAFSSPSESPDSTVDRQK	8
sp|Q8WUK0|PTPM1_HUMAN	131	sp|Q8WUK0|PTPM1_HUMAN Phosphatidylglycerophosphatase and protein-tyrosine phosphatase 1 OS=Homo sapiens OX=9606 GN=PTPMT1 PE=1 SV=1	0.94507	12.3196	55.851	1	H	GVQFALK(0.992)YQSLGQCVYVH(0.945)CK(0.063)	GVQFALKYQSLGQCVYVHCK	18
sp|Q9BZF3-2|OSBL6_HUMAN	89	sp|Q9BZF3-2|OSBL6_HUMAN Isoform 2 of Oxysterol-binding protein-related protein 6 OS=Homo sapiens OX=9606 GN=OSBPL6	0.932065	12.332	54.237	1	H	IGQTNVQK(0.008)PDK(0.054)H(0.932)EGFMLK(0.005)	IGQTNVQKPDKHEGFMLK	12
sp|Q13542|4EBP2_HUMAN	32	sp|Q13542|4EBP2_HUMAN Eukaryotic translation initiation factor 4E-binding protein 2 OS=Homo sapiens OX=9606 GN=EIF4EBP2 PE=1 SV=1	0.894956	12.3948	42.039	1	H	TVAISDAAQLPH(0.895)DYCTTPGGTLFSTTPGGTR(0.105)	TVAISDAAQLPHDYCTTPGGTLFSTTPGGTR	12
sp|Q9Y6V0-6|PCLO_HUMAN	2530	sp|Q9Y6V0-6|PCLO_HUMAN Isoform 6 of Protein piccolo OS=Homo sapiens OX=9606 GN=PCLO	0.942943	12.4445	65.175	1	H	PVIPQLPTTTQK(0.001)PTDIH(0.943)PK(0.056)	PVIPQLPTTTQKPTDIHPK	17
sp|Q63HR2-5|TNS2_HUMAN	77	sp|Q63HR2-5|TNS2_HUMAN Isoform 5 of Tensin-2 OS=Homo sapiens OX=9606 GN=TNS2	0.94633	12.4631	58.071	1	H	VQDFGWPELH(0.946)APPLDK(0.054)	VQDFGWPELHAPPLDK	10
sp|O60336-4|MABP1_HUMAN	796	sp|O60336-4|MABP1_HUMAN Isoform 4 of Mitogen-activated protein kinase-binding protein 1 OS=Homo sapiens OX=9606 GN=MAPKBP1	0.947709	12.5154	69.314	1	H	VSPLSK(0.006)LALPSR(0.945)AH(0.948)LVLDIPK(0.101)	VSPLSKLALPSRAHLVLDIPK	14
sp|Q49A92|CH034_HUMAN	25	sp|Q49A92|CH034_HUMAN Uncharacterized protein C8orf34 OS=Homo sapiens OX=9606 GN=C8orf34 PE=2 SV=3	0.928042	12.5495	47.728	1	H	MSSPLASELSELAALR(0.004)PGFR(0.053)LSAPH(0.928)AR(0.015)	MSSPLASELSELAALRPGFRLSAPHAR	25
sp|O43852-2|CALU_HUMAN	49	sp|O43852-2|CALU_HUMAN Isoform 2 of Calumenin OS=Homo sapiens OX=9606 GN=CALU	0.902211	12.5708	108.01	1	H	DRVHHEPQLSDK(0.047)VH(0.05)NDAQSFDYDH(0.902)DAFLGAEEAK(0.001)	DRVHHEPQLSDKVHNDAQSFDYDHDAFLGAEEAK	24
sp|P35251-2|RFC1_HUMAN	981	sp|P35251-2|RFC1_HUMAN Isoform 2 of Replication factor C subunit 1 OS=Homo sapiens OX=9606 GN=RFC1	0.910534	12.628	55.261	1	H	IVQDLALH(0.911)MSLR(0.154)TYSSK(0.935)	IVQDLALHMSLRTYSSK	8
sp|Q9C0E4|GRIP2_HUMAN	1024	sp|Q9C0E4|GRIP2_HUMAN Glutamate receptor-interacting protein 2 OS=Homo sapiens OX=9606 GN=GRIP2 PE=1 SV=4	0.954058	12.6622	53.754	1	H	K(0.916)PH(0.954)TAH(0.019)SSR(0.108)APR(0.003)	KPHTAHSSRAPR	3
sp|O94913|PCF11_HUMAN	493	sp|O94913|PCF11_HUMAN Pre-mRNA cleavage complex 2 protein Pcf11 OS=Homo sapiens OX=9606 GN=PCF11 PE=1 SV=3	0.950276	12.673	72.928	1	H	SR(0.047)SPIIH(0.95)SPK(0.002)R(0.001)	SRSPIIHSPKR	7
sp|Q14683|SMC1A_HUMAN	66	sp|Q14683|SMC1A_HUMAN Structural maintenance of chromosomes protein 1A OS=Homo sapiens OX=9606 GN=SMC1A PE=1 SV=2	0.936733	12.7021	80.834	1	H	VK(0.001)TLR(0.05)DLIH(0.937)GAPVGK(0.012)	VKTLRDLIHGAPVGK	9
sp|Q9Y490|TLN1_HUMAN	255	sp|Q9Y490|TLN1_HUMAN Talin-1 OS=Homo sapiens OX=9606 GN=TLN1 PE=1 SV=3	0.952045	12.7538	74.533	1	H	H(0.952)K(0.952)AGFLDLK(0.096)DFLPK	HKAGFLDLKDFLPK	1
sp|O43295|SRGP3_HUMAN	501	sp|O43295|SRGP3_HUMAN SLIT-ROBO Rho GTPase-activating protein 3 OS=Homo sapiens OX=9606 GN=SRGAP3 PE=1 SV=3	0.913965	12.8083	64.757	1	H	PLSVYSH(0.914)K(0.086)	PLSVYSHK	7
sp|Q2YD98|UVSSA_HUMAN	73	sp|Q2YD98|UVSSA_HUMAN UV-stimulated scaffold protein A OS=Homo sapiens OX=9606 GN=UVSSA PE=1 SV=2	0.940475	12.8688	42.973	1	H	LLIAQLTQEH(0.009)AEIR(0.016)LSAFQIVEELFVR(0.94)SH(0.94)QFR(0.094)	LLIAQLTQEHAEIRLSAFQIVEELFVRSHQFR	29
sp|Q13162|PRDX4_HUMAN	75	sp|Q13162|PRDX4_HUMAN Peroxiredoxin-4 OS=Homo sapiens OX=9606 GN=PRDX4 PE=1 SV=1	0.940519	12.8709	46.063	1	H	VSVADH(0.05)SLH(0.941)LSK(0.006)AK(0.004)	VSVADHSLHLSKAK	9
sp|Q9P225-2|DYH2_HUMAN	308	sp|Q9P225-2|DYH2_HUMAN Isoform 2 of Dynein heavy chain 2, axonemal OS=Homo sapiens OX=9606 GN=DNAH2	0.954041	12.8807	59.198	1	H	GVK(0.498)H(0.502)VESILH(0.954)LAK(0.046)	GVKHVESILHLAK	10
sp|Q9H422-2|HIPK3_HUMAN	320	sp|Q9H422-2|HIPK3_HUMAN Isoform 2 of Homeodomain-interacting protein kinase 3 OS=Homo sapiens OX=9606 GN=HIPK3	0.949291	12.9887	42.191	1	H	K(0.882)LK(0.089)SLGLIH(0.949)ADLK(0.08)	KLKSLGLIHADLK	9
sp|P14927|QCR7_HUMAN	73	sp|P14927|QCR7_HUMAN Cytochrome b-c1 complex subunit 7 OS=Homo sapiens OX=9606 GN=UQCRB PE=1 SV=2	0.954453	12.99	50.467	1	H	RALDLNLK(0.947)H(0.954)QILPK(0.098)	RALDLNLKHQILPK	9
sp|Q92769-3|HDAC2_HUMAN	361	sp|Q92769-3|HDAC2_HUMAN Isoform 2 of Histone deacetylase 2 OS=Homo sapiens OX=9606 GN=HDAC2	0.952125	13.0052	75.275	1	H	MLPHAPGVQMQAIPEDAVH(0.952)EDSGDEDGEDPDK(0.048)R	MLPHAPGVQMQAIPEDAVHEDSGDEDGEDPDKR	19
sp|O15050|TRNK1_HUMAN	1737	sp|O15050|TRNK1_HUMAN TPR and ankyrin repeat-containing protein 1 OS=Homo sapiens OX=9606 GN=TRANK1 PE=2 SV=4	0.920817	13.0602	48.602	1	H	LALAH(0.921)DTALSMK(0.055)SK(0.014)K(0.01)	LALAHDTALSMKSKK	5
sp|Q9HAF1-2|EAF6_HUMAN	129	sp|Q9HAF1-2|EAF6_HUMAN Isoform 2 of Chromatin modification-related protein MEAF6 OS=Homo sapiens OX=9606 GN=MEAF6	0.948003	13.1084	65.686	1	H	R(0.046)EPGSGTESDTSPDFH(0.948)NQENEPSQEDPEDLDGSVQGVK(0.003)PQK(0.003)	REPGSGTESDTSPDFHNQENEPSQEDPEDLDGSVQGVKPQK	16
sp|O15350-10|P73_HUMAN	408	sp|O15350-10|P73_HUMAN Isoform dN-Gamma of Tumor protein p73 OS=Homo sapiens OX=9606 GN=TP73	0.94306	13.1118	113.44	1	H	IGVSK(0.114)LH(0.943)R(0.92)VFH(0.023)LPR	IGVSKLHRVFHLPR	7
sp|Q8N9Y4-2|F181A_HUMAN	254	sp|Q8N9Y4-2|F181A_HUMAN Isoform 2 of Protein FAM181A OS=Homo sapiens OX=9606 GN=FAM181A	0.94005	13.1139	48.214	1	H	K(0.028)SPAFPGELAH(0.888)LCK(0.143)DVDGLGQK(0.94)	KSPAFPGELAHLCKDVDGLGQK	11
sp|Q99996-5|AKAP9_HUMAN	3645	sp|Q99996-5|AKAP9_HUMAN Isoform 5 of A-kinase anchor protein 9 OS=Homo sapiens OX=9606 GN=AKAP9	0.953753	13.2002	89.44	1	H	NDSLLQTLSPDSEH(0.954)VTLK(0.046)	NDSLLQTLSPDSEHVTLK	14
sp|O95747|OXSR1_HUMAN	113	sp|O95747|OXSR1_HUMAN Serine/threonine-protein kinase OSR1 OS=Homo sapiens OX=9606 GN=OXSR1 PE=1 SV=1	0.953218	13.2098	81.191	1	H	HIVAK(0.001)GEH(0.953)K(0.046)	HIVAKGEHK	8
sp|Q9NZ43|USE1_HUMAN	203	sp|Q9NZ43|USE1_HUMAN Vesicle transport protein USE1 OS=Homo sapiens OX=9606 GN=USE1 PE=1 SV=2	0.946004	13.2273	57.173	1	H	DNQTLSH(0.946)SLK(0.053)MADQNLEK(0.4)LK(0.6)	DNQTLSHSLKMADQNLEKLK	7
sp|Q9Y6N7-6|ROBO1_HUMAN	1333	sp|Q9Y6N7-6|ROBO1_HUMAN Isoform 6 of Roundabout homolog 1 OS=Homo sapiens OX=9606 GN=ROBO1	0.938016	13.2319	78.428	1	H	H(0.045)FH(0.938)ASQCPR(0.017)PTSPVSTDSNMSAAVMQK	HFHASQCPRPTSPVSTDSNMSAAVMQK	3
sp|Q008S8|ECT2L_HUMAN	237	sp|Q008S8|ECT2L_HUMAN Epithelial cell-transforming sequence 2 oncogene-like OS=Homo sapiens OX=9606 GN=ECT2L PE=2 SV=2	0.955176	13.2853	50.397	1	H	VGLH(0.955)EALEK(0.045)QLVLTSLETLPK(1)R(1)	VGLHEALEKQLVLTSLETLPKR	4
sp|P10074|TZAP_HUMAN	178	sp|P10074|TZAP_HUMAN Telomere zinc finger-associated protein OS=Homo sapiens OX=9606 GN=ZBTB48 PE=1 SV=2	0.953336	13.2991	69.98	1	H	GSH(0.001)SPQR(0.045)PQLH(0.953)SPAQSEGPSSLCGK(0.001)	GSHSPQRPQLHSPAQSEGPSSLCGK	11
sp|Q8WW59|SPRY4_HUMAN	174	sp|Q8WW59|SPRY4_HUMAN SPRY domain-containing protein 4 OS=Homo sapiens OX=9606 GN=SPRYD4 PE=1 SV=2	0.953103	13.3	51.225	1	H	LSLVDVSQVSVVH(0.953)TLQTDFR(0.047)	LSLVDVSQVSVVHTLQTDFR	13
sp|Q96LW1|Z354B_HUMAN	568	sp|Q96LW1|Z354B_HUMAN Zinc finger protein 354B OS=Homo sapiens OX=9606 GN=ZNF354B PE=1 SV=1	0.865071	13.347	43.454	1	H	TFR(0.013)QSSSLIAH(0.865)QR(0.034)IH(0.041)TGEK(0.046)	TFRQSSSLIAHQRIHTGEK	11
sp|Q8N841-2|TTLL6_HUMAN	470	sp|Q8N841-2|TTLL6_HUMAN Isoform 2 of Tubulin polyglutamylase TTLL6 OS=Homo sapiens OX=9606 GN=TTLL6	0.966163	13.4088	62.357	1	H	LQLSGK(0.258)LSFFPAH(0.966)YNPK(0.776)	LQLSGKLSFFPAHYNPK	13
sp|Q9UPN4-2|CP131_HUMAN	730	sp|Q9UPN4-2|CP131_HUMAN Isoform 2 of Centrosomal protein of 131 kDa OS=Homo sapiens OX=9606 GN=CEP131	0.953738	13.5429	59.265	1	H	R(0.004)LK(0.042)SLH(0.954)EAELLQSDER	RLKSLHEAELLQSDER	6
sp|Q96RL7-4|VP13A_HUMAN	2233	sp|Q96RL7-4|VP13A_HUMAN Isoform 4 of Vacuolar protein sorting-associated protein 13A OS=Homo sapiens OX=9606 GN=VPS13A	0.927165	13.5943	70.942	1	H	TGRMLQYK(0.041)ADGIH(0.927)R(0.032)	TGRMLQYKADGIHR	13
sp|Q5JTN6|WDR38_HUMAN	216	sp|Q5JTN6|WDR38_HUMAN WD repeat-containing protein 38 OS=Homo sapiens OX=9606 GN=WDR38 PE=2 SV=1	0.954552	13.611	67.102	1	H	TIH(0.955)IWK(0.045)PTTSSLLIQLK	TIHIWKPTTSSLLIQLK	3
sp|Q8NEQ5-2|CA162_HUMAN	69	sp|Q8NEQ5-2|CA162_HUMAN Isoform 2 of Transmembrane protein C1orf162 OS=Homo sapiens OX=9606 GN=C1orf162	0.952847	13.622	61.593	1	H	SYR(0.044)K(0.007)YH(0.953)SK(0.996)	SYRKYHSK	6
sp|Q9BTU6|P4K2A_HUMAN	54	sp|Q9BTU6|P4K2A_HUMAN Phosphatidylinositol 4-kinase type 2-alpha OS=Homo sapiens OX=9606 GN=PI4K2A PE=1 SV=1	0.957412	13.6264	88.071	1	H	VAAAAGSGPSPPGSPGH(0.957)DR(0.042)ER(0.001)QPLLDR	VAAAAGSGPSPPGSPGHDRERQPLLDR	17
sp|Q8IVV2|LOXH1_HUMAN	348	sp|Q8IVV2|LOXH1_HUMAN Lipoxygenase homology domain-containing protein 1 OS=Homo sapiens OX=9606 GN=LOXHD1 PE=2 SV=4	0.953295	13.639	42.913	1	H	GR(0.045)TDIFH(0.953)IELAVLLSPLSR(0.002)	GRTDIFHIELAVLLSPLSR	7
sp|O95622-2|ADCY5_HUMAN	221	sp|O95622-2|ADCY5_HUMAN Isoform 2 of Adenylate cyclase type 5 OS=Homo sapiens OX=9606 GN=ADCY5	0.950527	13.8069	46.808	1	H	EVTGVNVNMR(0.016)VGIH(0.012)SGR(0.952)VH(0.951)CGVLGLR(0.069)	EVTGVNVNMRVGIHSGRVHCGVLGLR	19
sp|Q92769-3|HDAC2_HUMAN	361	sp|Q92769-3|HDAC2_HUMAN Isoform 2 of Histone deacetylase 2 OS=Homo sapiens OX=9606 GN=HDAC2	0.960107	13.8213	56.977	1	H	MLPH(0.04)APGVQMQAIPEDAVH(0.96)EDSGDEDGEDPDKRISIR	MLPHAPGVQMQAIPEDAVHEDSGDEDGEDPDKRISIR	19
sp|Q9UII4|HERC5_HUMAN	646	sp|Q9UII4|HERC5_HUMAN E3 ISG15--protein ligase HERC5 OS=Homo sapiens OX=9606 GN=HERC5 PE=1 SV=2	0.952496	13.8872	50.46	1	H	IK(0.006)LLH(0.952)TDTLLK(0.041)IESK(0.001)	IKLLHTDTLLKIESK	5
sp|P49796-5|RGS3_HUMAN	43	sp|P49796-5|RGS3_HUMAN Isoform 5 of Regulator of G-protein signaling 3 OS=Homo sapiens OX=9606 GN=RGS3	0.936895	13.9044	40.381	1	H	VLLLH(0.937)IIEGK(0.07)GLISK(0.187)QPGTCDPYVK(0.806)	VLLLHIIEGKGLISKQPGTCDPYVK	5
sp|Q9NUL7|DDX28_HUMAN	364	sp|Q9NUL7|DDX28_HUMAN Probable ATP-dependent RNA helicase DDX28 OS=Homo sapiens OX=9606 GN=DDX28 PE=1 SV=2	0.916752	13.9523	50.897	1	H	LH(0.037)CIMPH(0.917)VK(0.027)QTFLR(0.018)LK(0.001)	LHCIMPHVKQTFLRLK	7
sp|P46199|IF2M_HUMAN	666	sp|P46199|IF2M_HUMAN Translation initiation factor IF-2, mitochondrial OS=Homo sapiens OX=9606 GN=MTIF2 PE=1 SV=2	0.949603	13.977	60.657	1	H	LTR(0.002)NGH(0.95)VIWK(0.045)GSLTSLK(0.003)	LTRNGHVIWKGSLTSLK	6
sp|Q9Y651|SOX21_HUMAN	108	sp|Q9Y651|SOX21_HUMAN Transcription factor SOX-21 OS=Homo sapiens OX=9606 GN=SOX21 PE=2 SV=1	0.958353	13.977	59.857	1	H	K(0.032)DK(0.967)FAFPVPYGLGGVADAEH(0.958)PALK(0.042)	KDKFAFPVPYGLGGVADAEHPALK	20
sp|Q8IWX7-2|UN45B_HUMAN	281	sp|Q8IWX7-2|UN45B_HUMAN Isoform 2 of Protein unc-45 homolog B OS=Homo sapiens OX=9606 GN=UNC45B	0.943593	14.1126	57.148	1	H	K(0.073)DLK(0.926)QITSH(0.944)LLDMLVSK(0.057)	KDLKQITSHLLDMLVSK	9
sp|Q5JTV8|TOIP1_HUMAN	155	sp|Q5JTV8|TOIP1_HUMAN Torsin-1A-interacting protein 1 OS=Homo sapiens OX=9606 GN=TOR1AIP1 PE=1 SV=2	0.965279	14.1195	87.509	1	H	GLR(0.035)DSH(0.965)SSEEDEASSQTDLSQTISKK	GLRDSHSSEEDEASSQTDLSQTISKK	6
sp|Q03828|EVX2_HUMAN	17	sp|Q03828|EVX2_HUMAN Homeobox even-skipped homolog protein 2 OS=Homo sapiens OX=9606 GN=EVX2 PE=2 SV=2	0.90814	14.1578	48.423	1	H	K(0.041)EMILMER(0.002)GLH(0.908)SPTAGK(0.049)	KEMILMERGLHSPTAGK	11
sp|Q9Y2H8|ZN510_HUMAN	562	sp|Q9Y2H8|ZN510_HUMAN Zinc finger protein 510 OS=Homo sapiens OX=9606 GN=ZNF510 PE=2 SV=1	0.938034	14.2259	86.833	1	H	KDH(0.026)LIQH(0.938)QK(0.035)	KDHLIQHQK	7
sp|O60885|BRD4_HUMAN	1081	sp|O60885|BRD4_HUMAN Bromodomain-containing protein 4 OS=Homo sapiens OX=9606 GN=BRD4 PE=1 SV=2	0.96102	14.2568	72.822	1	H	EAPSPLMIH(0.003)SPQMSQFQSLTH(0.961)QSPPQQNVQPK(0.036)	EAPSPLMIHSPQMSQFQSLTHQSPPQQNVQPK	21
sp|Q5HYK7-5|SH319_HUMAN	37	sp|Q5HYK7-5|SH319_HUMAN Isoform 5 of SH3 domain-containing protein 19 OS=Homo sapiens OX=9606 GN=SH3D19	0.964038	14.2877	72.446	1	H	NQDPVLPPR(0.5)PK(0.5)PGH(0.964)PLYSK(0.036)	NQDPVLPPRPKPGHPLYSK	14
sp|Q9H4Y5-3|GSTO2_HUMAN	97	sp|Q9H4Y5-3|GSTO2_HUMAN Isoform 3 of Glutathione S-transferase omega-2 OS=Homo sapiens OX=9606 GN=GSTO2	0.949178	14.2932	89.26	1	H	QK(0.015)MLLELFCK(0.035)VPH(0.949)LTK(0.001)	QKMLLELFCKVPHLTK	13
sp|Q13123|RED_HUMAN	58	sp|Q13123|RED_HUMAN Protein Red OS=Homo sapiens OX=9606 GN=IK PE=1 SV=3	0.961931	14.3082	50.703	1	H	SRH(0.036)H(0.962)EMPR(0.002)	SRHHEMPR	4
sp|Q00839-2|HNRPU_HUMAN	263	sp|Q00839-2|HNRPU_HUMAN Isoform 2 of Heterogeneous nuclear ribonucleoprotein U OS=Homo sapiens OX=9606 GN=HNRNPU	0.967319	14.7143	80.729	1	H	AK(0.033)SPQPPVEEEDEH(0.967)FDDTVVCLDTYNCDLHFK	AKSPQPPVEEEDEHFDDTVVCLDTYNCDLHFK	14
sp|Q13515|BFSP2_HUMAN	390	sp|Q13515|BFSP2_HUMAN Phakinin OS=Homo sapiens OX=9606 GN=BFSP2 PE=1 SV=1	0.96864	14.7549	59.367	1	H	AEAEQQQQER(0.969)AH(0.969)LLAR(0.063)	AEAEQQQQERAHLLAR	12
sp|Q8NA19-2|LMBL4_HUMAN	294	sp|Q8NA19-2|LMBL4_HUMAN Isoform 2 of Lethal(3)malignant brain tumor-like protein 4 OS=Homo sapiens OX=9606 GN=L3MBTL4	0.95626	14.7814	51.726	1	H	VFK(0.002)MR(0.01)LPH(0.956)GFLPNMK(0.032)	VFKMRLPHGFLPNMK	8
sp|Q03001-8|DYST_HUMAN	5009	sp|Q03001-8|DYST_HUMAN Isoform 2 of Dystonin OS=Homo sapiens OX=9606 GN=DST	0.967057	14.796	46.955	1	H	ILH(0.967)PLTR(0.032)NYGK(0.001)	ILHPLTRNYGK	3
sp|P21580|TNAP3_HUMAN	577	sp|P21580|TNAP3_HUMAN Tumor necrosis factor alpha-induced protein 3 OS=Homo sapiens OX=9606 GN=TNFAIP3 PE=1 SV=1	0.958459	14.8026	84.892	1	H	LVRSPSPH(0.958)SCH(0.009)R(0.032)	LVRSPSPHSCHR	8
sp|Q9UKP5-4|ATS6_HUMAN	273	sp|Q9UKP5-4|ATS6_HUMAN Isoform 4 of A disintegrin and metalloproteinase with thrombospondin motifs 6 OS=Homo sapiens OX=9606 GN=ADAMTS6	0.963034	14.8672	57.142	1	H	K(0.037)DIEH(0.963)YILSVMNIVRLPNFTVIPA	KDIEHYILSVMNIVRLPNFTVIPA	5
sp|Q5T3J3-2|LRIF1_HUMAN	27	sp|Q5T3J3-2|LRIF1_HUMAN Isoform 2 of Ligand-dependent nuclear receptor-interacting factor 1 OS=Homo sapiens OX=9606 GN=LRIF1	0.968243	14.8945	50.194	1	H	ALH(0.968)LK(0.031)SDAEFKK	ALHLKSDAEFKK	3
sp|Q96Q42-3|ALS2_HUMAN	541	sp|Q96Q42-3|ALS2_HUMAN Isoform 3 of Alsin OS=Homo sapiens OX=9606 GN=ALS2	0.969026	14.937	41.017	1	H	GK(0.035)EGQLGH(0.969)GDVLPR(0.997)LQPLCVK(1)	GKEGQLGHGDVLPRLQPLCVK	8
sp|Q9NYF8-4|BCLF1_HUMAN	293	sp|Q9NYF8-4|BCLF1_HUMAN Isoform 4 of Bcl-2-associated transcription factor 1 OS=Homo sapiens OX=9606 GN=BCLAF1	0.981528	14.9807	94.152	1	H	SGSGSVGNGSSR(0.013)YSPSQNSPIH(0.982)H(0.005)IPSRR	SGSGSVGNGSSRYSPSQNSPIHHIPSRR	22
sp|Q12769-2|NU160_HUMAN	214	sp|Q12769-2|NU160_HUMAN Isoform 2 of Nuclear pore complex protein Nup160 OS=Homo sapiens OX=9606 GN=NUP160	0.969236	14.9839	86.014	1	H	EIWILVIPH(0.969)QAYFDSYR(0.031)	EIWILVIPHQAYFDSYR	9
sp|Q2TAL8|QRIC1_HUMAN	341	sp|Q2TAL8|QRIC1_HUMAN Glutamine-rich protein 1 OS=Homo sapiens OX=9606 GN=QRICH1 PE=1 SV=1	0.941121	15.0697	44.861	1	H	GDPQQQSITH(0.029)IAIPQEAYNAVH(0.941)VSGSPTALAAVK(0.004)LEDDK(0.009)EK(0.016)	GDPQQQSITHIAIPQEAYNAVHVSGSPTALAAVKLEDDKEK	22
sp|O75582-2|KS6A5_HUMAN	542	sp|O75582-2|KS6A5_HUMAN Isoform 2 of Ribosomal protein S6 kinase alpha-5 OS=Homo sapiens OX=9606 GN=RPS6KA5	0.962392	15.1179	46.099	1	H	K(0.009)LVSAVSH(0.006)MH(0.078)DVGVVH(0.962)R(0.952)DLK(0.993)	KLVSAVSHMHDVGVVHRDLK	16
sp|Q9UNA1-2|RHG26_HUMAN	510	sp|Q9UNA1-2|RHG26_HUMAN Isoform 2 of Rho GTPase-activating protein 26 OS=Homo sapiens OX=9606 GN=ARHGAP26	0.96414	15.126	46.162	1	H	NR(0.03)QMLQLLMNH(0.964)LANVANNH(0.001)K(0.005)	NRQMLQLLMNHLANVANNHK	11
sp|A6QL64-3|AN36A_HUMAN	636	sp|A6QL64-3|AN36A_HUMAN Isoform 2 of Ankyrin repeat domain-containing protein 36A OS=Homo sapiens OX=9606 GN=ANKRD36	0.970918	15.2235	71.513	1	H	MLVNELNH(0.971)SK(0.032)EK(0.997)	MLVNELNHSKEK	8
sp|Q03001|DYST_HUMAN	1005	sp|Q03001|DYST_HUMAN Dystonin OS=Homo sapiens OX=9606 GN=DST PE=1 SV=4	0.969963	15.257	41.672	1	H	IR(0.926)ASNVASIK(0.102)TMLPGEH(0.97)QQVLSNLQSR(0.002)	IRASNVASIKTMLPGEHQQVLSNLQSR	17
sp|Q14738-3|2A5D_HUMAN	225	sp|Q14738-3|2A5D_HUMAN Isoform Delta-3 of Serine/threonine-protein phosphatase 2A 56 kDa regulatory subunit delta isoform OS=Homo sapiens OX=9606 GN=PPP2R5D	0.965013	15.2629	66.989	1	H	EEH(0.444)K(0.553)MFLIR(0.032)VLLPLH(0.965)K(0.006)	EEHKMFLIRVLLPLHK	15
sp|Q96M96-3|FGD4_HUMAN	51	sp|Q96M96-3|FGD4_HUMAN Isoform 3 of FYVE, RhoGEF and PH domain-containing protein 4 OS=Homo sapiens OX=9606 GN=FGD4	0.944483	15.5122	43.476	1	H	TPGR(0.001)H(0.001)GLTTTPQQK(0.028)LLSQH(0.944)LPQR(0.027)	TPGRHGLTTTPQQKLLSQHLPQR	19
sp|Q8IZJ3-2|CPMD8_HUMAN	852	sp|Q8IZJ3-2|CPMD8_HUMAN Isoform 2 of C3 and PZP-like alpha-2-macroglobulin domain-containing protein 8 OS=Homo sapiens OX=9606 GN=CPAMD8	0.973293	15.5609	48.277	1	H	LSVPK(0.988)GIQFVGH(0.973)PGK(0.039)	LSVPKGIQFVGHPGK	12
sp|Q9Y2T1|AXIN2_HUMAN	351	sp|Q9Y2T1|AXIN2_HUMAN Axin-2 OS=Homo sapiens OX=9606 GN=AXIN2 PE=1 SV=1	0.885434	15.5875	59.634	1	H	ANGQVSLPH(0.885)FPR(0.853)TH(0.124)R(0.124)LPK(0.013)	ANGQVSLPHFPRTHRLPK	9
sp|Q92917|GPKOW_HUMAN	435	sp|Q92917|GPKOW_HUMAN G-patch domain and KOW motifs-containing protein OS=Homo sapiens OX=9606 GN=GPKOW PE=1 SV=2	0.972557	15.6551	62.694	1	H	VGH(0.973)LLSR(0.026)DR(0.001)AR	VGHLLSRDRAR	3
sp|Q9HCI6-2|K1586_HUMAN	389	sp|Q9HCI6-2|K1586_HUMAN Isoform 2 of E3 SUMO-protein ligase KIAA1586 OS=Homo sapiens OX=9606 GN=KIAA1586	0.953879	15.7285	91.355	1	H	LQLSLDDSISEIK(0.021)QINH(0.954)LK(0.026)	LQLSLDDSISEIKQINHLK	17
sp|P50213|IDH3A_HUMAN	18	sp|P50213|IDH3A_HUMAN Isocitrate dehydrogenase [NAD] subunit alpha, mitochondrial OS=Homo sapiens OX=9606 GN=IDH3A PE=1 SV=1	0.971344	15.8444	62.799	1	H	VSR(0.025)LLGAFH(0.971)NPK(0.003)	VSRLLGAFHNPK	9
sp|P20700|LMNB1_HUMAN	571	sp|P20700|LMNB1_HUMAN Lamin-B1 OS=Homo sapiens OX=9606 GN=LMNB1 PE=1 SV=2	0.972958	15.8911	47.044	1	H	STVFK(0.002)TTIPEEEEEEEEAAGVVVEEELFH(0.973)QQGTPR(0.025)	STVFKTTIPEEEEEEEEAAGVVVEEELFHQQGTPR	29
sp|Q9UQ35|SRRM2_HUMAN	374	sp|Q9UQ35|SRRM2_HUMAN Serine/arginine repetitive matrix protein 2 OS=Homo sapiens OX=9606 GN=SRRM2 PE=1 SV=2	0.987809	15.9208	70.073	1	H	H(0.988)GGSPQPLATTPLSQEPVNPPSEASPTR(0.012)	HGGSPQPLATTPLSQEPVNPPSEASPTR	1
sp|Q5W0Q7|USPL1_HUMAN	26	sp|Q5W0Q7|USPL1_HUMAN SUMO-specific isopeptidase USPL1 OS=Homo sapiens OX=9606 GN=USPL1 PE=1 SV=1	0.975174	15.9418	50.132	1	H	IGNGLPVIGPGTDIGISSLH(0.975)MVGYLGK(0.025)	IGNGLPVIGPGTDIGISSLHMVGYLGK	20
sp|P54108|CRIS3_HUMAN	227	sp|P54108|CRIS3_HUMAN Cysteine-rich secretory protein 3 OS=Homo sapiens OX=9606 GN=CRISP3 PE=1 SV=1	0.945649	15.9501	58.98	1	H	LTLTCK(0.024)H(0.946)QLVR(0.029)DSCK(0.002)	LTLTCKHQLVRDSCK	7
sp|Q2VY69|ZN284_HUMAN	473	sp|Q2VY69|ZN284_HUMAN Zinc finger protein 284 OS=Homo sapiens OX=9606 GN=ZNF284 PE=2 SV=1	0.975883	15.9686	67.035	1	H	WASGILR(0.977)H(0.976)K(0.047)	WASGILRHK	8
sp|P20941-2|PHOS_HUMAN	87	sp|P20941-2|PHOS_HUMAN Isoform 2 of Phosducin OS=Homo sapiens OX=9606 GN=PDC	0.975521	16.0041	64.26	1	H	ELK(0.025)ITTIVVH(0.976)IYEDGIK(1)	ELKITTIVVHIYEDGIK	10
sp|P27986|P85A_HUMAN	180	sp|P27986|P85A_HUMAN Phosphatidylinositol 3-kinase regulatory subunit alpha OS=Homo sapiens OX=9606 GN=PIK3R1 PE=1 SV=2	0.973972	16.0875	86.539	1	H	QLLDCDTPSVDLEMIDVH(0.974)VLADAFK(0.026)	QLLDCDTPSVDLEMIDVHVLADAFK	18
sp|Q86TW2-2|ADCK1_HUMAN	75	sp|Q86TW2-2|ADCK1_HUMAN Isoform 2 of Uncharacterized aarF domain-containing protein kinase 1 OS=Homo sapiens OX=9606 GN=ADCK1	0.976341	16.1564	78.264	1	H	SK(0.024)VH(0.976)LR(1)SAR	SKVHLRSAR	4
sp|O76024|WFS1_HUMAN	766	sp|O76024|WFS1_HUMAN Wolframin OS=Homo sapiens OX=9606 GN=WFS1 PE=1 SV=2	0.943441	16.2193	63.408	1	H	LK(0.001)LLAK(0.042)H(0.04)PCH(0.943)IK(0.973)	LKLLAKHPCHIK	10
sp|Q8WWZ7-3|ABCA5_HUMAN	648	sp|Q8WWZ7-3|ABCA5_HUMAN Isoform 3 of ATP-binding cassette sub-family A member 5 OS=Homo sapiens OX=9606 GN=ABCA5	0.977125	16.3413	60.937	1	H	ITH(0.001)ALDLK(0.021)EH(0.977)LQK(0.897)TVK(0.104)	ITHALDLKEHLQKTVK	10
sp|Q01970-2|PLCB3_HUMAN	1036	sp|Q01970-2|PLCB3_HUMAN Isoform 2 of 1-phosphatidylinositol 4,5-bisphosphate phosphodiesterase beta-3 OS=Homo sapiens OX=9606 GN=PLCB3	0.977263	16.3427	83.862	1	H	H(0.977)NSISEAK(0.023)MRDK	HNSISEAKMRDK	1
sp|A8MQT2-2|GOG8B_HUMAN	72	sp|A8MQT2-2|GOG8B_HUMAN Isoform 2 of Golgin subfamily A member 8B OS=Homo sapiens OX=9606 GN=GOLGA8B	0.977442	16.3728	42.191	1	H	GH(0.977)VTQLK(0.047)ESLK(0.969)EVQLER(0.007)	GHVTQLKESLKEVQLER	2
sp|Q7Z6K5|ARPIN_HUMAN	6	sp|Q7Z6K5|ARPIN_HUMAN Arpin OS=Homo sapiens OX=9606 GN=ARPIN PE=1 SV=1	0.976081	16.4108	65.234	1	H	SR(0.001)IYH(0.976)DGALR(0.001)NK(0.022)	SRIYHDGALRNK	5
sp|P15559-3|NQO1_HUMAN	80	sp|P15559-3|NQO1_HUMAN Isoform 3 of NAD(P)H dehydrogenase [quinone] 1 OS=Homo sapiens OX=9606 GN=NQO1	0.968932	16.4952	44.167	1	H	DPANFQYPAESVLAYK(0.969)EGH(0.969)LSPDIVAEQK(0.052)K(0.01)	DPANFQYPAESVLAYKEGHLSPDIVAEQKK	19
sp|Q6NUQ4-2|TM214_HUMAN	203	sp|Q6NUQ4-2|TM214_HUMAN Isoform 2 of Transmembrane protein 214 OS=Homo sapiens OX=9606 GN=TMEM214	0.977397	16.5978	126.39	1	H	FLELLR(0.021)SH(0.977)QSR(0.001)	FLELLRSHQSR	8
sp|Q9C0D2|CE295_HUMAN	252	sp|Q9C0D2|CE295_HUMAN Centrosomal protein of 295 kDa OS=Homo sapiens OX=9606 GN=CEP295 PE=1 SV=4	0.987813	16.6227	63.827	1	H	IH(0.988)LAQNQEK(0.358)LMK(0.354)ELK(0.3)	IHLAQNQEKLMKELK	2
sp|Q9BTA9-5|WAC_HUMAN	427	sp|Q9BTA9-5|WAC_HUMAN Isoform 4 of WW domain-containing adapter protein with coiled-coil OS=Homo sapiens OX=9606 GN=WAC	0.968761	16.6372	94.356	1	H	SSSQR(0.031)SPSPGPNH(0.969)TSNSSNASNATVVPQNSSAR	SSSQRSPSPGPNHTSNSSNASNATVVPQNSSAR	13
sp|Q14689-5|DIP2A_HUMAN	910	sp|Q14689-5|DIP2A_HUMAN Isoform 5 of Disco-interacting protein 2 homolog A OS=Homo sapiens OX=9606 GN=DIP2A	0.976281	16.6477	52.52	1	H	IAQASGR(0.021)ELAH(0.976)LEDSDQAR(0.002)K(0.001)	IAQASGRELAHLEDSDQARK	11
sp|Q9UL58-2|ZN215_HUMAN	207	sp|Q9UL58-2|ZN215_HUMAN Isoform 2 of Zinc finger protein 215 OS=Homo sapiens OX=9606 GN=ZNF215	0.958599	16.6582	123.86	1	H	NLNSLR(0.021)K(0.022)AH(0.959)LLSK(0.999)	NLNSLRKAHLLSK	9
sp|O95613-2|PCNT_HUMAN	2423	sp|O95613-2|PCNT_HUMAN Isoform 2 of Pericentrin OS=Homo sapiens OX=9606 GN=PCNT	0.978991	16.6838	101.97	1	H	LQH(0.979)LR(0.021)TALTSAEAR	LQHLRTALTSAEAR	3
sp|Q03111|ENL_HUMAN	15	sp|Q03111|ENL_HUMAN Protein ENL OS=Homo sapiens OX=9606 GN=MLLT1 PE=1 SV=2	0.979307	16.7511	111.06	1	H	LELGH(0.979)R(0.021)AQLRK	LELGHRAQLRK	5
sp|Q09666|AHNK_HUMAN	2394	sp|Q09666|AHNK_HUMAN Neuroblast differentiation-associated protein AHNAK OS=Homo sapiens OX=9606 GN=AHNAK PE=1 SV=2	0.978057	16.8051	61.419	1	H	APKISMPDLDLH(0.978)LK(0.021)SPK(0.001)	APKISMPDLDLHLKSPK	12
sp|Q9UQV4|LAMP3_HUMAN	20	sp|Q9UQV4|LAMP3_HUMAN Lysosome-associated membrane glycoprotein 3 OS=Homo sapiens OX=9606 GN=LAMP3 PE=1 SV=3	0.976291	17.0083	42.612	1	H	MPR(0.004)QLSAAAALFASLAVILH(0.976)DGSQMR(0.02)	MPRQLSAAAALFASLAVILHDGSQMR	20
sp|P48357-5|LEPR_HUMAN	387	sp|P48357-5|LEPR_HUMAN Isoform E of Leptin receptor OS=Homo sapiens OX=9606 GN=LEPR	0.973006	17.1392	42.254	1	H	EIVWWMNLAEK(0.008)IPQSQYDVVSDH(0.973)VSK(0.019)	EIVWWMNLAEKIPQSQYDVVSDHVSK	23
sp|A2RUS2-2|DEND3_HUMAN	577	sp|A2RUS2-2|DEND3_HUMAN Isoform 2 of DENN domain-containing protein 3 OS=Homo sapiens OX=9606 GN=DENND3	0.980715	17.1668	54.812	1	H	PH(0.981)EASK(0.019)LDDHVK	PHEASKLDDHVK	2
sp|Q63HM1|KFA_HUMAN	65	sp|Q63HM1|KFA_HUMAN Kynurenine formamidase OS=Homo sapiens OX=9606 GN=AFMID PE=2 SV=2	0.980217	17.192	66.19	1	H	K(0.019)SLLH(0.98)VPYGDGEGEK(0.001)	KSLLHVPYGDGEGEK	5
sp|P40424-2|PBX1_HUMAN	319	sp|P40424-2|PBX1_HUMAN Isoform PBX1b of Pre-B-cell leukemia transcription factor 1 OS=Homo sapiens OX=9606 GN=PBX1	0.949147	17.2437	62.213	1	H	TAVTATNVSAH(0.949)GSQANSPSTPNSAGGYPSPCYQPDR(0.039)R(0.011)	TAVTATNVSAHGSQANSPSTPNSAGGYPSPCYQPDRR	11
sp|Q14315-2|FLNC_HUMAN	111	sp|Q14315-2|FLNC_HUMAN Isoform 2 of Filamin-C OS=Homo sapiens OX=9606 GN=FLNC	0.982081	17.3084	60.255	1	H	LENVSVALEFLER(0.982)EH(0.982)IK(0.036)	LENVSVALEFLEREHIK	15
sp|A1L167|U2QL1_HUMAN	148	sp|A1L167|U2QL1_HUMAN Ubiquitin-conjugating enzyme E2Q-like protein 1 OS=Homo sapiens OX=9606 GN=UBE2QL1 PE=1 SV=2	0.976458	17.5706	80.229	1	H	SLVK(0.017)TH(0.976)EK(0.006)	SLVKTHEK	6
sp|Q6ZN84-3|CCD81_HUMAN	133	sp|Q6ZN84-3|CCD81_HUMAN Isoform 3 of Coiled-coil domain-containing protein 81 OS=Homo sapiens OX=9606 GN=CCDC81	0.984185	17.6024	43.946	1	H	EQNQK(0.089)NAAYNLGVAEAIR(0.979)NH(0.984)K(0.947)	EQNQKNAAYNLGVAEAIRNHK	20
sp|Q8NHM5-5|KDM2B_HUMAN	89	sp|Q8NHM5-5|KDM2B_HUMAN Isoform 5 of Lysine-specific demethylase 2B OS=Homo sapiens OX=9606 GN=KDM2B	0.970623	17.7034	45.436	1	H	R(0.007)PTVVDLVDWVDNMWPQH(0.971)LK(0.016)EK(0.006)	RPTVVDLVDWVDNMWPQHLKEK	18
sp|Q14671-4|PUM1_HUMAN	153	sp|Q14671-4|PUM1_HUMAN Isoform 4 of Pumilio homolog 1 OS=Homo sapiens OX=9606 GN=PUM1	0.983366	17.7312	101.61	1	H	HRWPTGDNIH(0.983)AEH(0.017)QVR	HRWPTGDNIHAEHQVR	10
sp|Q86WK7|AMGO3_HUMAN	287	sp|Q86WK7|AMGO3_HUMAN Amphoterin-induced protein 3 OS=Homo sapiens OX=9606 GN=AMIGO3 PE=2 SV=1	0.984789	17.7572	40.88	1	H	PEEH(0.985)LYALVGR(0.892)SLR(0.122)LYCNTSVPAMR(0.001)	PEEHLYALVGRSLRLYCNTSVPAMR	4
sp|Q9NYT6|ZN226_HUMAN	298	sp|Q9NYT6|ZN226_HUMAN Zinc finger protein 226 OS=Homo sapiens OX=9606 GN=ZNF226 PE=2 SV=2	0.983466	17.7722	59.185	1	H	GKGFCYSPVLPVH(0.983)QK(0.016)	GKGFCYSPVLPVHQK	13
sp|Q8N4C6-6|NIN_HUMAN	723	sp|Q8N4C6-6|NIN_HUMAN Isoform 6 of Ninein OS=Homo sapiens OX=9606 GN=NIN	0.983672	17.7965	78.098	1	H	LR(0.999)LQH(0.984)EMELK(0.017)	LRLQHEMELK	5
sp|Q7Z388|D19L4_HUMAN	121	sp|Q7Z388|D19L4_HUMAN Probable C-mannosyltransferase DPY19L4 OS=Homo sapiens OX=9606 GN=DPY19L4 PE=1 SV=1	0.975518	17.8851	54.898	1	H	GVYELTH(0.976)NNK(0.02)TVSLK(0.005)	GVYELTHNNKTVSLK	7
sp|Q9BQ70|TCF25_HUMAN	184	sp|Q9BQ70|TCF25_HUMAN Transcription factor 25 OS=Homo sapiens OX=9606 GN=TCF25 PE=1 SV=1	0.97401	18.0524	46.702	1	H	K(0.523)H(0.007)VLYVEH(0.244)R(0.244)H(0.974)LNPDTELK(0.008)	KHVLYVEHRHLNPDTELK	10
sp|O95396|MOCS3_HUMAN	369	sp|O95396|MOCS3_HUMAN Adenylyltransferase and sulfurtransferase MOCS3 OS=Homo sapiens OX=9606 GN=MOCS3 PE=1 SV=1	0.975177	18.1143	49.536	1	H	LPH(0.975)ALH(0.015)IPLK(0.01)	LPHALHIPLK	3
sp|Q9BZF9-2|UACA_HUMAN	951	sp|Q9BZF9-2|UACA_HUMAN Isoform 2 of Uveal autoantigen with coiled-coil domains and ankyrin repeats OS=Homo sapiens OX=9606 GN=UACA	0.97256	18.1414	43.162	1	H	VQDSNAEILANYR(0.089)K(0.089)GQEEIVTLH(0.849)AEIK(0.973)	VQDSNAEILANYRKGQEEIVTLHAEIK	23
sp|Q00839-2|HNRPU_HUMAN	263	sp|Q00839-2|HNRPU_HUMAN Isoform 2 of Heterogeneous nuclear ribonucleoprotein U OS=Homo sapiens OX=9606 GN=HNRNPU	0.978489	18.2195	43.803	1	H	AK(0.015)SPQPPVEEEDEH(0.978)FDDTVVCLDTYNCDLH(0.002)FK(0.005)ISR	AKSPQPPVEEEDEHFDDTVVCLDTYNCDLHFKISR	14
sp|A6NK02|TRI75_HUMAN	304	sp|A6NK02|TRI75_HUMAN Putative tripartite motif-containing protein 75 OS=Homo sapiens OX=9606 GN=TRIM75P PE=5 SV=2	0.973946	18.2343	42.78	1	H	VEIILDPETAH(0.974)PNLIVSEDK(0.026)	VEIILDPETAHPNLIVSEDK	11
sp|Q9BRR0-2|ZKSC3_HUMAN	126	sp|Q9BRR0-2|ZKSC3_HUMAN Isoform 2 of Zinc finger protein with KRAB and SCAN domains 3 OS=Homo sapiens OX=9606 GN=ZKSCAN3	0.981977	18.4903	71.529	1	H	SR(1)DLPPAEELPEK(0.014)EH(0.982)GK(0.004)	SRDLPPAEELPEKEHGK	15
sp|O75592-2|MYCB2_HUMAN	4295	sp|O75592-2|MYCB2_HUMAN Isoform 2 of E3 ubiquitin-protein ligase MYCBP2 OS=Homo sapiens OX=9606 GN=MYCBP2	0.985402	18.5104	65.465	1	H	TK(0.014)TH(0.985)QRQVFK(0.001)	TKTHQRQVFK	4
sp|Q16543|CDC37_HUMAN	20	sp|Q16543|CDC37_HUMAN Hsp90 co-chaperone Cdc37 OS=Homo sapiens OX=9606 GN=CDC37 PE=1 SV=1	0.986444	18.6239	81.341	1	H	MVDYSVWDH(0.014)IEVSDDEDETH(0.986)PNIDTASLFR	MVDYSVWDHIEVSDDEDETHPNIDTASLFR	20
sp|A8MVZ5|BTNLA_HUMAN	116	sp|A8MVZ5|BTNLA_HUMAN Butyrophilin-like protein 10 OS=Homo sapiens OX=9606 GN=BTNL10 PE=5 SV=2	0.969864	18.7992	78.149	1	H	SH(0.97)R(0.03)VTTFDNR	SHRVTTFDNR	2
sp|Q5S007|LRRK2_HUMAN	1977	sp|Q5S007|LRRK2_HUMAN Leucine-rich repeat serine/threonine-protein kinase 2 OS=Homo sapiens OX=9606 GN=LRRK2 PE=1 SV=2	0.978908	18.8218	54.486	1	H	TLQH(0.234)R(0.774)IALH(0.979)VADGLR(0.013)	TLQHRIALHVADGLR	9
sp|Q5JS13-2|RGPS1_HUMAN	485	sp|Q5JS13-2|RGPS1_HUMAN Isoform 2 of Ras-specific guanine nucleotide-releasing factor RalGPS1 OS=Homo sapiens OX=9606 GN=RALGPS1	0.981859	18.8448	76.943	1	H	FHAILWH(0.982)K(0.003)H(0.003)LDDACK(0.013)	FHAILWHKHLDDACK	7
sp|O95425-4|SVIL_HUMAN	489	sp|O95425-4|SVIL_HUMAN Isoform SV4 of Supervillin OS=Homo sapiens OX=9606 GN=SVIL	0.987386	18.9363	83.226	1	H	NEDFGK(1)PAVSTVTLEH(0.987)QK(0.013)	NEDFGKPAVSTVTLEHQK	16
sp|P01019|ANGT_HUMAN	178	sp|P01019|ANGT_HUMAN Angiotensinogen OS=Homo sapiens OX=9606 GN=AGT PE=1 SV=1	0.987569	19.0046	52.158	1	H	LDAH(0.988)K(0.012)VLSALQAVQGLLVAQGR	LDAHKVLSALQAVQGLLVAQGR	4
sp|Q9H972-2|CN093_HUMAN	353	sp|Q9H972-2|CN093_HUMAN Isoform 2 of Uncharacterized protein C14orf93 OS=Homo sapiens OX=9606 GN=C14orf93	0.97295	19.0399	70.167	1	H	FLLEKLKQELVTSPH(0.973)NYTDK(0.026)	FLLEKLKQELVTSPHNYTDK	15
sp|Q9C099-2|LRCC1_HUMAN	855	sp|Q9C099-2|LRCC1_HUMAN Isoform 2 of Leucine-rich repeat and coiled-coil domain-containing protein 1 OS=Homo sapiens OX=9606 GN=LRRCC1	0.987219	19.1696	53.565	1	H	SSQLDEVLEK(0.003)LER(0.059)H(0.951)NER(0.987)	SSQLDEVLEKLERHNER	14
sp|Q6ECI4|ZN470_HUMAN	203	sp|Q6ECI4|ZN470_HUMAN Zinc finger protein 470 OS=Homo sapiens OX=9606 GN=ZNF470 PE=2 SV=3	0.969136	19.2041	42.348	1	H	IFNFH(0.969)TDK(0.008)K(0.016)SLK(0.007)	IFNFHTDKKSLK	5
sp|P46013|KI67_HUMAN	1905	sp|P46013|KI67_HUMAN Proliferation marker protein Ki-67 OS=Homo sapiens OX=9606 GN=MKI67 PE=1 SV=2	0.988374	19.22	88.496	1	H	KLTPSAGK(0.029)AMH(0.983)TPK(0.988)	KLTPSAGKAMHTPK	11
sp|Q6ZMW3-2|EMAL6_HUMAN	662	sp|Q6ZMW3-2|EMAL6_HUMAN Isoform 2 of Echinoderm microtubule-associated protein-like 6 OS=Homo sapiens OX=9606 GN=EML6	0.988257	19.2537	98.156	1	H	QQSKEKNH(0.988)AVPFLK(0.012)	QQSKEKNHAVPFLK	8
sp|P13612|ITA4_HUMAN	560	sp|P13612|ITA4_HUMAN Integrin alpha-4 OS=Homo sapiens OX=9606 GN=ITGA4 PE=1 SV=3	0.986231	19.2746	80.755	1	H	TH(0.986)QAFMR(0.002)K(0.012)DVR	THQAFMRKDVR	2
sp|Q92597-3|NDRG1_HUMAN	290	sp|Q92597-3|NDRG1_HUMAN Isoform 3 of Protein NDRG1 OS=Homo sapiens OX=9606 GN=NDRG1	0.988313	19.3328	119.48	1	H	SRSH(0.001)TSEGAH(0.988)LDITPNSGAAGNSAGPK(0.01)	SRSHTSEGAHLDITPNSGAAGNSAGPK	10
sp|O43852-12|CALU_HUMAN	39	sp|O43852-12|CALU_HUMAN Isoform 12 of Calumenin OS=Homo sapiens OX=9606 GN=CALU	0.986074	19.4124	126.45	1	H	DRVHHEPQLSDK(0.011)VH(0.986)NDAQSFDYDHDAFLGAEEAK(0.003)	DRVHHEPQLSDKVHNDAQSFDYDHDAFLGAEEAK	14
sp|O43293-2|DAPK3_HUMAN	272	sp|O43293-2|DAPK3_HUMAN Isoform 2 of Death-associated protein kinase 3 OS=Homo sapiens OX=9606 GN=DAPK3	0.985855	19.5476	65.956	1	H	MTIAQSLEH(0.986)SWIK(0.96)AIR(0.036)R(0.018)	MTIAQSLEHSWIKAIRR	9
sp|O60423-3|AT8B3_HUMAN	235	sp|O60423-3|AT8B3_HUMAN Isoform 3 of Phospholipid-transporting ATPase IK OS=Homo sapiens OX=9606 GN=ATP8B3	0.989163	19.5981	54.776	1	H	FR(0.999)QALMVTH(0.989)K(0.012)	FRQALMVTHK	9
sp|Q8WXI9|P66B_HUMAN	61	sp|Q8WXI9|P66B_HUMAN Transcriptional repressor p66-beta OS=Homo sapiens OX=9606 GN=GATAD2B PE=1 SV=1	0.987478	19.6721	66.215	1	H	K(0.011)DLANLEVPH(0.987)ELPTK(0.002)	KDLANLEVPHELPTK	10
sp|Q86VQ0|LCA5_HUMAN	268	sp|Q86VQ0|LCA5_HUMAN Lebercilin OS=Homo sapiens OX=9606 GN=LCA5 PE=1 SV=2	0.987883	19.8042	64.244	1	H	AYEAH(0.988)DENK(0.012)VLQK(0.02)EVQR(0.981)	AYEAHDENKVLQKEVQR	5
sp|Q9NR09|BIRC6_HUMAN	1251	sp|Q9NR09|BIRC6_HUMAN Baculoviral IAP repeat-containing protein 6 OS=Homo sapiens OX=9606 GN=BIRC6 PE=1 SV=2	0.988396	19.8163	57.39	1	H	H(0.988)QSNK(0.015)GYSLASLLAK(0.074)VAAGK(0.923)	HQSNKGYSLASLLAKVAAGK	1
sp|Q15051-2|IQCB1_HUMAN	373	sp|Q15051-2|IQCB1_HUMAN Isoform 2 of IQ calmodulin-binding motif-containing protein 1 OS=Homo sapiens OX=9606 GN=IQCB1	0.978539	19.864	40.952	1	H	AQQH(0.979)R(0.989)EALIAQISTNVEQLMK(0.022)APSLK(0.01)	AQQHREALIAQISTNVEQLMKAPSLK	4
sp|Q92614-5|MY18A_HUMAN	1551	sp|Q92614-5|MY18A_HUMAN Isoform 5 of Unconventional myosin-XVIIIa OS=Homo sapiens OX=9606 GN=MYO18A	0.987817	19.8661	96.447	1	H	SLAPDRSDDEH(0.988)DPLDNTSR(0.01)PR(0.002)	SLAPDRSDDEHDPLDNTSRPR	11
sp|Q5THK1-2|PR14L_HUMAN	1589	sp|Q5THK1-2|PR14L_HUMAN Isoform 2 of Protein PRR14L OS=Homo sapiens OX=9606 GN=PRR14L	0.990029	19.9691	70.628	1	H	LEPETAPTK(1)SLVSH(0.99)IPK(0.01)	LEPETAPTKSLVSHIPK	14
sp|Q96H86-2|ZN764_HUMAN	224	sp|Q96H86-2|ZN764_HUMAN Isoform 2 of Zinc finger protein 764 OS=Homo sapiens OX=9606 GN=ZNF764	0.990774	20.0621	75.738	1	H	AIH(0.991)R(0.943)GER(0.066)PHR	AIHRGERPHR	3
sp|Q99614|TTC1_HUMAN	64	sp|Q99614|TTC1_HUMAN Tetratricopeptide repeat protein 1 OS=Homo sapiens OX=9606 GN=TTC1 PE=1 SV=1	0.985642	20.1056	65.465	1	H	LLRDDEAHLQEDQGEEECFH(0.986)DCSASFEEEPGADK(0.004)VENK(0.01)	LLRDDEAHLQEDQGEEECFHDCSASFEEEPGADKVENK	20
sp|Q8TDQ7-3|GNPI2_HUMAN	60	sp|Q8TDQ7-3|GNPI2_HUMAN Isoform 3 of Glucosamine-6-phosphate isomerase 2 OS=Homo sapiens OX=9606 GN=GNPDA2	0.986471	20.2538	65.179	1	H	KLIEYH(0.001)K(0.003)NGH(0.986)LSFK(0.009)	KLIEYHKNGHLSFK	10
sp|Q6XZF7|DNMBP_HUMAN	344	sp|Q6XZF7|DNMBP_HUMAN Dynamin-binding protein OS=Homo sapiens OX=9606 GN=DNMBP PE=1 SV=1	0.989122	20.3347	73.548	1	H	H(0.008)ETSDH(0.989)EAEEPDCIISEAPTSPLGH(0.003)LTSEYDTDR	HETSDHEAEEPDCIISEAPTSPLGHLTSEYDTDR	6
sp|Q8IWD4-2|CC117_HUMAN	62	sp|Q8IWD4-2|CC117_HUMAN Isoform 2 of Coiled-coil domain-containing protein 117 OS=Homo sapiens OX=9606 GN=CCDC117	0.982245	20.3859	47.223	1	H	NVNH(0.982)LPSLVLSDTMK(0.013)TGLK(0.005)R	NVNHLPSLVLSDTMKTGLKR	4
sp|O43933-2|PEX1_HUMAN	105	sp|O43933-2|PEX1_HUMAN Isoform 2 of Peroxisome biogenesis factor 1 OS=Homo sapiens OX=9606 GN=PEX1	0.99099	20.4166	101.05	1	H	LNIEMH(0.991)AVVR(0.009)ITPVEVTPK	LNIEMHAVVRITPVEVTPK	6
sp|Q92574-2|TSC1_HUMAN	661	sp|Q92574-2|TSC1_HUMAN Isoform 2 of Hamartin OS=Homo sapiens OX=9606 GN=TSC1	0.989986	20.5075	85.265	1	H	R(0.009)QQH(0.99)ALR(0.001)NR	RQQHALRNR	4
sp|O43670-3|ZN207_HUMAN	38	sp|O43670-3|ZN207_HUMAN Isoform 3 of BUB3-interacting and GLEBS motif-containing protein ZNF207 OS=Homo sapiens OX=9606 GN=ZNF207	0.986602	20.5152	61.679	1	H	AK(0.002)H(0.002)FK(0.009)CH(0.987)ICHK	AKHFKCHICHK	7
sp|P54277-4|PMS1_HUMAN	53	sp|P54277-4|PMS1_HUMAN Isoform 4 of PMS1 protein homolog 1 OS=Homo sapiens OX=9606 GN=PMS1	0.9906	20.569	55.66	1	H	SFIFINSR(1)PVH(0.991)QK(0.009)DILK(0.001)	SFIFINSRPVHQKDILK	11
sp|O95684-2|FR1OP_HUMAN	155	sp|O95684-2|FR1OP_HUMAN Isoform 2 of FGFR1 oncogene partner OS=Homo sapiens OX=9606 GN=FGFR1OP	0.990209	20.609	122.06	1	H	EKGPTTGEGALDLSDVH(0.99)SPPK(0.009)SPEGK	EKGPTTGEGALDLSDVHSPPKSPEGK	17
sp|Q9H8T0|AKTIP_HUMAN	246	sp|Q9H8T0|AKTIP_HUMAN AKT-interacting protein OS=Homo sapiens OX=9606 GN=AKTIP PE=1 SV=1	0.988015	20.6584	45.972	1	H	IEDPYAISFSPWNPSVH(0.988)DEAREK(0.003)MLTQK(0.008)	IEDPYAISFSPWNPSVHDEAREKMLTQK	17
sp|O94868-3|FCSD2_HUMAN	165	sp|O94868-3|FCSD2_HUMAN Isoform 3 of F-BAR and double SH3 domains protein 2 OS=Homo sapiens OX=9606 GN=FCHSD2	0.978609	20.6716	42.663	1	H	SECNSK(0.001)ATH(0.008)AR(0.004)NDYLLTLAAANAH(0.979)QDR(0.008)	SECNSKATHARNDYLLTLAAANAHQDR	24
sp|Q8N9S9-2|SNX31_HUMAN	49	sp|Q8N9S9-2|SNX31_HUMAN Isoform 2 of Sorting nexin-31 OS=Homo sapiens OX=9606 GN=SNX31	0.988082	20.6847	49.988	1	H	VLEVVSH(0.988)K(0.008)IGLCR(0.003)	VLEVVSHKIGLCR	7
sp|O94933|SLIK3_HUMAN	805	sp|O94933|SLIK3_HUMAN SLIT and NTRK-like protein 3 OS=Homo sapiens OX=9606 GN=SLITRK3 PE=2 SV=2	0.987118	20.7328	50.088	1	H	ENH(0.987)SNYR(0.043)TLLEK(0.135)EK(0.834)	ENHSNYRTLLEKEK	3
sp|Q86VV8-3|RTTN_HUMAN	1256	sp|Q86VV8-3|RTTN_HUMAN Isoform 3 of Rotatin OS=Homo sapiens OX=9606 GN=RTTN	0.991728	20.7347	52.769	1	H	LLQCLK(0.991)VTDAPH(0.992)FYGLPSLER(0.015)TLR(0.003)	LLQCLKVTDAPHFYGLPSLERTLR	12
sp|Q5SQI0-7|ATAT_HUMAN	152	sp|Q5SQI0-7|ATAT_HUMAN Isoform 7 of Alpha-tubulin N-acetyltransferase 1 OS=Homo sapiens OX=9606 GN=ATAT1	0.991641	20.7505	67.456	1	H	ERVEPH(0.992)QLAIDR(0.008)	ERVEPHQLAIDR	6
sp|Q8IY21|DDX60_HUMAN	617	sp|Q8IY21|DDX60_HUMAN Probable ATP-dependent RNA helicase DDX60 OS=Homo sapiens OX=9606 GN=DDX60 PE=1 SV=3	0.992044	20.8139	63.864	1	H	ENLH(0.992)SGIK(0.968)SLEDFLK(0.04)	ENLHSGIKSLEDFLK	4
sp|P08575-4|PTPRC_HUMAN	652	sp|P08575-4|PTPRC_HUMAN Isoform 2 of Receptor-type tyrosine-protein phosphatase C OS=Homo sapiens OX=9606 GN=PTPRC	0.991373	20.8319	51.611	1	H	EVTH(0.991)IQFTSWPDH(0.008)GVPEDPHLLLK	EVTHIQFTSWPDHGVPEDPHLLLK	4
sp|Q12809-6|KCNH2_HUMAN	539	sp|Q12809-6|KCNH2_HUMAN Isoform B-USO of Potassium voltage-gated channel subfamily H member 2 OS=Homo sapiens OX=9606 GN=KCNH2	0.991607	20.9066	66.568	1	H	H(0.992)K(0.008)QTLFASLK	HKQTLFASLK	1
sp|O75871|CEAM4_HUMAN	200	sp|O75871|CEAM4_HUMAN Carcinoembryonic antigen-related cell adhesion molecule 4 OS=Homo sapiens OX=9606 GN=CEACAM4 PE=1 SV=2	0.988744	20.9175	63.727	1	H	EQPPPASTPGH(0.989)GPSH(0.01)R(0.002)	EQPPPASTPGHGPSHR	11
sp|Q9H0E3|SP130_HUMAN	350	sp|Q9H0E3|SP130_HUMAN Histone deacetylase complex subunit SAP130 OS=Homo sapiens OX=9606 GN=SAP130 PE=1 SV=1	0.991966	20.9239	78.098	1	H	ITLPSH(0.992)PALGTPK(0.008)	ITLPSHPALGTPK	6
sp|Q96EF9|ZHX1R_HUMAN	128	sp|Q96EF9|ZHX1R_HUMAN Zinc fingers and homeoboxes protein 1, isoform 2 OS=Homo sapiens OX=9606 GN=ZHX1-C8orf76 PE=2 SV=1	0.992048	20.9603	60.08	1	H	LISLH(0.992)PFNPWNWGK(0.008)	LISLHPFNPWNWGK	5
sp|Q16539-5|MK14_HUMAN	228	sp|Q16539-5|MK14_HUMAN Isoform 5 of Mitogen-activated protein kinase 14 OS=Homo sapiens OX=9606 GN=MAPK14	0.991998	21.0915	57.338	1	H	TLFPGTDH(0.992)IDQLK(0.008)LILR	TLFPGTDHIDQLKLILR	8
sp|Q5T280|CI114_HUMAN	236	sp|Q5T280|CI114_HUMAN Putative methyltransferase C9orf114 OS=Homo sapiens OX=9606 GN=SPOUT1 PE=1 SV=3	0.992311	21.1078	93.429	1	H	LNQQQH(0.992)PDCK(0.008)	LNQQQHPDCK	6
sp|Q6IQ26-2|DEN5A_HUMAN	908	sp|Q6IQ26-2|DEN5A_HUMAN Isoform 2 of DENN domain-containing protein 5A OS=Homo sapiens OX=9606 GN=DENND5A	0.990275	21.1174	67.997	1	H	H(0.001)LK(0.008)QLLSDH(0.99)ELTK(0.001)	HLKQLLSDHELTK	9
sp|Q15573-2|TAF1A_HUMAN	193	sp|Q15573-2|TAF1A_HUMAN Isoform 2 of TATA box-binding protein-associated factor RNA polymerase I subunit A OS=Homo sapiens OX=9606 GN=TAF1A	0.989642	21.2007	56.428	1	H	SK(0.003)LISVLK(0.009)ILYQIVPSH(0.99)K(0.998)	SKLISVLKILYQIVPSHK	17
sp|Q5SSQ6|SAPC1_HUMAN	79	sp|Q5SSQ6|SAPC1_HUMAN Suppressor APC domain-containing protein 1 OS=Homo sapiens OX=9606 GN=SAPCD1 PE=2 SV=2	0.992919	21.2354	45.126	1	H	QQLH(0.993)LGALGENFLTDLH(0.005)SEPGR(0.002)PPLAQIQK	QQLHLGALGENFLTDLHSEPGRPPLAQIQK	4
sp|Q8N139|ABCA6_HUMAN	1524	sp|Q8N139|ABCA6_HUMAN ATP-binding cassette sub-family A member 6 OS=Homo sapiens OX=9606 GN=ABCA6 PE=1 SV=2	0.988426	21.2743	43.233	1	H	VK(0.017)ETSQVTLVH(0.988)TEILK(0.988)LFPQAAGQER(0.006)	VKETSQVTLVHTEILKLFPQAAGQER	11
sp|Q8N8I0|SAM12_HUMAN	132	sp|Q8N8I0|SAM12_HUMAN Sterile alpha motif domain-containing protein 12 OS=Homo sapiens OX=9606 GN=SAMD12 PE=2 SV=2	0.992657	21.299	78.441	1	H	MGIAQENLR(0.998)QH(0.993)ILQQVLQLK(0.01)	MGIAQENLRQHILQQVLQLK	11
sp|Q5UCC4-2|EMC10_HUMAN	228	sp|Q5UCC4-2|EMC10_HUMAN Isoform 2 of ER membrane protein complex subunit 10 OS=Homo sapiens OX=9606 GN=EMC10	0.986342	21.3123	41.485	1	H	SFFAK(0.008)YWH(0.986)IILGGAVLLTALR(0.005)	SFFAKYWHIILGGAVLLTALR	8
sp|P43405-2|KSYK_HUMAN	453	sp|P43405-2|KSYK_HUMAN Isoform Short of Tyrosine-protein kinase SYK OS=Homo sapiens OX=9606 GN=SYK	0.992666	21.3176	74.853	1	H	DKNIIELVH(0.993)QVSMGMK(0.007)	DKNIIELVHQVSMGMK	9
sp|Q8NCT3-4|K0895_HUMAN	50	sp|Q8NCT3-4|K0895_HUMAN Isoform 4 of Uncharacterized protein KIAA0895 OS=Homo sapiens OX=9606 GN=KIAA0895	0.990933	21.3414	59.153	1	H	K(0.002)LH(0.991)WPEQELAK(0.007)	KLHWPEQELAK	3
sp|P46379-4|BAG6_HUMAN	109	sp|P46379-4|BAG6_HUMAN Isoform 4 of Large proline-rich protein BAG6 OS=Homo sapiens OX=9606 GN=BAG6	0.992727	21.3511	93.278	1	H	APPQTHLPSGASSGTGSASATH(0.993)GGGSPPGTR(0.007)	APPQTHLPSGASSGTGSASATHGGGSPPGTR	22
sp|Q99638|RAD9A_HUMAN	239	sp|Q99638|RAD9A_HUMAN Cell cycle checkpoint control protein RAD9A OS=Homo sapiens OX=9606 GN=RAD9A PE=1 SV=1	0.992819	21.4072	51.225	1	H	GLLSFAESANLNLSIH(0.993)FDAPGR(0.007)	GLLSFAESANLNLSIHFDAPGR	16
sp|Q8NA92|THAP8_HUMAN	209	sp|Q8NA92|THAP8_HUMAN THAP domain-containing protein 8 OS=Homo sapiens OX=9606 GN=THAP8 PE=1 SV=1	0.987505	21.4118	72.848	1	H	LAQQLH(0.988)GESLLAR(0.005)AR(0.007)	LAQQLHGESLLARAR	6
sp|O15427|MOT4_HUMAN	459	sp|O15427|MOT4_HUMAN Monocarboxylate transporter 4 OS=Homo sapiens OX=9606 GN=SLC16A3 PE=1 SV=1	0.991539	21.4136	82.849	1	H	EVEHFLK(0.002)AEPEK(0.007)NGEVVH(0.992)TPETSV	EVEHFLKAEPEKNGEVVHTPETSV	18
sp|Q9UII5|ZN107_HUMAN	294	sp|Q9UII5|ZN107_HUMAN Zinc finger protein 107 OS=Homo sapiens OX=9606 GN=ZNF107 PE=1 SV=1	0.993191	21.4194	75.387	1	H	QEK(0.056)IH(0.993)TGGK(0.951)	QEKIHTGGK	5
sp|Q14684-2|RRP1B_HUMAN	705	sp|Q14684-2|RRP1B_HUMAN Isoform 2 of Ribosomal RNA processing protein 1 homolog B OS=Homo sapiens OX=9606 GN=RRP1B	0.992984	21.4504	41.763	1	H	PLH(0.993)GVLK(0.987)TPTSSPASSPLVAK(0.02)	PLHGVLKTPTSSPASSPLVAK	3
sp|P43487-2|RANG_HUMAN	23	sp|P43487-2|RANG_HUMAN Isoform 2 of Ran-specific GTPase-activating protein OS=Homo sapiens OX=9606 GN=RANBP1	0.988585	21.5935	62.393	1	H	DTH(0.001)EDH(0.007)DTSTENTDESNH(0.989)DPQFEPIVSLPEQEIK(0.004)	DTHEDHDTSTENTDESNHDPQFEPIVSLPEQEIK	18
sp|Q5H9F3-2|BCORL_HUMAN	1296	sp|Q5H9F3-2|BCORL_HUMAN Isoform 2 of BCL-6 corepressor-like protein 1 OS=Homo sapiens OX=9606 GN=BCORL1	0.991638	21.6211	60.255	1	H	TK(0.007)H(0.992)MATVSEEAK(0.002)	TKHMATVSEEAK	3
sp|Q9UK12|ZN222_HUMAN	380	sp|Q9UK12|ZN222_HUMAN Zinc finger protein 222 OS=Homo sapiens OX=9606 GN=ZNF222 PE=2 SV=2	0.992183	21.6273	65.232	1	H	SFR(0.007)H(0.992)ASSILNHK(0.001)	SFRHASSILNHK	4
sp|Q92624|APBP2_HUMAN	431	sp|Q92624|APBP2_HUMAN Amyloid protein-binding protein 2 OS=Homo sapiens OX=9606 GN=APPBP2 PE=1 SV=2	0.987884	21.6583	50.207	1	H	H(0.988)YGNLGR(0.004)LYQSMR(0.001)K(0.007)	HYGNLGRLYQSMRK	1
sp|Q96I24|FUBP3_HUMAN	24	sp|Q96I24|FUBP3_HUMAN Far upstream element-binding protein 3 OS=Homo sapiens OX=9606 GN=FUBP3 PE=1 SV=2	0.992724	21.6876	73.666	1	H	AEGFVDALH(0.993)R(0.007)VR(0.001)QIAAK(1)	AEGFVDALHRVRQIAAK	9
sp|Q8N7C3|TRIMM_HUMAN	209	sp|Q8N7C3|TRIMM_HUMAN Probable E3 ubiquitin-protein ligase TRIML2 OS=Homo sapiens OX=9606 GN=TRIML2 PE=1 SV=1	0.98453	21.754	41.491	1	H	VLQR(0.003)H(0.003)LTLDPETAH(0.985)PCLALSEDLR(0.007)TMR(0.002)	VLQRHLTLDPETAHPCLALSEDLRTMR	14
sp|P07202-5|PERT_HUMAN	503	sp|P07202-5|PERT_HUMAN Isoform 5 of Thyroid peroxidase OS=Homo sapiens OX=9606 GN=TPO	0.987001	21.8163	44.047	1	H	DGDWFWWENSH(0.987)VFTDAQR(0.013)R(0.013)ELEK(0.987)	DGDWFWWENSHVFTDAQRRELEK	11
sp|Q6P2C8-4|MED27_HUMAN	127	sp|Q6P2C8-4|MED27_HUMAN Isoform 3 of Mediator of RNA polymerase II transcription subunit 27 OS=Homo sapiens OX=9606 GN=MED27	0.993581	21.8692	63.694	1	H	EQLSIPR(0.994)IFH(0.994)WK(0.013)	EQLSIPRIFHWK	10
sp|P50440-3|GATM_HUMAN	113	sp|P50440-3|GATM_HUMAN Isoform 3 of Glycine amidinotransferase, mitochondrial OS=Homo sapiens OX=9606 GN=GATM	0.993555	21.8797	63.306	1	H	QGGH(0.994)YFPK(0.006)	QGGHYFPK	4
sp|P20929-4|NEBU_HUMAN	6524	sp|P20929-4|NEBU_HUMAN Isoform 4 of Nebulin OS=Homo sapiens OX=9606 GN=NEB	0.992923	22.0263	41.695	1	H	SLH(0.993)MINVQAQR(0.006)R(0.001)SR	SLHMINVQAQRRSR	3
sp|O75533|SF3B1_HUMAN	226	sp|O75533|SF3B1_HUMAN Splicing factor 3B subunit 1 OS=Homo sapiens OX=9606 GN=SF3B1 PE=1 SV=3	0.993509	22.0573	54.732	1	H	K(0.997)LSSWDQAETPGH(0.994)TPSLR(0.009)WDETPGR	KLSSWDQAETPGHTPSLRWDETPGR	13
sp|Q70CQ4|UBP31_HUMAN	1303	sp|Q70CQ4|UBP31_HUMAN Ubiquitin carboxyl-terminal hydrolase 31 OS=Homo sapiens OX=9606 GN=USP31 PE=2 SV=2	0.993387	22.076	85.536	1	H	EQLVTKDPASAK(0.006)H(0.993)SLLSAR	EQLVTKDPASAKHSLLSAR	13
sp|Q9NT99|LRC4B_HUMAN	603	sp|Q9NT99|LRC4B_HUMAN Leucine-rich repeat-containing protein 4B OS=Homo sapiens OX=9606 GN=LRRC4B PE=2 SV=3	0.988244	22.2565	116.37	1	H	LR(0.006)K(0.006)QH(0.988)QLHK	LRKQHQLHK	5
sp|Q13464|ROCK1_HUMAN	702	sp|Q13464|ROCK1_HUMAN Rho-associated protein kinase 1 OS=Homo sapiens OX=9606 GN=ROCK1 PE=1 SV=1	0.994662	22.6779	51.166	1	H	LTDK(0.995)H(0.995)QSIEEAK(0.011)SVAMCEMEK(1)	LTDKHQSIEEAKSVAMCEMEK	5
sp|Q9NQR4|NIT2_HUMAN	114	sp|Q9NQR4|NIT2_HUMAN Omega-amidase NIT2 OS=Homo sapiens OX=9606 GN=NIT2 PE=1 SV=1	0.994479	22.7173	64.407	1	H	IH(0.994)LFDIDVPGK(0.005)ITFQESK	IHLFDIDVPGKITFQESK	2
sp|Q99435-4|NELL2_HUMAN	160	sp|Q99435-4|NELL2_HUMAN Isoform 4 of Protein kinase C-binding protein NELL2 OS=Homo sapiens OX=9606 GN=NELL2	0.992791	22.7797	44.598	1	H	LSLAISASH(0.993)LILH(0.006)IDCNK(0.001)	LSLAISASHLILHIDCNK	9
sp|Q9GZR2|REXO4_HUMAN	176	sp|Q9GZR2|REXO4_HUMAN RNA exonuclease 4 OS=Homo sapiens OX=9606 GN=REXO4 PE=1 SV=2	0.9948	22.8264	83.614	1	H	GDIEH(0.995)K(0.005)KR	GDIEHKKR	5
sp|Q13459-2|MYO9B_HUMAN	743	sp|Q13459-2|MYO9B_HUMAN Isoform Short of Unconventional myosin-IXb OS=Homo sapiens OX=9606 GN=MYO9B	0.994801	22.8398	67.207	1	H	DLH(0.995)NQMIK(0.005)SIK	DLHNQMIKSIK	3
sp|Q5JSZ5-5|PRC2B_HUMAN	794	sp|Q5JSZ5-5|PRC2B_HUMAN Isoform 1 of Protein PRRC2B OS=Homo sapiens OX=9606 GN=PRRC2B	0.98799	22.8688	84.577	1	H	VR(0.007)SPDEALPGGLSGCSSGSGH(0.988)SPYALER(0.005)	VRSPDEALPGGLSGCSSGSGHSPYALER	21
sp|Q9UQ35|SRRM2_HUMAN	374	sp|Q9UQ35|SRRM2_HUMAN Serine/arginine repetitive matrix protein 2 OS=Homo sapiens OX=9606 GN=SRRM2 PE=1 SV=2	0.996048	22.924	95.679	1	H	H(0.996)GGSPQPLATTPLSQEPVNPPSEASPTR(0.004)	HGGSPQPLATTPLSQEPVNPPSEASPTR	1
sp|Q8IZL2|MAML2_HUMAN	525	sp|Q8IZL2|MAML2_HUMAN Mastermind-like protein 2 OS=Homo sapiens OX=9606 GN=MAML2 PE=1 SV=2	0.99496	22.954	56.872	1	H	AGPSAQGGH(0.995)LDVLMQQK(0.005)	AGPSAQGGHLDVLMQQK	9
sp|Q8TDN4-3|CABL1_HUMAN	87	sp|Q8TDN4-3|CABL1_HUMAN Isoform 3 of CDK5 and ABL1 enzyme substrate 1 OS=Homo sapiens OX=9606 GN=CABLES1	0.995297	22.974	105.39	1	H	HEVK(0.938)H(0.995)LIDK(0.067)	HEVKHLIDK	5
sp|Q9ULZ9-2|MMP17_HUMAN	246	sp|Q9ULZ9-2|MMP17_HUMAN Isoform Short of Matrix metalloproteinase-17 OS=Homo sapiens OX=9606 GN=MMP17	0.992853	23.0535	63.426	1	H	SSAPPR(0.003)K(0.008)DVPH(0.993)R(0.996)	SSAPPRKDVPHR	11
sp|O94979-4|SC31A_HUMAN	758	sp|O94979-4|SC31A_HUMAN Isoform 4 of Protein transport protein Sec31A OS=Homo sapiens OX=9606 GN=SEC31A	0.995182	23.1927	116.09	1	H	AQGEPVAGH(0.995)ESPK(0.005)IPYEKQQLPK	AQGEPVAGHESPKIPYEKQQLPK	9
sp|Q14676-3|MDC1_HUMAN	790	sp|Q14676-3|MDC1_HUMAN Isoform 3 of Mediator of DNA damage checkpoint protein 1 OS=Homo sapiens OX=9606 GN=MDC1	0.995234	23.1995	68.168	1	H	AIPGDQH(0.995)PESPVH(0.005)TEPMGIQGR	AIPGDQHPESPVHTEPMGIQGR	7
sp|Q7L2Z9|CENPQ_HUMAN	246	sp|Q7L2Z9|CENPQ_HUMAN Centromere protein Q OS=Homo sapiens OX=9606 GN=CENPQ PE=1 SV=1	0.990741	23.2646	45.913	1	H	EILALIPNQNALLK(0.005)DLDILH(0.991)NSSQMK(0.005)	EILALIPNQNALLKDLDILHNSSQMK	20
sp|P21810|PGS1_HUMAN	130	sp|P21810|PGS1_HUMAN Biglycan OS=Homo sapiens OX=9606 GN=BGN PE=1 SV=2	0.99488	23.4115	67.456	1	H	ISK(0.005)IH(0.995)EK(0.988)AFSPLR(0.012)	ISKIHEKAFSPLR	5
sp|Q4G0X9-3|CCD40_HUMAN	474	sp|Q4G0X9-3|CCD40_HUMAN Isoform 3 of Coiled-coil domain-containing protein 40 OS=Homo sapiens OX=9606 GN=CCDC40	0.995171	23.5338	93.115	1	H	LDAH(0.995)QK(0.005)TLVELDQDVK(0.209)K(0.791)	LDAHQKTLVELDQDVKK	4
sp|P52743|ZN137_HUMAN	14	sp|P52743|ZN137_HUMAN Putative zinc finger protein 137 OS=Homo sapiens OX=9606 GN=ZNF137P PE=5 SV=1	0.993287	23.5834	56.013	1	H	H(0.007)TLH(0.993)VIIDFILSK	HTLHVIIDFILSK	4
sp|P02462|CO4A1_HUMAN	566	sp|P02462|CO4A1_HUMAN Collagen alpha-1(IV) chain OS=Homo sapiens OX=9606 GN=COL4A1 PE=1 SV=4	0.992777	23.6516	58.366	1	H	AGSPGR(0.004)DGH(0.993)PGLPGPK(0.001)GSPGSVGLK(0.002)	AGSPGRDGHPGLPGPKGSPGSVGLK	9
sp|P48023|TNFL6_HUMAN	148	sp|P48023|TNFL6_HUMAN Tumor necrosis factor ligand superfamily member 6 OS=Homo sapiens OX=9606 GN=FASLG PE=1 SV=1	0.995962	23.6978	79.82	1	H	K(0.939)VAH(0.996)LTGK(0.065)SNSR	KVAHLTGKSNSR	4
sp|Q9C0G6-4|DYH6_HUMAN	1042	sp|Q9C0G6-4|DYH6_HUMAN Isoform 4 of Dynein heavy chain 6, axonemal OS=Homo sapiens OX=9606 GN=DNAH6	0.995854	23.7877	84.817	1	H	TTEFVILPH(0.996)R(0.996)DSK(0.008)	TTEFVILPHRDSK	9
sp|Q12770-3|SCAP_HUMAN	651	sp|Q12770-3|SCAP_HUMAN Isoform 3 of Sterol regulatory element-binding protein cleavage-activating protein OS=Homo sapiens OX=9606 GN=SCAP	0.995884	23.8375	101.21	1	H	VSHVFAH(0.996)R(0.004)	VSHVFAHR	7
sp|Q14586|ZN267_HUMAN	482	sp|Q14586|ZN267_HUMAN Zinc finger protein 267 OS=Homo sapiens OX=9606 GN=ZNF267 PE=1 SV=3	0.995767	23.9258	64.65	1	H	SYARSSNLIMH(0.996)QR(0.004)	SYARSSNLIMHQR	11
sp|Q8N184-1|ZN567_HUMAN	576	sp|Q8N184-1|ZN567_HUMAN Isoform 1 of Zinc finger protein 567 OS=Homo sapiens OX=9606 GN=ZNF567	0.996025	23.976	75.738	1	H	QK(0.007)TNLIVH(0.996)QR(0.997)	QKTNLIVHQR	8
sp|P01133-2|EGF_HUMAN	693	sp|P01133-2|EGF_HUMAN Isoform 2 of Pro-epidermal growth factor OS=Homo sapiens OX=9606 GN=EGF	0.993389	24.0368	45.704	1	H	VR(0.01)LQGSMLK(0.013)PSSLVVVH(0.984)PLAK(0.993)	VRLQGSMLKPSSLVVVHPLAK	17
sp|Q5VZ89-5|DEN4C_HUMAN	1283	sp|Q5VZ89-5|DEN4C_HUMAN Isoform 5 of DENN domain-containing protein 4C OS=Homo sapiens OX=9606 GN=DENND4C	0.995873	24.1881	106.42	1	H	R(0.004)SSLPLDH(0.996)GSPAQENPESEKSSPAVSR	RSSLPLDHGSPAQENPESEKSSPAVSR	8
sp|Q9NUB1-3|ACS2L_HUMAN	71	sp|Q9NUB1-3|ACS2L_HUMAN Isoform 3 of Acetyl-coenzyme A synthetase 2-like, mitochondrial OS=Homo sapiens OX=9606 GN=ACSS1	0.996198	24.1978	59.502	1	H	IGAVH(0.996)TVIFAGFSAESLAGR(0.004)	IGAVHTVIFAGFSAESLAGR	5
sp|P59036|CU082_HUMAN	26	sp|P59036|CU082_HUMAN Putative uncharacterized protein encoded by LINC00310 OS=Homo sapiens OX=9606 GN=LINC00310 PE=5 SV=1	0.996229	24.2324	123.86	1	H	SPPSSLLH(0.996)TLR(0.004)PR	SPPSSLLHTLRPR	8
sp|Q9H4B6|SAV1_HUMAN	379	sp|Q9H4B6|SAV1_HUMAN Protein salvador homolog 1 OS=Homo sapiens OX=9606 GN=SAV1 PE=1 SV=2	0.99627	24.2673	73.248	1	H	QQWYAQQH(0.996)GK(0.004)	QQWYAQQHGK	8
sp|Q06481-5|APLP2_HUMAN	227	sp|Q06481-5|APLP2_HUMAN Isoform 5 of Amyloid-like protein 2 OS=Homo sapiens OX=9606 GN=APLP2	0.995501	24.2905	53.304	1	H	ALEK(0.011)EAASEK(0.989)QQLVETH(0.996)LAR(0.004)	ALEKEAASEKQQLVETHLAR	17
sp|A6NMZ7-2|CO6A6_HUMAN	80	sp|A6NMZ7-2|CO6A6_HUMAN Isoform 2 of Collagen alpha-6(VI) chain OS=Homo sapiens OX=9606 GN=COL6A6	0.994616	24.3968	53.3	1	H	LH(0.004)SEFH(0.995)LSTFK(0.001)GR(0.001)	LHSEFHLSTFKGR	6
sp|P59817|Z280A_HUMAN	469	sp|P59817|Z280A_HUMAN Zinc finger protein 280A OS=Homo sapiens OX=9606 GN=ZNF280A PE=2 SV=3	0.996404	24.4262	95.981	1	H	CRLQFLTLKEEIEH(0.996)K(0.004)	CRLQFLTLKEEIEHK	14
sp|P06732|KCRM_HUMAN	305	sp|P06732|KCRM_HUMAN Creatine kinase M-type OS=Homo sapiens OX=9606 GN=CKM PE=1 SV=2	0.996476	24.5139	101.39	1	H	H(0.996)PK(0.004)FEEILTRLR	HPKFEEILTRLR	1
sp|Q99570|PI3R4_HUMAN	404	sp|Q99570|PI3R4_HUMAN Phosphoinositide 3-kinase regulatory subunit 4 OS=Homo sapiens OX=9606 GN=PIK3R4 PE=1 SV=3	0.996579	24.6431	88.177	1	H	LAALELILH(0.997)LAPR(0.003)	LAALELILHLAPR	9
sp|Q8TCA0|LRC20_HUMAN	80	sp|Q8TCA0|LRC20_HUMAN Leucine-rich repeat-containing protein 20 OS=Homo sapiens OX=9606 GN=LRRC20 PE=1 SV=1	0.993314	24.6511	54.073	1	H	FMTTFSQLR(0.003)ELH(0.993)LEGNFLH(0.003)R	FMTTFSQLRELHLEGNFLHR	12
sp|Q9Y6A2|CP46A_HUMAN	32	sp|Q9Y6A2|CP46A_HUMAN Cholesterol 24-hydroxylase OS=Homo sapiens OX=9606 GN=CYP46A1 PE=1 SV=1	0.994438	24.7885	91.087	1	H	AR(0.003)SR(0.002)YEH(0.994)IPGPPR	ARSRYEHIPGPPR	7
sp|Q96II8-3|LRCH3_HUMAN	146	sp|Q96II8-3|LRCH3_HUMAN Isoform 3 of Leucine-rich repeat and calponin homology domain-containing protein 3 OS=Homo sapiens OX=9606 GN=LRCH3	0.99669	24.8645	45.784	1	H	NQLSTLPVH(0.997)LCNLPLK(0.988)VLIASNNK(0.016)	NQLSTLPVHLCNLPLKVLIASNNK	9
sp|Q96AC6|KIFC2_HUMAN	259	sp|Q96AC6|KIFC2_HUMAN Kinesin-like protein KIFC2 OS=Homo sapiens OX=9606 GN=KIFC2 PE=2 SV=1	0.996796	24.9279	65.107	1	H	QSLSLMR(0.004)DLLLH(0.997)WGPGPPIR(1)	QSLSLMRDLLLHWGPGPPIR	12
sp|P40938-2|RFC3_HUMAN	213	sp|P40938-2|RFC3_HUMAN Isoform 2 of Replication factor C subunit 3 OS=Homo sapiens OX=9606 GN=RFC3	0.996858	25.0146	134.84	1	H	KEGLNLPSQLAH(0.997)R(0.003)	KEGLNLPSQLAHR	12
sp|P05067-10|A4_HUMAN	383	sp|P05067-10|A4_HUMAN Isoform APP639 of Amyloid-beta precursor protein OS=Homo sapiens OX=9606 GN=APP	0.996762	25.0452	89.886	1	H	HFEH(0.997)VR(0.003)MVDPKK	HFEHVRMVDPKK	4
sp|Q969V5|MUL1_HUMAN	282	sp|Q969V5|MUL1_HUMAN Mitochondrial ubiquitin ligase activator of NFKB 1 OS=Homo sapiens OX=9606 GN=MUL1 PE=1 SV=1	0.996644	25.1402	40.952	1	H	QMQEEFQEH(0.997)EAQLLSR(0.459)AK(0.517)PEDR(0.027)	QMQEEFQEHEAQLLSRAKPEDR	9
sp|Q64LD2-2|WDR25_HUMAN	85	sp|Q64LD2-2|WDR25_HUMAN Isoform 2 of WD repeat-containing protein 25 OS=Homo sapiens OX=9606 GN=WDR25	0.997042	25.2721	51.335	1	H	ITTLK(0.997)FH(0.999)PK(0.004)	ITTLKFHPK	7
sp|A0A096LP49-2|CC187_HUMAN	140	sp|A0A096LP49-2|CC187_HUMAN Isoform 2 of Coiled-coil domain-containing protein 187 OS=Homo sapiens OX=9606 GN=CCDC187	0.995474	25.3109	91.658	1	H	VSQH(0.995)QVPVLR(0.001)EK(0.003)PK(0.001)	VSQHQVPVLREKPK	4
sp|Q9Y2K3|MYH15_HUMAN	663	sp|Q9Y2K3|MYH15_HUMAN Myosin-15 OS=Homo sapiens OX=9606 GN=MYH15 PE=1 SV=5	0.99423	25.4318	61.11	1	H	K(0.007)K(0.003)GASFQTVASLH(0.994)K(0.996)	KKGASFQTVASLHK	13
sp|Q92608|DOCK2_HUMAN	399	sp|Q92608|DOCK2_HUMAN Dedicator of cytokinesis protein 2 OS=Homo sapiens OX=9606 GN=DOCK2 PE=1 SV=2	0.997482	25.5391	117.25	1	H	K(0.097)DYPH(0.997)LVDR(0.905)TTVVAR	KDYPHLVDRTTVVAR	5
sp|O15031|PLXB2_HUMAN	1547	sp|O15031|PLXB2_HUMAN Plexin-B2 OS=Homo sapiens OX=9606 GN=PLXNB2 PE=1 SV=3	0.997214	25.5402	81.972	1	H	WKRVNTLMH(0.997)YNVR(0.003)	WKRVNTLMHYNVR	9
sp|Q9UKX2|MYH2_HUMAN	1409	sp|Q9UKX2|MYH2_HUMAN Myosin-2 OS=Homo sapiens OX=9606 GN=MYH2 PE=1 SV=1	0.997228	25.5597	47.774	1	H	LQAAEEH(0.997)VEAVNAK(0.003)	LQAAEEHVEAVNAK	7
sp|Q14CX7-2|NAA25_HUMAN	705	sp|Q14CX7-2|NAA25_HUMAN Isoform 2 of N-alpha-acetyltransferase 25, NatB auxiliary subunit OS=Homo sapiens OX=9606 GN=NAA25	0.996935	25.6442	51.225	1	H	IRSLTLRLISGLPSLNH(0.997)PVEPK(0.003)	IRSLTLRLISGLPSLNHPVEPK	17
sp|O43929|ORC4_HUMAN	57	sp|O43929|ORC4_HUMAN Origin recognition complex subunit 4 OS=Homo sapiens OX=9606 GN=ORC4 PE=1 SV=2	0.995363	25.7642	51.092	1	H	R(0.003)TALH(0.995)GESNSVLIIGPR(0.988)GSGK(0.014)	RTALHGESNSVLIIGPRGSGK	5
sp|P02545|LMNA_HUMAN	405	sp|P02545|LMNA_HUMAN Prelamin-A/C OS=Homo sapiens OX=9606 GN=LMNA PE=1 SV=1	0.99588	25.9159	107.51	1	H	GR(0.004)ASSH(0.996)SSQTQGGGSVTKK	GRASSHSSQTQGGGSVTKK	6
sp|Q92878-3|RAD50_HUMAN	1108	sp|Q92878-3|RAD50_HUMAN Isoform 3 of DNA repair protein RAD50 OS=Homo sapiens OX=9606 GN=RAD50	0.997486	25.9851	84.62	1	H	ENIESLAH(0.997)ALVEIIK(0.003)	ENIESLAHALVEIIK	8
sp|Q8NDH2|CC168_HUMAN	734	sp|Q8NDH2|CC168_HUMAN Coiled-coil domain-containing protein 168 OS=Homo sapiens OX=9606 GN=CCDC168 PE=2 SV=2	0.996044	26.1187	84.817	1	H	DVKNEK(0.002)QH(0.996)IPQK(0.002)	DVKNEKQHIPQK	8
sp|P80303-2|NUCB2_HUMAN	38	sp|P80303-2|NUCB2_HUMAN Isoform 2 of Nucleobindin-2 OS=Homo sapiens OX=9606 GN=NUCB2	0.996405	26.2913	61.56	1	H	TK(0.002)VQNIH(0.996)PVESAK(0.001)	TKVQNIHPVESAK	7
sp|Q2M3W8-2|ZN181_HUMAN	387	sp|Q2M3W8-2|ZN181_HUMAN Isoform 2 of Zinc finger protein 181 OS=Homo sapiens OX=9606 GN=ZNF181	0.997533	26.4063	75.387	1	H	CR(0.098)K(0.902)SFNQLESLNMH(0.998)LR(0.002)	CRKSFNQLESLNMHLR	14
sp|O43929-2|ORC4_HUMAN	185	sp|O43929-2|ORC4_HUMAN Isoform 2 of Origin recognition complex subunit 4 OS=Homo sapiens OX=9606 GN=ORC4	0.997731	26.4154	43.03	1	H	SVQEVLQK(0.996)H(0.998)FNISK(0.006)	SVQEVLQKHFNISK	9
sp|Q5VV52-3|ZN691_HUMAN	74	sp|Q5VV52-3|ZN691_HUMAN Isoform 2 of Zinc finger protein 691 OS=Homo sapiens OX=9606 GN=ZNF691	0.997454	26.4436	59.709	1	H	VTVR(0.5)AR(0.5)ELGDPIAH(0.997)PR(0.002)	VTVRARELGDPIAHPR	14
sp|Q5SQS7|SH24B_HUMAN	327	sp|Q5SQS7|SH24B_HUMAN SH2 domain-containing protein 4B OS=Homo sapiens OX=9606 GN=SH2D4B PE=2 SV=1	0.996507	26.5934	48.968	1	H	AGFER(0.001)NTK(0.001)FIAPWFH(0.997)GIISR(0.002)	AGFERNTKFIAPWFHGIISR	15
sp|Q96B97-3|SH3K1_HUMAN	193	sp|Q96B97-3|SH3K1_HUMAN Isoform 3 of SH3 domain-containing kinase-binding protein 1 OS=Homo sapiens OX=9606 GN=SH3KBP1	0.997936	26.8366	60.064	1	H	PVGPLTH(0.998)TR(0.998)GDSPK(0.004)	PVGPLTHTRGDSPK	7
sp|P43487-2|RANG_HUMAN	23	sp|P43487-2|RANG_HUMAN Isoform 2 of Ran-specific GTPase-activating protein OS=Homo sapiens OX=9606 GN=RANBP1	0.996994	26.8667	95.16	1	H	AAAKDTHEDH(0.001)DTSTENTDESNH(0.997)DPQFEPIVSLPEQEIK(0.002)	AAAKDTHEDHDTSTENTDESNHDPQFEPIVSLPEQEIK	22
sp|Q6ZRI8-3|RHG36_HUMAN	113	sp|Q6ZRI8-3|RHG36_HUMAN Isoform 3 of Rho GTPase-activating protein 36 OS=Homo sapiens OX=9606 GN=ARHGAP36	0.996213	26.938	40.669	1	H	H(0.996)GLSAVGIFTLEYSVQR(0.5)VR(0.5)QLR(0.003)	HGLSAVGIFTLEYSVQRVRQLR	1
sp|Q9NRH1|YAE1_HUMAN	222	sp|Q9NRH1|YAE1_HUMAN Protein YAE1 homolog OS=Homo sapiens OX=9606 GN=YAE1 PE=1 SV=1	0.998046	27.0826	83.998	1	H	QLGLSVDVLQH(0.998)LK(0.002)	QLGLSVDVLQHLK	11
sp|Q6ZQQ2|S31D1_HUMAN	63	sp|Q6ZQQ2|S31D1_HUMAN Spermatogenesis-associated protein 31D1 OS=Homo sapiens OX=9606 GN=SPATA31D1 PE=2 SV=1	0.998106	27.2159	56.013	1	H	NNDIQK(0.999)H(0.998)QGR(0.002)	NNDIQKHQGR	7
sp|Q96IV0-3|NGLY1_HUMAN	86	sp|Q96IV0-3|NGLY1_HUMAN Isoform 3 of Peptide-N(4)-(N-acetyl-beta-glucosaminyl)asparagine amidase OS=Homo sapiens OX=9606 GN=NGLY1	0.998122	27.2559	73.76	1	H	GAVECLFEMGFEEGETH(0.998)LIFPK(0.002)	GAVECLFEMGFEEGETHLIFPK	17
sp|Q6ZS81-5|WDFY4_HUMAN	2842	sp|Q6ZS81-5|WDFY4_HUMAN Isoform 5 of WD repeat- and FYVE domain-containing protein 4 OS=Homo sapiens OX=9606 GN=WDFY4	0.998154	27.3291	53.768	1	H	DVSTPVSLPGH(0.998)PQPFFYSLQSLR(0.002)	DVSTPVSLPGHPQPFFYSLQSLR	11
sp|Q8WVF1-4|OSCP1_HUMAN	118	sp|Q8WVF1-4|OSCP1_HUMAN Isoform 4 of Protein OSCP1 OS=Homo sapiens OX=9606 GN=OSCP1	0.998175	27.3368	55.261	1	H	PK(0.011)DVLLVTFNH(0.998)LDTIK(0.992)GFIR(0.998)	PKDVLLVTFNHLDTIKGFIR	11
sp|Q9HD43|PTPRH_HUMAN	208	sp|Q9HD43|PTPRH_HUMAN Receptor-type tyrosine-protein phosphatase H OS=Homo sapiens OX=9606 GN=PTPRH PE=1 SV=4	0.998163	27.3638	67.879	1	H	ETRNATTAH(0.998)NPVR(0.002)	ETRNATTAHNPVR	9
sp|Q96A70-3|AZIN2_HUMAN	162	sp|Q96A70-3|AZIN2_HUMAN Isoform 3 of Antizyme inhibitor 2 OS=Homo sapiens OX=9606 GN=AZIN2	0.994387	27.4167	47.392	1	H	MVLCIATDDSH(0.994)SLSCLSLK(0.003)FGVSLK(0.002)	MVLCIATDDSHSLSCLSLKFGVSLK	11
sp|P45452|MMP13_HUMAN	387	sp|P45452|MMP13_HUMAN Collagenase 3 OS=Homo sapiens OX=9606 GN=MMP13 PE=1 SV=1	0.997718	27.4903	72.848	1	H	K(0.002)ISAAVH(0.998)FEDTGK(0.001)	KISAAVHFEDTGK	7
sp|Q68DN1|CB016_HUMAN	574	sp|Q68DN1|CB016_HUMAN Uncharacterized protein C2orf16 OS=Homo sapiens OX=9606 GN=C2orf16 PE=2 SV=3	0.998376	27.5552	65.179	1	H	H(0.998)QILETVELTGFQIVK(0.002)	HQILETVELTGFQIVK	1
sp|O43301|HS12A_HUMAN	550	sp|O43301|HS12A_HUMAN Heat shock 70 kDa protein 12A OS=Homo sapiens OX=9606 GN=HSPA12A PE=1 SV=2	0.996543	27.6092	70.412	1	H	H(0.997)PPEK(0.002)LLVK(0.002)DGTR	HPPEKLLVKDGTR	1
sp|O14529|CUX2_HUMAN	211	sp|O14529|CUX2_HUMAN Homeobox protein cut-like 2 OS=Homo sapiens OX=9606 GN=CUX2 PE=1 SV=4	0.999356	27.7044	52.185	1	H	VLH(0.999)SALK(0.709)ATQAELLELR(0.621)R(0.671)	VLHSALKATQAELLELRR	3
sp|Q96ST2-2|IWS1_HUMAN	272	sp|Q96ST2-2|IWS1_HUMAN Isoform 2 of Protein IWS1 homolog OS=Homo sapiens OX=9606 GN=IWS1	0.998374	27.8825	89.698	1	H	LTLLPAVVMH(0.998)LK(0.002)	LTLLPAVVMHLK	10
sp|P47897-2|SYQ_HUMAN	164	sp|P47897-2|SYQ_HUMAN Isoform 2 of Glutamine--tRNA ligase OS=Homo sapiens OX=9606 GN=QARS	0.998396	27.926	60.062	1	H	NEVDMQVLH(0.998)LLGPK(0.996)LEADLEK(0.005)	NEVDMQVLHLLGPKLEADLEK	9
sp|Q16543|CDC37_HUMAN	9	sp|Q16543|CDC37_HUMAN Hsp90 co-chaperone Cdc37 OS=Homo sapiens OX=9606 GN=CDC37 PE=1 SV=1	0.998429	28.0527	74.748	1	H	VDYSVWDH(0.998)IEVSDDEDETH(0.002)PNIDTASLFR	VDYSVWDHIEVSDDEDETHPNIDTASLFR	8
sp|Q9ULJ1-5|ODF2L_HUMAN	63	sp|Q9ULJ1-5|ODF2L_HUMAN Isoform 5 of Protein BCAP OS=Homo sapiens OX=9606 GN=ODF2L	0.997132	28.5797	41.56	1	H	VVH(0.002)ER(0.003)LQIQIH(0.997)K(0.998)	VVHERLQIQIHK	11
sp|P42345|MTOR_HUMAN	1594	sp|P42345|MTOR_HUMAN Serine/threonine-protein kinase mTOR OS=Homo sapiens OX=9606 GN=MTOR PE=1 SV=1	0.997651	28.6807	69.03	1	H	AYGAMVSCH(0.998)MLSELEEVIQYK(0.002)	AYGAMVSCHMLSELEEVIQYK	9
sp|Q7Z5J4-2|RAI1_HUMAN	1135	sp|Q7Z5J4-2|RAI1_HUMAN Isoform 2 of Retinoic acid-induced protein 1 OS=Homo sapiens OX=9606 GN=RAI1	0.997408	28.7623	65.179	1	H	ATKK(0.001)LLDNSH(0.997)LPATFK(0.001)	ATKKLLDNSHLPATFK	10
sp|Q9H3P2|NELFA_HUMAN	485	sp|Q9H3P2|NELFA_HUMAN Negative elongation factor A OS=Homo sapiens OX=9606 GN=NELFA PE=1 SV=3	0.998758	29.0522	101.25	1	H	LSEH(0.999)TEDLPK(0.001)	LSEHTEDLPK	4
sp|Q6VAB6-2|KSR2_HUMAN	190	sp|Q6VAB6-2|KSR2_HUMAN Isoform 2 of Kinase suppressor of Ras 2 OS=Homo sapiens OX=9606 GN=KSR2	0.994928	29.1082	64.2	1	H	YSDLH(0.995)ISQTLPK(0.001)TNK(0.003)INK(0.001)	YSDLHISQTLPKTNKINK	5
sp|Q8N1G2|CMTR1_HUMAN	833	sp|Q8N1G2|CMTR1_HUMAN Cap-specific mRNA (nucleoside-2'-O-)-methyltransferase 1 OS=Homo sapiens OX=9606 GN=CMTR1 PE=1 SV=1	0.9988	29.2004	65.719	1	H	LSK(0.002)EDVLSFIQMH(0.999)R(1)A	LSKEDVLSFIQMHRA	13
sp|Q2PPJ7-3|RGPA2_HUMAN	1778	sp|Q2PPJ7-3|RGPA2_HUMAN Isoform 3 of Ral GTPase-activating protein subunit alpha-2 OS=Homo sapiens OX=9606 GN=RALGAPA2	0.998581	29.2336	68.016	1	H	NH(0.999)MFFIAITK(0.001)K	NHMFFIAITKK	2
sp|P22310-2|UD14_HUMAN	68	sp|P22310-2|UD14_HUMAN Isoform 2 of UDP-glucuronosyltransferase 1-4 OS=Homo sapiens OX=9606 GN=UGT1A4	0.997371	29.2518	54.66	1	H	EALR(0.05)ELH(0.19)AR(0.609)GH(0.154)QAVVLTPEVNMH(0.997)IK(1)	EALRELHARGHQAVVLTPEVNMHIK	23
sp|Q12888|TP53B_HUMAN	1218	sp|Q12888|TP53B_HUMAN TP53-binding protein 1 OS=Homo sapiens OX=9606 GN=TP53BP1 PE=1 SV=2	0.998822	29.3035	83.559	1	H	GSGEK(0.001)PVSAPGDDTESLH(0.999)SQGEEEFDMPQPPHGHVLHR	GSGEKPVSAPGDDTESLHSQGEEEFDMPQPPHGHVLHR	18
sp|O15014|ZN609_HUMAN	575	sp|O15014|ZN609_HUMAN Zinc finger protein 609 OS=Homo sapiens OX=9606 GN=ZNF609 PE=1 SV=2	0.998423	29.4335	104.16	1	H	LVEPH(0.998)SPSPSSK(0.001)FSTK	LVEPHSPSPSSKFSTK	5
sp|Q9UBX3|DIC_HUMAN	143	sp|Q9UBX3|DIC_HUMAN Mitochondrial dicarboxylate carrier OS=Homo sapiens OX=9606 GN=SLC25A10 PE=1 SV=2	0.998895	29.4605	45.883	1	H	NYAH(0.999)ALDGLYR(0.249)VAR(0.684)EEGLR(0.068)	NYAHALDGLYRVAREEGLR	4
sp|Q96AT1|K1143_HUMAN	49	sp|Q96AT1|K1143_HUMAN Uncharacterized protein KIAA1143 OS=Homo sapiens OX=9606 GN=KIAA1143 PE=1 SV=2	0.99828	29.4721	94.019	1	H	RIQPQPPDEDGDH(0.998)SDK(0.001)EDEQPQVVVLK(0.001)	RIQPQPPDEDGDHSDKEDEQPQVVVLK	13
sp|Q9UM82|SPAT2_HUMAN	425	sp|Q9UM82|SPAT2_HUMAN Spermatogenesis-associated protein 2 OS=Homo sapiens OX=9606 GN=SPATA2 PE=1 SV=2	0.99892	29.6714	99.343	1	H	ASTH(0.001)DSLAH(0.999)GASLREK	ASTHDSLAHGASLREK	9
sp|Q96K37-2|S35E1_HUMAN	46	sp|Q96K37-2|S35E1_HUMAN Isoform 2 of Solute carrier family 35 member E1 OS=Homo sapiens OX=9606 GN=SLC35E1	0.998492	29.7847	66.56	1	H	H(0.998)LLPVTTADLSSK(0.002)	HLLPVTTADLSSK	1
sp|O00507-2|USP9Y_HUMAN	555	sp|O00507-2|USP9Y_HUMAN Isoform Short of Probable ubiquitin carboxyl-terminal hydrolase FAF-Y OS=Homo sapiens OX=9606 GN=USP9Y	0.998683	29.8094	40.81	1	H	IQWIDH(0.999)FIEELR(0.1)TNDK(0.451)WVIPALK(0.451)	IQWIDHFIEELRTNDKWVIPALK	6
sp|Q32MZ4-3|LRRF1_HUMAN	675	sp|Q32MZ4-3|LRRF1_HUMAN Isoform 3 of Leucine-rich repeat flightless-interacting protein 1 OS=Homo sapiens OX=9606 GN=LRRFIP1	0.998903	29.8303	57.078	1	H	CTLPEH(0.999)ESPSQDISDACEAESTER(0.001)CEMSEHPSQTVR	CTLPEHESPSQDISDACEAESTERCEMSEHPSQTVR	6
sp|Q3ZCT1|ZN260_HUMAN	322	sp|Q3ZCT1|ZN260_HUMAN Zinc finger protein 260 OS=Homo sapiens OX=9606 GN=ZNF260 PE=1 SV=3	0.998193	29.853	72.096	1	H	ITSLIVH(0.998)VR(0.001)IH(0.001)TGDK	ITSLIVHVRIHTGDK	7
sp|P13591-6|NCAM1_HUMAN	301	sp|P13591-6|NCAM1_HUMAN Isoform 6 of Neural cell adhesion molecule 1 OS=Homo sapiens OX=9606 GN=NCAM1	0.999082	30.1679	61.353	1	H	AGEQDATIH(0.999)LK(0.955)VFAK(0.046)	AGEQDATIHLKVFAK	9
sp|Q96KM6|Z512B_HUMAN	35	sp|Q96KM6|Z512B_HUMAN Zinc finger protein 512B OS=Homo sapiens OX=9606 GN=ZNF512B PE=1 SV=1	0.999049	30.2163	89.369	1	H	LPMLH(0.999)DPPK(0.001)	LPMLHDPPK	5
sp|Q6P0Q8-2|MAST2_HUMAN	602	sp|Q6P0Q8-2|MAST2_HUMAN Isoform 2 of Microtubule-associated serine/threonine-protein kinase 2 OS=Homo sapiens OX=9606 GN=MAST2	0.998299	30.4212	55.846	1	H	LTDFGLSK(1)IGLMSLTTNLYEGH(0.998)IEK(0.002)DAR	LTDFGLSKIGLMSLTTNLYEGHIEKDAR	22
sp|Q8WZ42-3|TITIN_HUMAN	26214	sp|Q8WZ42-3|TITIN_HUMAN Isoform 3 of Titin OS=Homo sapiens OX=9606 GN=TTN	0.997904	30.4224	57.798	1	H	VQH(0.998)LPVSAPPK(0.001)ITQFLK(0.001)AEASK(0.001)	VQHLPVSAPPKITQFLKAEASK	3
sp|O60673-2|REV3L_HUMAN	2932	sp|O60673-2|REV3L_HUMAN Isoform 2 of DNA polymerase zeta catalytic subunit OS=Homo sapiens OX=9606 GN=REV3L	0.999114	30.5172	42.041	1	H	QILPPLAR(0.002)IFSLIGIDVFSWYH(0.999)ELPR(0.999)	QILPPLARIFSLIGIDVFSWYHELPR	22
sp|Q8TCU4-3|ALMS1_HUMAN	3796	sp|Q8TCU4-3|ALMS1_HUMAN Isoform 3 of Alstrom syndrome protein 1 OS=Homo sapiens OX=9606 GN=ALMS1	0.9989	30.5277	45.618	1	H	SSSVSTIDTAR(0.003)LIQAFGH(0.999)ER(0.999)	SSSVSTIDTARLIQAFGHER	18
sp|Q3MIS6|ZN528_HUMAN	180	sp|Q3MIS6|ZN528_HUMAN Zinc finger protein 528 OS=Homo sapiens OX=9606 GN=ZNF528 PE=2 SV=1	0.999163	30.6117	66.993	1	H	AH(0.999)IR(0.954)EK(0.046)AYK	AHIREKAYK	2
sp|Q502W7|CCD38_HUMAN	262	sp|Q502W7|CCD38_HUMAN Coiled-coil domain-containing protein 38 OS=Homo sapiens OX=9606 GN=CCDC38 PE=2 SV=1	0.998182	30.668	72.21	1	H	LSLH(0.998)SSNK(0.001)EGILEESGR(0.001)	LSLHSSNKEGILEESGR	4
sp|B4DX44|ZN736_HUMAN	173	sp|B4DX44|ZN736_HUMAN Zinc finger protein 736 OS=Homo sapiens OX=9606 GN=ZNF736 PE=2 SV=2	0.999151	30.6985	45.598	1	H	CH(0.999)K(0.998)CEECGK(0.003)	CHKCEECGK	2
sp|Q8NCG7-2|DGLB_HUMAN	161	sp|Q8NCG7-2|DGLB_HUMAN Isoform 2 of Sn1-specific diacylglycerol lipase beta OS=Homo sapiens OX=9606 GN=DAGLB	0.997223	30.7228	45.205	1	H	LVIVGH(0.997)SLGGGAAALLATMLR(0.002)AAYPQVR(0.001)	LVIVGHSLGGGAAALLATMLRAAYPQVR	6
sp|Q9NV06|DCA13_HUMAN	439	sp|Q9NV06|DCA13_HUMAN DDB1- and CUL4-associated factor 13 OS=Homo sapiens OX=9606 GN=DCAF13 PE=1 SV=2	0.999161	30.7597	57.453	1	H	H(0.999)VVAVVK(0.001)	HVVAVVK	1
sp|P41273|TNFL9_HUMAN	205	sp|P41273|TNFL9_HUMAN Tumor necrosis factor ligand superfamily member 9 OS=Homo sapiens OX=9606 GN=TNFSF9 PE=1 SV=1	0.999169	30.8019	66.682	1	H	LLH(0.999)LSAGQR(0.001)	LLHLSAGQR	3
sp|Q99541|PLIN2_HUMAN	434	sp|Q99541|PLIN2_HUMAN Perilipin-2 OS=Homo sapiens OX=9606 GN=PLIN2 PE=1 SV=2	0.998513	30.8265	87.258	1	H	SSQETQR(0.001)SEH(0.999)K(0.001)TH	SSQETQRSEHKTH	10
sp|P07197-2|NFM_HUMAN	530	sp|P07197-2|NFM_HUMAN Isoform 2 of Neurofilament medium polypeptide OS=Homo sapiens OX=9606 GN=NEFM	0.997908	30.8328	64.374	1	H	KVEK(0.001)VTSH(0.998)AIVK(0.001)	KVEKVTSHAIVK	8
sp|Q96GN5-5|CDA7L_HUMAN	383	sp|Q96GN5-5|CDA7L_HUMAN Isoform 4 of Cell division cycle-associated 7-like protein OS=Homo sapiens OX=9606 GN=CDCA7L	0.999198	31.068	67.519	1	H	DGRCATGILIH(0.999)LAK(0.001)	DGRCATGILIHLAK	11
sp|P78330|SERB_HUMAN	86	sp|P78330|SERB_HUMAN Phosphoserine phosphatase OS=Homo sapiens OX=9606 GN=PSPH PE=1 SV=2	0.998896	31.1134	82.01	1	H	LIAEQPPH(0.999)LTPGIRELVSR(0.001)	LIAEQPPHLTPGIRELVSR	8
sp|Q9H013-2|ADA19_HUMAN	61	sp|Q9H013-2|ADA19_HUMAN Isoform B of Disintegrin and metalloproteinase domain-containing protein 19 OS=Homo sapiens OX=9606 GN=ADAM19	0.999236	31.1653	58.596	1	H	EK(0.001)H(0.999)PLK(1)AELR(1)	EKHPLKAELR	3
sp|Q6IMN6-5|CAPR2_HUMAN	203	sp|Q6IMN6-5|CAPR2_HUMAN Isoform 5 of Caprin-2 OS=Homo sapiens OX=9606 GN=CAPRIN2	0.999311	31.6221	117.81	1	H	EH(0.999)MLK(0.001)LEAEKK	EHMLKLEAEKK	2
sp|Q8N2Z9-2|CENPS_HUMAN	93	sp|Q8N2Z9-2|CENPS_HUMAN Isoform 2 of Centromere protein S OS=Homo sapiens OX=9606 GN=CENPS	0.999242	31.9189	59.634	1	H	LLAR(0.788)R(0.212)SNSLH(0.999)MQEAAGIR(0.001)	LLARRSNSLHMQEAAGIR	10
sp|Q16539-5|MK14_HUMAN	142	sp|Q16539-5|MK14_HUMAN Isoform 5 of Mitogen-activated protein kinase 14 OS=Homo sapiens OX=9606 GN=MAPK14	0.998778	31.9602	43.808	1	H	YIH(0.999)SADIIH(0.001)R(0.001)	YIHSADIIHR	3
sp|O75747|P3C2G_HUMAN	99	sp|O75747|P3C2G_HUMAN Phosphatidylinositol 4-phosphate 3-kinase C2 domain-containing subunit gamma OS=Homo sapiens OX=9606 GN=PIK3C2G PE=1 SV=3	0.999391	32.0939	98.523	1	H	ELSWH(0.999)QVSK(0.001)	ELSWHQVSK	5
sp|Q9UPN7|PP6R1_HUMAN	200	sp|Q9UPN7|PP6R1_HUMAN Serine/threonine-protein phosphatase 6 regulatory subunit 1 OS=Homo sapiens OX=9606 GN=PPP6R1 PE=1 SV=5	0.998826	32.1288	78.287	1	H	IVQR(0.001)LIEQIH(0.999)PSK(0.001)	IVQRLIEQIHPSK	10
sp|Q8WXI9|P66B_HUMAN	37	sp|Q8WXI9|P66B_HUMAN Transcriptional repressor p66-beta OS=Homo sapiens OX=9606 GN=GATAD2B PE=1 SV=1	0.997644	32.3095	49.988	1	H	MEGH(0.998)EAMER(0.001)LK(0.001)MLALLK(0.001)	MEGHEAMERLKMLALLK	4
sp|Q96AC1-2|FERM2_HUMAN	40	sp|Q96AC1-2|FERM2_HUMAN Isoform 2 of Fermitin family homolog 2 OS=Homo sapiens OX=9606 GN=FERMT2	0.999418	32.3483	92.838	1	H	VTGEVH(0.999)IGGVMLK(0.001)	VTGEVHIGGVMLK	6
sp|Q8N3K9|CMYA5_HUMAN	830	sp|Q8N3K9|CMYA5_HUMAN Cardiomyopathy-associated protein 5 OS=Homo sapiens OX=9606 GN=CMYA5 PE=1 SV=3	0.99942	32.3631	82.831	1	H	GISEH(0.999)TVLSVDGK(0.001)	GISEHTVLSVDGK	5
sp|Q8NF91-7|SYNE1_HUMAN	3808	sp|Q8NF91-7|SYNE1_HUMAN Isoform 7 of Nesprin-1 OS=Homo sapiens OX=9606 GN=SYNE1	0.999212	32.5209	106.35	1	H	EH(0.999)MTLEKGLH(0.001)LAKEFSDK	EHMTLEKGLHLAKEFSDK	2
sp|Q9Y2X0-5|MED16_HUMAN	567	sp|Q9Y2X0-5|MED16_HUMAN Isoform 5 of Mediator of RNA polymerase II transcription subunit 16 OS=Homo sapiens OX=9606 GN=MED16	0.999443	32.538	71.342	1	H	PH(0.999)FLNTPDK(0.001)	PHFLNTPDK	2
sp|Q14315-2|FLNC_HUMAN	111	sp|Q14315-2|FLNC_HUMAN Isoform 2 of Filamin-C OS=Homo sapiens OX=9606 GN=FLNC	0.999468	32.7384	116.74	1	H	EH(0.999)IK(0.001)LVSIDSK	EHIKLVSIDSK	2
sp|Q9NP94|S39A2_HUMAN	216	sp|Q9NP94|S39A2_HUMAN Zinc transporter ZIP2 OS=Homo sapiens OX=9606 GN=SLC39A2 PE=1 SV=2	0.999486	32.8842	57.788	1	H	GLVVFGVGMR(0.001)LVH(0.999)LGTSSR(1)	GLVVFGVGMRLVHLGTSSR	13
sp|Q9P2H0|CE126_HUMAN	48	sp|Q9P2H0|CE126_HUMAN Centrosomal protein of 126 kDa OS=Homo sapiens OX=9606 GN=CEP126 PE=1 SV=3	0.999609	33.0118	41.422	1	H	IH(1)LEK(1)NLEEER(0.782)QILLQQQK(0.218)	IHLEKNLEEERQILLQQQK	2
sp|Q96K12-2|FACR2_HUMAN	53	sp|Q96K12-2|FACR2_HUMAN Isoform 2 of Fatty acyl-CoA reductase 2 OS=Homo sapiens OX=9606 GN=FAR2	0.999369	33.3432	59.418	1	H	LEAFIH(0.999)ISTAYSNCNLK(0.001)	LEAFIHISTAYSNCNLK	6
sp|O75437-2|ZN254_HUMAN	256	sp|O75437-2|ZN254_HUMAN Isoform 2 of Zinc finger protein 254 OS=Homo sapiens OX=9606 GN=ZNF254	0.999121	33.4061	69.485	1	H	QLSTLTTH(0.999)EIIHAGEK(0.001)LYK	QLSTLTTHEIIHAGEKLYK	8
sp|Q8N205-2|SYNE4_HUMAN	204	sp|Q8N205-2|SYNE4_HUMAN Isoform 2 of Nesprin-4 OS=Homo sapiens OX=9606 GN=SYNE4	0.999323	33.5925	76.221	1	H	H(0.999)SLLRKPQDK	HSLLRKPQDK	1
sp|Q9H3S7|PTN23_HUMAN	1128	sp|Q9H3S7|PTN23_HUMAN Tyrosine-protein phosphatase non-receptor type 23 OS=Homo sapiens OX=9606 GN=PTPN23 PE=1 SV=1	0.999574	33.7029	78.694	1	H	GAAAADLLSSSPESQH(1)GGTQSPGGGQPLLQPTKVDAAEGR	GAAAADLLSSSPESQHGGTQSPGGGQPLLQPTKVDAAEGR	16
sp|Q8IY18|SMC5_HUMAN	351	sp|Q8IY18|SMC5_HUMAN Structural maintenance of chromosomes protein 5 OS=Homo sapiens OX=9606 GN=SMC5 PE=1 SV=2	0.999585	33.8091	55.291	1	H	DK(0.998)H(1)IEELQQALIVK(0.002)	DKHIEELQQALIVK	3
sp|Q5T292-2|TM273_HUMAN	159	sp|Q5T292-2|TM273_HUMAN Isoform 2 of Transmembrane protein 273 OS=Homo sapiens OX=9606 GN=TMEM273	0.999199	34.0159	86.014	1	H	HLARSVQIH(0.999)QLQKVK	HLARSVQIHQLQKVK	9
sp|Q8TBB6|S7A14_HUMAN	540	sp|Q8TBB6|S7A14_HUMAN Probable cationic amino acid transporter OS=Homo sapiens OX=9606 GN=SLC7A14 PE=2 SV=3	0.999597	34.3739	107.03	1	H	KLIGPH(1)YYTMRIR	KLIGPHYYTMRIR	6
sp|Q6ZNA1|ZN836_HUMAN	789	sp|Q6ZNA1|ZN836_HUMAN Zinc finger protein 836 OS=Homo sapiens OX=9606 GN=ZNF836 PE=2 SV=2	0.999627	34.4168	64.224	1	H	VFR(1)H(1)QSTLAR(0.001)HR	VFRHQSTLARHR	4
sp|O75820-3|ZN189_HUMAN	526	sp|O75820-3|ZN189_HUMAN Isoform 3 of Zinc finger protein 189 OS=Homo sapiens OX=9606 GN=ZNF189	0.99965	34.5622	82.202	1	H	ISLIQHQKLH(1)TAWMQ	ISLIQHQKLHTAWMQ	10
sp|Q13435|SF3B2_HUMAN	478	sp|Q13435|SF3B2_HUMAN Splicing factor 3B subunit 2 OS=Homo sapiens OX=9606 GN=SF3B2 PE=1 SV=2	0.999552	34.6154	55.02	1	H	PDVVEMH(1)DVTAQDPK(0.033)LLVH(0.005)LK(0.962)	PDVVEMHDVTAQDPKLLVHLK	7
sp|Q13702|RAPSN_HUMAN	329	sp|Q13702|RAPSN_HUMAN 43 kDa receptor-associated protein of the synapse OS=Homo sapiens OX=9606 GN=RAPSN PE=1 SV=4	0.999258	34.7041	62.237	1	H	LSQLK(0.999)LH(0.999)CLSESIYR(0.001)SK(0.001)	LSQLKLHCLSESIYRSK	7
sp|Q10472|GALT1_HUMAN	137	sp|Q10472|GALT1_HUMAN Polypeptide N-acetylgalactosaminyltransferase 1 OS=Homo sapiens OX=9606 GN=GALNT1 PE=1 SV=1	0.999339	34.7443	50.284	1	H	TVH(0.999)SVINR(0.001)SPR	TVHSVINRSPR	3
sp|P82094|TMF1_HUMAN	606	sp|P82094|TMF1_HUMAN TATA element modulatory factor OS=Homo sapiens OX=9606 GN=TMF1 PE=1 SV=2	0.999672	34.8446	81.525	1	H	K(1)VK(1)ELEEELQH(1)LK	KVKELEEELQHLK	11
sp|Q9P2D8-2|UNC79_HUMAN	1910	sp|Q9P2D8-2|UNC79_HUMAN Isoform 2 of Protein unc-79 homolog OS=Homo sapiens OX=9606 GN=UNC79	0.999444	34.9491	40.669	1	H	CIFH(0.999)QLAPNGIFPQLFQSTIKDGTFLR	CIFHQLAPNGIFPQLFQSTIKDGTFLR	4
sp|O60706-2|ABCC9_HUMAN	871	sp|O60706-2|ABCC9_HUMAN Isoform SUR2B of ATP-binding cassette sub-family C member 9 OS=Homo sapiens OX=9606 GN=ABCC9	0.99968	34.9492	93.195	1	H	RTLVLVTH(1)K	RTLVLVTHK	8
sp|Q96RW7-2|HMCN1_HUMAN	4620	sp|Q96RW7-2|HMCN1_HUMAN Isoform 2 of Hemicentin-1 OS=Homo sapiens OX=9606 GN=HMCN1	0.999692	35.1247	82.831	1	H	TRTCNNPSVQH(1)GGR	TRTCNNPSVQHGGR	11
sp|Q13489|BIRC3_HUMAN	574	sp|Q13489|BIRC3_HUMAN Baculoviral IAP repeat-containing protein 3 OS=Homo sapiens OX=9606 GN=BIRC3 PE=1 SV=2	0.999629	35.1254	49.34	1	H	EVSIVFIPCGH(1)LVVCKDCAPSLRK	EVSIVFIPCGHLVVCKDCAPSLRK	11
sp|Q02241-3|KIF23_HUMAN	212	sp|Q02241-3|KIF23_HUMAN Isoform 3 of Kinesin-like protein KIF23 OS=Homo sapiens OX=9606 GN=KIF23	0.999703	35.2579	54.611	1	H	DSK(1)LTH(0.999)LFK(0.002)	DSKLTHLFK	6
sp|Q969X6-2|UTP4_HUMAN	295	sp|Q969X6-2|UTP4_HUMAN Isoform 2 of U3 small nucleolar RNA-associated protein 4 homolog OS=Homo sapiens OX=9606 GN=UTP4	0.999478	35.2677	56.29	1	H	TVAH(0.999)SPTALISGGTDTHLVFRPLMEK	TVAHSPTALISGGTDTHLVFRPLMEK	4
sp|Q9UII5|ZN107_HUMAN	318	sp|Q9UII5|ZN107_HUMAN Zinc finger protein 107 OS=Homo sapiens OX=9606 GN=ZNF107 PE=1 SV=1	0.999714	35.3499	76.927	1	H	LTAH(1)K(0.969)K(0.031)ILMEEK	LTAHKKILMEEK	4
sp|Q9C093-4|SPEF2_HUMAN	142	sp|Q9C093-4|SPEF2_HUMAN Isoform 4 of Sperm flagellar protein 2 OS=Homo sapiens OX=9606 GN=SPEF2	0.999677	35.5241	59.75	1	H	NIVLTH(1)LIKRLQGCFR	NIVLTHLIKRLQGCFR	6
sp|C9J069|AJM1_HUMAN	901	sp|C9J069|AJM1_HUMAN Apical junction component 1 homolog OS=Homo sapiens OX=9606 GN=AJM1 PE=3 SV=1	0.999742	36.0881	60.364	1	H	AR(1)EVAFIH(1)IQRELR	AREVAFIHIQRELR	8
sp|Q9UI17|M2GD_HUMAN	348	sp|Q9UI17|M2GD_HUMAN Dimethylglycine dehydrogenase, mitochondrial OS=Homo sapiens OX=9606 GN=DMGDH PE=1 SV=2	0.999743	36.2121	91.307	1	H	IMEH(1)IKAAMEMVPVLK	IMEHIKAAMEMVPVLK	4
sp|Q96BV0|ZN775_HUMAN	225	sp|Q96BV0|ZN775_HUMAN Zinc finger protein 775 OS=Homo sapiens OX=9606 GN=ZNF775 PE=1 SV=2	0.999622	36.3813	59.067	1	H	AGLH(1)ELIQDAAARR	AGLHELIQDAAARR	4
sp|Q16543|CDC37_HUMAN	9	sp|Q16543|CDC37_HUMAN Hsp90 co-chaperone Cdc37 OS=Homo sapiens OX=9606 GN=CDC37 PE=1 SV=1	0.999776	36.4977	79.382	1	H	MVDYSVWDH(1)IEVSDDEDETHPNIDTASLFR	MVDYSVWDHIEVSDDEDETHPNIDTASLFR	9
sp|Q7Z7A1-2|CNTRL_HUMAN	225	sp|Q7Z7A1-2|CNTRL_HUMAN Isoform 2 of Centriolin OS=Homo sapiens OX=9606 GN=CNTRL	0.99972	36.5049	61.423	1	H	H(1)LQDDNNLLKQQLK	HLQDDNNLLKQQLK	1
sp|Q2M3G0-1|ABCB5_HUMAN	792	sp|Q2M3G0-1|ABCB5_HUMAN Isoform 1 of ATP-binding cassette sub-family B member 5 OS=Homo sapiens OX=9606 GN=ABCB5	0.999771	36.5667	84.188	1	H	IKEQGTH(1)QELLRNR	IKEQGTHQELLRNR	7
sp|Q8NB25-4|F184A_HUMAN	745	sp|Q8NB25-4|F184A_HUMAN Isoform 4 of Protein FAM184A OS=Homo sapiens OX=9606 GN=FAM184A	0.999615	36.5993	67.169	1	H	R(0.001)QSK(0.999)EH(1)ICR	RQSKEHICR	6
sp|Q96KA5-2|CLP1L_HUMAN	125	sp|Q96KA5-2|CLP1L_HUMAN Isoform 2 of Cleft lip and palate transmembrane protein 1-like protein OS=Homo sapiens OX=9606 GN=CLPTM1L	0.999797	36.9279	49.483	1	H	QVH(1)LVSPLTTYMVPK	QVHLVSPLTTYMVPK	3
sp|Q9P2D6-3|F135A_HUMAN	1279	sp|Q9P2D6-3|F135A_HUMAN Isoform 3 of Protein FAM135A OS=Homo sapiens OX=9606 GN=FAM135A	0.999773	37.0181	51.566	1	H	AAH(1)IAVLDSEIFLEKFFLVAALK	AAHIAVLDSEIFLEKFFLVAALK	3
sp|Q9NW81-2|DMAC2_HUMAN	23	sp|Q9NW81-2|DMAC2_HUMAN Isoform 2 of Distal membrane-arm assembly complex protein 2 OS=Homo sapiens OX=9606 GN=DMAC2	0.999645	37.2526	71.555	1	H	GIH(1)R(0.998)LGAAVAPEGNQK(0.001)K(0.001)	GIHRLGAAVAPEGNQKK	3
sp|Q9Y6J0-2|CABIN_HUMAN	41	sp|Q9Y6J0-2|CABIN_HUMAN Isoform 2 of Calcineurin-binding protein cabin-1 OS=Homo sapiens OX=9606 GN=CABIN1	0.999745	37.3258	59.227	1	H	SHKTQTKEAQEAEAFALYH(1)K(1)	SHKTQTKEAQEAEAFALYHK	19
sp|Q14739|LBR_HUMAN	146	sp|Q14739|LBR_HUMAN Delta(14)-sterol reductase OS=Homo sapiens OX=9606 GN=LBR PE=1 SV=2	0.999818	37.4018	93.178	1	H	NDAPH(1)K(1)NTQEK	NDAPHKNTQEK	5
sp|P43354-2|NR4A2_HUMAN	453	sp|P43354-2|NR4A2_HUMAN Isoform 2 of Nuclear receptor subfamily 4 group A member 2 OS=Homo sapiens OX=9606 GN=NR4A2	0.999814	37.4502	88.643	1	H	H(1)GLKEPK	HGLKEPK	1
sp|Q8NEZ4-2|KMT2C_HUMAN	3481	sp|Q8NEZ4-2|KMT2C_HUMAN Isoform 2 of Histone-lysine N-methyltransferase 2C OS=Homo sapiens OX=9606 GN=KMT2C	0.999837	37.8782	107.69	1	H	K(1)WSIH(1)IVIPK	KWSIHIVIPK	5
sp|Q13634|CAD18_HUMAN	701	sp|Q13634|CAD18_HUMAN Cadherin-18 OS=Homo sapiens OX=9606 GN=CDH18 PE=2 SV=1	0.999761	37.9027	58.159	1	H	H(1)QTSSTLESIDVQEFIKQR	HQTSSTLESIDVQEFIKQR	1
sp|Q9BY50|SC11C_HUMAN	108	sp|Q9BY50|SC11C_HUMAN Signal peptidase complex catalytic subunit SEC11C OS=Homo sapiens OX=9606 GN=SEC11C PE=1 SV=3	0.999837	37.9649	69.846	1	H	DIPIVH(1)R(0.998)VIK(0.003)VHEK	DIPIVHRVIKVHEK	6
sp|Q9P2L0-2|WDR35_HUMAN	897	sp|Q9P2L0-2|WDR35_HUMAN Isoform 2 of WD repeat-containing protein 35 OS=Homo sapiens OX=9606 GN=WDR35	0.999859	38.4953	74.173	1	H	NH(1)SMKEIGSLLAR	NHSMKEIGSLLAR	2
sp|Q5BJF6-9|ODFP2_HUMAN	445	sp|Q5BJF6-9|ODFP2_HUMAN Isoform 9 of Outer dense fiber protein 2 OS=Homo sapiens OX=9606 GN=ODF2	0.999812	38.8282	59.864	1	H	LNQAH(1)LEVQQLKASVK	LNQAHLEVQQLKASVK	5
sp|Q9UGC7-4|RF1ML_HUMAN	179	sp|Q9UGC7-4|RF1ML_HUMAN Isoform 4 of Peptide chain release factor 1-like, mitochondrial OS=Homo sapiens OX=9606 GN=MTRF1L	0.999791	39.2309	40.669	1	H	VH(1)TSTMTVAILPQPTEINLVINPKDLR	VHTSTMTVAILPQPTEINLVINPKDLR	2
sp|Q8NCE2-3|MTMRE_HUMAN	399	sp|Q8NCE2-3|MTMRE_HUMAN Isoform 3 of Myotubularin-related protein 14 OS=Homo sapiens OX=9606 GN=MTMR14	0.999876	39.2915	59.225	1	H	H(1)ITSEEFSALKTQRR	HITSEEFSALKTQRR	1
sp|Q5T1R4-2|ZEP3_HUMAN	1776	sp|Q5T1R4-2|ZEP3_HUMAN Isoform 2 of Transcription factor HIVEP3 OS=Homo sapiens OX=9606 GN=HIVEP3	0.999884	39.3494	65.157	1	H	TH(1)TDVR(0.001)PYVCK(1)	THTDVRPYVCK	2
sp|Q8IV56|PRR15_HUMAN	61	sp|Q8IV56|PRR15_HUMAN Proline-rich protein 15 OS=Homo sapiens OX=9606 GN=PRR15 PE=2 SV=1	0.99989	39.5729	76.165	1	H	ENQH(1)PNLLGGAGEPPK	ENQHPNLLGGAGEPPK	4
sp|P35219|CAH8_HUMAN	87	sp|P35219|CAH8_HUMAN Carbonic anhydrase-related protein OS=Homo sapiens OX=9606 GN=CA8 PE=1 SV=3	0.999896	39.5907	64.827	1	H	DCEVTNDGH(1)TIQVILK(0.944)SK(0.056)	DCEVTNDGHTIQVILKSK	9
sp|O95744|PM2P2_HUMAN	86	sp|O95744|PM2P2_HUMAN Putative postmeiotic segregation increased 2-like protein 2 OS=Homo sapiens OX=9606 GN=PMS2P2 PE=5 SV=1	0.999786	39.6075	49.298	1	H	SVH(1)QICSGPVVLSLSTAVKK	SVHQICSGPVVLSLSTAVKK	3
sp|Q96N23-2|CFA54_HUMAN	1288	sp|Q96N23-2|CFA54_HUMAN Isoform 2 of Cilia- and flagella-associated protein 54 OS=Homo sapiens OX=9606 GN=CFAP54	0.999892	39.6574	76.24	1	H	INEQLALLETH(1)LLK	INEQLALLETHLLK	11
sp|Q96KG9-5|SCYL1_HUMAN	239	sp|Q96KG9-5|SCYL1_HUMAN Isoform 5 of N-terminal kinase-like protein OS=Homo sapiens OX=9606 GN=SCYL1	0.999864	39.6952	65.022	1	H	TLVPH(1)YCELVGANPK(0.221)VR(0.773)PNPAR(0.006)	TLVPHYCELVGANPKVRPNPAR	5
sp|Q8N5G2-3|MACOI_HUMAN	157	sp|Q8N5G2-3|MACOI_HUMAN Isoform 3 of Macoilin OS=Homo sapiens OX=9606 GN=MACO1	0.99988	39.7784	84.169	1	H	PFAAH(1)WLEQDIK(0.968)K(0.031)LK(0.001)	PFAAHWLEQDIKKLK	5
sp|Q8IYD8-2|FANCM_HUMAN	447	sp|Q8IYD8-2|FANCM_HUMAN Isoform 2 of Fanconi anemia group M protein OS=Homo sapiens OX=9606 GN=FANCM	0.999875	39.8418	115.49	1	H	NKKFVYSH(1)PK	NKKFVYSHPK	8
sp|Q96RT8-2|GCP5_HUMAN	938	sp|Q96RT8-2|GCP5_HUMAN Isoform 2 of Gamma-tubulin complex component 5 OS=Homo sapiens OX=9606 GN=TUBGCP5	0.999906	40.2823	114.72	1	H	YLSTIH(1)DR	YLSTIHDR	6
sp|Q15884-2|F1892_HUMAN	228	sp|Q15884-2|F1892_HUMAN Isoform 2 of Protein FAM189A2 OS=Homo sapiens OX=9606 GN=FAM189A2	0.999911	40.4997	84.817	1	H	PH(1)SLIGVIRETVL	PHSLIGVIRETVL	2
sp|Q4G1C9-2|GRPL2_HUMAN	235	sp|Q4G1C9-2|GRPL2_HUMAN Isoform 2 of GLIPR1-like protein 2 OS=Homo sapiens OX=9606 GN=GLIPR1L2	0.999907	40.6974	77.282	1	H	MH(1)NGLDKKNK	MHNGLDKKNK	2
sp|Q13586|STIM1_HUMAN	266	sp|Q13586|STIM1_HUMAN Stromal interaction molecule 1 OS=Homo sapiens OX=9606 GN=STIM1 PE=1 SV=3	0.99977	41.0909	64.103	1	H	LH(1)K(1)AQEEHRTVEVEK	LHKAQEEHRTVEVEK	2
sp|Q92547|TOPB1_HUMAN	906	sp|Q92547|TOPB1_HUMAN DNA topoisomerase 2-binding protein 1 OS=Homo sapiens OX=9606 GN=TOPBP1 PE=1 SV=3	0.999926	41.123	57.149	1	H	PLH(1)K(0.959)VVVCVSK(0.041)	PLHKVVVCVSK	3
sp|O14830-2|PPE2_HUMAN	543	sp|O14830-2|PPE2_HUMAN Isoform PPEF-2(S) of Serine/threonine-protein phosphatase with EF-hands 2 OS=Homo sapiens OX=9606 GN=PPEF2	0.999943	41.5735	60.968	1	H	VTH(1)TLTMR(1)QRISR	VTHTLTMRQRISR	3
sp|Q9UNY4|TTF2_HUMAN	1114	sp|Q9UNY4|TTF2_HUMAN Transcription termination factor 2 OS=Homo sapiens OX=9606 GN=TTF2 PE=1 SV=2	0.999853	42.3318	50.226	1	H	DVVIH(1)R(1)FVCEGTVEEKILQLQEK	DVVIHRFVCEGTVEEKILQLQEK	5
sp|Q92806|KCNJ9_HUMAN	176	sp|Q92806|KCNJ9_HUMAN G protein-activated inward rectifier potassium channel 3 OS=Homo sapiens OX=9606 GN=KCNJ9 PE=2 SV=2	0.999878	42.4514	67.994	1	H	AATLVFSSH(1)AVVSLR	AATLVFSSHAVVSLR	9
sp|Q96GE4-2|CEP95_HUMAN	602	sp|Q96GE4-2|CEP95_HUMAN Isoform 2 of Centrosomal protein of 95 kDa OS=Homo sapiens OX=9606 GN=CEP95	0.999896	42.7917	83.226	1	H	EKSQAQTLH(1)KVK	EKSQAQTLHKVK	9
sp|Q6P2S7|TTC41_HUMAN	1303	sp|Q6P2S7|TTC41_HUMAN Putative tetratricopeptide repeat protein 41 OS=Homo sapiens OX=9606 GN=TTC41P PE=5 SV=3	0.999919	42.8417	81.789	1	H	LH(1)IETKLLKTSNDINK	LHIETKLLKTSNDINK	2
sp|Q9BYB0-3|SHAN3_HUMAN	279	sp|Q9BYB0-3|SHAN3_HUMAN Isoform 2 of SH3 and multiple ankyrin repeat domains protein 3 OS=Homo sapiens OX=9606 GN=SHANK3	0.999949	42.9225	66.351	1	H	SLPH(1)QLLLQR	SLPHQLLLQR	4
sp|Q16401-2|PSMD5_HUMAN	57	sp|Q16401-2|PSMD5_HUMAN Isoform 2 of 26S proteasome non-ATPase regulatory subunit 5 OS=Homo sapiens OX=9606 GN=PSMD5	0.999952	43.1763	115.7	1	H	LGPLFSLLNENH(1)R(1)EK	LGPLFSLLNENHREK	12
sp|O14863|ZNT4_HUMAN	375	sp|O14863|ZNT4_HUMAN Zinc transporter 4 OS=Homo sapiens OX=9606 GN=SLC30A4 PE=1 SV=2	0.999907	43.4784	87.083	1	H	STAIVH(1)IQLIPGSSSK	STAIVHIQLIPGSSSK	6
sp|Q68D86-2|C102B_HUMAN	320	sp|Q68D86-2|C102B_HUMAN Isoform 2 of Coiled-coil domain-containing protein 102B OS=Homo sapiens OX=9606 GN=CCDC102B	0.99992	43.7234	54.582	1	H	EFDILLGQH(1)NDEMQELSGNIKEESK	EFDILLGQHNDEMQELSGNIKEESK	9
sp|Q14247|SRC8_HUMAN	259	sp|Q14247|SRC8_HUMAN Src substrate cortactin OS=Homo sapiens OX=9606 GN=CTTN PE=1 SV=2	0.99996	43.9329	85.359	1	H	LQLH(1)ESQK	LQLHESQK	4
sp|Q71SY5-6|MED25_HUMAN	261	sp|Q71SY5-6|MED25_HUMAN Isoform 6 of Mediator of RNA polymerase II transcription subunit 25 OS=Homo sapiens OX=9606 GN=MED25	0.999962	44.2449	84.859	1	H	MVQFH(1)FTNK(0.998)DLESLK(0.002)	MVQFHFTNKDLESLK	5
sp|O14746-4|TERT_HUMAN	500	sp|O14746-4|TERT_HUMAN Isoform 4 of Telomerase reverse transcriptase OS=Homo sapiens OX=9606 GN=TERT	0.999964	44.3888	155.84	1	H	H(1)AKLSLQELTWK	HAKLSLQELTWK	1
sp|Q8WW52|F151A_HUMAN	438	sp|Q8WW52|F151A_HUMAN Protein FAM151A OS=Homo sapiens OX=9606 GN=FAM151A PE=2 SV=2	0.999968	44.938	63.16	1	H	LSSLGLLH(1)WPVWVGAK	LSSLGLLHWPVWVGAK	8
sp|Q8N135|LGI4_HUMAN	454	sp|Q8N135|LGI4_HUMAN Leucine-rich repeat LGI family member 4 OS=Homo sapiens OX=9606 GN=LGI4 PE=1 SV=1	0.999968	44.9394	47.844	1	H	GAH(1)VFQPLLIAR	GAHVFQPLLIAR	3
sp|Q9UGI8-2|TES_HUMAN	156	sp|Q9UGI8-2|TES_HUMAN Isoform 2 of Testin OS=Homo sapiens OX=9606 GN=TES	0.99997	45.2869	55.112	1	H	CH(1)ELSPR(0.998)EVK(0.002)	CHELSPREVK	2
sp|O75569-3|PRKRA_HUMAN	37	sp|O75569-3|PRKRA_HUMAN Isoform 3 of Interferon-inducible double-stranded RNA-dependent protein kinase activator A OS=Homo sapiens OX=9606 GN=PRKRA	0.999936	45.4266	54.023	1	H	SDVQIH(1)VPTFTFR	SDVQIHVPTFTFR	6
sp|Q9HAF1-2|EAF6_HUMAN	129	sp|Q9HAF1-2|EAF6_HUMAN Isoform 2 of Chromatin modification-related protein MEAF6 OS=Homo sapiens OX=9606 GN=MEAF6	0.999946	45.4965	76.972	1	H	EPGSGTESDTSPDFH(1)NQENEPSQEDPEDLDGSVQGVKPQK	EPGSGTESDTSPDFHNQENEPSQEDPEDLDGSVQGVKPQK	15
sp|Q92615|LAR4B_HUMAN	604	sp|Q92615|LAR4B_HUMAN La-related protein 4B OS=Homo sapiens OX=9606 GN=LARP4B PE=1 SV=3	0.999972	45.5986	122.63	1	H	SPSPAH(1)LPDDPKVAEK	SPSPAHLPDDPKVAEK	6
sp|Q562E7-4|WDR81_HUMAN	361	sp|Q562E7-4|WDR81_HUMAN Isoform 4 of WD repeat-containing protein 81 OS=Homo sapiens OX=9606 GN=WDR81	0.999956	45.9025	50.874	1	H	ISNFH(1)YLMQLNR(0.78)LAGR(0.172)R(0.048)	ISNFHYLMQLNRLAGRR	5
sp|Q13617|CUL2_HUMAN	182	sp|Q13617|CUL2_HUMAN Cullin-2 OS=Homo sapiens OX=9606 GN=CUL2 PE=1 SV=2	0.999978	46.587	98.754	1	H	VIH(1)GVINSFVHVEQYKK	VIHGVINSFVHVEQYKK	3
sp|P51665|PSMD7_HUMAN	196	sp|P51665|PSMD7_HUMAN 26S proteasome non-ATPase regulatory subunit 7 OS=Homo sapiens OX=9606 GN=PSMD7 PE=1 SV=2	0.999978	46.6462	67.997	1	H	ITNQVH(1)GLK(0.994)GLNSK(0.006)	ITNQVHGLKGLNSK	6
sp|Q92539|LPIN2_HUMAN	77	sp|Q92539|LPIN2_HUMAN Phosphatidate phosphatase LPIN2 OS=Homo sapiens OX=9606 GN=LPIN2 PE=1 SV=1	1	46.7059	46.706	1	H	VIDIEINGSAVDLH(1)MK(1)	VIDIEINGSAVDLHMK	14
sp|P14373-2|TRI27_HUMAN	70	sp|P14373-2|TRI27_HUMAN Isoform Beta of Zinc finger protein RFP OS=Homo sapiens OX=9606 GN=TRIM27	0.99998	46.9706	56.258	1	H	H(1)LANVTQLVK	HLANVTQLVK	1
sp|Q8TDJ6-2|DMXL2_HUMAN	698	sp|Q8TDJ6-2|DMXL2_HUMAN Isoform 2 of DmX-like protein 2 OS=Homo sapiens OX=9606 GN=DMXL2	0.999974	47.7306	130.44	1	H	LMDPVKH(1)IKGSSK	LMDPVKHIKGSSK	7
sp|Q86UU0-4|BCL9L_HUMAN	1312	sp|Q86UU0-4|BCL9L_HUMAN Isoform 4 of B-cell CLL/lymphoma 9-like protein OS=Homo sapiens OX=9606 GN=BCL9L	0.999984	48.0729	55.061	1	H	AQPPNLH(1)LMNLQNMMAEQTPSR	AQPPNLHLMNLQNMMAEQTPSR	7
sp|Q5TG30|RHG40_HUMAN	612	sp|Q5TG30|RHG40_HUMAN Rho GTPase-activating protein 40 OS=Homo sapiens OX=9606 GN=ARHGAP40 PE=3 SV=3	0.999985	48.3231	70.399	1	H	ANPH(1)GEWVLK	ANPHGEWVLK	4
sp|O15042-2|SR140_HUMAN	69	sp|O15042-2|SR140_HUMAN Isoform 2 of U2 snRNP-associated SURP motif-containing protein OS=Homo sapiens OX=9606 GN=U2SURP	0.999977	48.5144	72.428	1	H	ESLCDSPH(1)QNLSRPLLENK	ESLCDSPHQNLSRPLLENK	8
sp|Q96FG2-2|ELMD3_HUMAN	220	sp|Q96FG2-2|ELMD3_HUMAN Isoform 2 of ELMO domain-containing protein 3 OS=Homo sapiens OX=9606 GN=ELMOD3	0.999987	48.7202	80.507	1	H	GAGFLALLH(1)LLYLVMDSK	GAGFLALLHLLYLVMDSK	9
sp|O14646-2|CHD1_HUMAN	782	sp|O14646-2|CHD1_HUMAN Isoform 2 of Chromodomain-helicase-DNA-binding protein 1 OS=Homo sapiens OX=9606 GN=CHD1	0.999985	49.8493	66.023	1	H	QEALQH(1)LIRSSGK	QEALQHLIRSSGK	6
sp|P51693|APLP1_HUMAN	376	sp|P51693|APLP1_HUMAN Amyloid-like protein 1 OS=Homo sapiens OX=9606 GN=APLP1 PE=1 SV=3	0.999991	49.9044	55.885	1	H	LVETH(1)ATR(0.872)VIALINDQR(0.128)	LVETHATRVIALINDQR	5
sp|Q7L8C5|SYT13_HUMAN	335	sp|Q7L8C5|SYT13_HUMAN Synaptotagmin-13 OS=Homo sapiens OX=9606 GN=SYT13 PE=1 SV=1	0.99999	49.9079	87.582	1	H	H(1)QAR(0.991)K(0.009)LK	HQARKLK	1
sp|Q66K74-2|MAP1S_HUMAN	707	sp|Q66K74-2|MAP1S_HUMAN Isoform 2 of Microtubule-associated protein 1S OS=Homo sapiens OX=9606 GN=MAP1S	0.99999	49.9837	83.948	1	H	SASPH(1)DVDLCLVSPCEFEHRK	SASPHDVDLCLVSPCEFEHRK	5
sp|Q9H4H8-2|FA83D_HUMAN	528	sp|Q9H4H8-2|FA83D_HUMAN Isoform 2 of Protein FAM83D OS=Homo sapiens OX=9606 GN=FAM83D	0.999991	50.5426	54.259	1	H	SR(1)LNH(1)MLAMLSR	SRLNHMLAMLSR	5
sp|Q68CP9-3|ARID2_HUMAN	1289	sp|Q68CP9-3|ARID2_HUMAN Isoform 2 of AT-rich interactive domain-containing protein 2 OS=Homo sapiens OX=9606 GN=ARID2	0.999983	51.047	66.568	1	H	ENEMH(1)VGSLLNGRKYSDSSLPPSNSGK	ENEMHVGSLLNGRKYSDSSLPPSNSGK	5
sp|Q9NSI2-2|F207A_HUMAN	130	sp|Q9NSI2-2|F207A_HUMAN Isoform B of Protein FAM207A OS=Homo sapiens OX=9606 GN=FAM207A	0.999989	51.3407	60.161	1	H	RRATVVVGDLH(1)PLR(1)	RRATVVVGDLHPLR	11
sp|Q13363-2|CTBP1_HUMAN	136	sp|Q13363-2|CTBP1_HUMAN Isoform 2 of C-terminal-binding protein 1 OS=Homo sapiens OX=9606 GN=CTBP1	0.999992	51.348	90.601	1	H	RATWLH(1)QALR	RATWLHQALR	6
sp|Q2NKX9-3|CB068_HUMAN	102	sp|Q2NKX9-3|CB068_HUMAN Isoform 2 of UPF0561 protein C2orf68 OS=Homo sapiens OX=9606 GN=C2orf68	0.999992	51.4355	80.979	1	H	NH(1)FLLLRFSSSR	NHFLLLRFSSSR	2
sp|Q9NXC2-2|GFOD1_HUMAN	105	sp|Q9NXC2-2|GFOD1_HUMAN Isoform 2 of Glucose-fructose oxidoreductase domain-containing protein 1 OS=Homo sapiens OX=9606 GN=GFOD1	0.999993	51.916	95.358	1	H	QTDH(1)IKGIR	QTDHIKGIR	4
sp|Q9C0B2-2|CFA74_HUMAN	380	sp|Q9C0B2-2|CFA74_HUMAN Isoform 2 of Cilia- and flagella-associated protein 74 OS=Homo sapiens OX=9606 GN=CFAP74	0.999992	52.0487	68.626	1	H	QH(1)PPTSARHR	QHPPTSARHR	2
sp|Q96JI7-3|SPTCS_HUMAN	2146	sp|Q96JI7-3|SPTCS_HUMAN Isoform 3 of Spatacsin OS=Homo sapiens OX=9606 GN=SPG11	0.999994	52.0899	101.72	1	H	DGH(1)QLK(1)QLLLK	DGHQLKQLLLK	3
sp|P62341|SELT_HUMAN	186	sp|P62341|SELT_HUMAN Thioredoxin reductase-like selenoprotein T OS=Homo sapiens OX=9606 GN=SELENOT PE=1 SV=2	0.999986	52.7962	113.71	1	H	LNVH(1)MDSIPHHR	LNVHMDSIPHHR	4
sp|Q92615|LAR4B_HUMAN	604	sp|Q92615|LAR4B_HUMAN La-related protein 4B OS=Homo sapiens OX=9606 GN=LARP4B PE=1 SV=3	0.999992	53.0964	78.249	1	H	SPSPAH(1)LPDDPKVAEKQR	SPSPAHLPDDPKVAEKQR	6
sp|Q8WX93-3|PALLD_HUMAN	367	sp|Q8WX93-3|PALLD_HUMAN Isoform 3 of Palladin OS=Homo sapiens OX=9606 GN=PALLD	0.999993	53.1024	78.317	1	H	QFIAAQNLGPASGH(1)GTPASSPSSSSLPSPMSPTPR	QFIAAQNLGPASGHGTPASSPSSSSLPSPMSPTPR	14
sp|Q9Y4B6-3|DCAF1_HUMAN	7	sp|Q9Y4B6-3|DCAF1_HUMAN Isoform 3 of DDB1- and CUL4-associated factor 1 OS=Homo sapiens OX=9606 GN=DCAF1	0.999994	53.1279	93.143	1	H	MTTVVVH(1)VDSK	MTTVVVHVDSK	7
sp|O75953|DNJB5_HUMAN	173	sp|O75953|DNJB5_HUMAN DnaJ homolog subfamily B member 5 OS=Homo sapiens OX=9606 GN=DNAJB5 PE=1 SV=1	0.999995	53.5018	74.165	1	H	RKVQDPPVVH(1)ELR(1)	RKVQDPPVVHELR	10
sp|Q9ULM6|CNOT6_HUMAN	30	sp|Q9ULM6|CNOT6_HUMAN CCR4-NOT transcription complex subunit 6 OS=Homo sapiens OX=9606 GN=CNOT6 PE=1 SV=2	0.999997	55.1599	126.31	1	H	KSH(1)WAELEISGK	KSHWAELEISGK	3
sp|Q5XPI4|RN123_HUMAN	988	sp|Q5XPI4|RN123_HUMAN E3 ubiquitin-protein ligase RNF123 OS=Homo sapiens OX=9606 GN=RNF123 PE=1 SV=1	0.999997	55.2959	59.345	1	H	LPH(1)LLK(1)TK(1)LEDANLPSLQK	LPHLLKTKLEDANLPSLQK	3
sp|Q03001|DYST_HUMAN	1763	sp|Q03001|DYST_HUMAN Dystonin OS=Homo sapiens OX=9606 GN=DST PE=1 SV=4	0.999997	55.5963	72.731	1	H	NISILR(1)AAH(1)EGLIDR	NISILRAAHEGLIDR	9
sp|Q96PN6-3|ADCYA_HUMAN	212	sp|Q96PN6-3|ADCYA_HUMAN Isoform 3 of Adenylate cyclase type 10 OS=Homo sapiens OX=9606 GN=ADCY10	0.999998	56.2805	65.563	1	H	LIMGH(1)LDLAIELGSR	LIMGHLDLAIELGSR	5
sp|Q9NVD3-3|SETD4_HUMAN	5	sp|Q9NVD3-3|SETD4_HUMAN Isoform 3 of SET domain-containing protein 4 OS=Homo sapiens OX=9606 GN=SETD4	0.999997	56.3155	82.261	1	H	NESH(1)K(1)SEFIELRK	NESHKSEFIELRK	4
sp|H7BZ55|CRCC2_HUMAN	642	sp|H7BZ55|CRCC2_HUMAN Putative ciliary rootlet coiled-coil protein 2 OS=Homo sapiens OX=9606 GN=CROCC2 PE=5 SV=3	0.999994	56.7081	58.024	1	H	SALNH(1)LALQLEQERDQLREQR	SALNHLALQLEQERDQLREQR	5
sp|Q8WXR4-6|MYO3B_HUMAN	297	sp|Q8WXR4-6|MYO3B_HUMAN Isoform 6 of Myosin-IIIb OS=Homo sapiens OX=9606 GN=MYO3B	0.999998	57.1366	89.296	1	H	GVH(1)GK(1)VLFLQK	GVHGKVLFLQK	3
sp|Q8WX92|NELFB_HUMAN	503	sp|Q8WX92|NELFB_HUMAN Negative elongation factor B OS=Homo sapiens OX=9606 GN=NELFB PE=1 SV=1	0.999993	57.2097	64.82	1	H	H(1)ALR(1)LLIHLHPR	HALRLLIHLHPR	1
sp|Q8IZT6|ASPM_HUMAN	1554	sp|Q8IZT6|ASPM_HUMAN Abnormal spindle-like microcephaly-associated protein OS=Homo sapiens OX=9606 GN=ASPM PE=1 SV=2	0.999998	57.776	58.981	1	H	AH(1)NLCR(1)QIR	AHNLCRQIR	2
sp|Q5VT06|CE350_HUMAN	1538	sp|Q5VT06|CE350_HUMAN Centrosome-associated protein 350 OS=Homo sapiens OX=9606 GN=CEP350 PE=1 SV=1	0.999997	58.073	112.84	1	H	NH(1)DRRSSSGSSR	NHDRRSSSGSSR	2
sp|Q9H0C1|ZMY12_HUMAN	104	sp|Q9H0C1|ZMY12_HUMAN Zinc finger MYND domain-containing protein 12 OS=Homo sapiens OX=9606 GN=ZMYND12 PE=2 SV=3	0.999999	59.6428	60.364	1	H	H(1)EDAVPAALQSLR(0.954)FR(0.046)	HEDAVPAALQSLRFR	1
sp|Q86VV8-3|RTTN_HUMAN	12	sp|Q86VV8-3|RTTN_HUMAN Isoform 3 of Rotatin OS=Homo sapiens OX=9606 GN=RTTN	1	61.6332	92.538	1	H	LGH(1)QLAEIR(0.499)ER(0.499)ALK(0.002)	LGHQLAEIRERALK	3
sp|Q93050-1|VPP1_HUMAN	800	sp|Q93050-1|VPP1_HUMAN Isoform 2 of V-type proton ATPase 116 kDa subunit a isoform 1 OS=Homo sapiens OX=9606 GN=ATP6V0A1	0.999999	62.676	75.566	1	H	LH(1)WVEFQNK(1)FYSGTGFK	LHWVEFQNKFYSGTGFK	2
sp|O60292|SI1L3_HUMAN	496	sp|O60292|SI1L3_HUMAN Signal-induced proliferation-associated 1-like protein 3 OS=Homo sapiens OX=9606 GN=SIPA1L3 PE=1 SV=3	0.999999	65.7262	114.24	1	H	TQSRPRQYSIEH(1)VDLGAR	TQSRPRQYSIEHVDLGAR	12
sp|Q7L576|CYFP1_HUMAN	478	sp|Q7L576|CYFP1_HUMAN Cytoplasmic FMR1-interacting protein 1 OS=Homo sapiens OX=9606 GN=CYFIP1 PE=1 SV=1	0.999999	65.7946	69.672	1	H	H(1)TVYAALQDFSQVTLR	HTVYAALQDFSQVTLR	1
sp|A6NKP2|D42E2_HUMAN	346	sp|A6NKP2|D42E2_HUMAN Putative short-chain dehydrogenase/reductase family 42E member 2 OS=Homo sapiens OX=9606 GN=SDR42E2 PE=3 SV=3	1	67.6102	127.78	1	H	SVAVTH(1)TFQIAKAR	SVAVTHTFQIAKAR	6
sp|O60256-4|KPRB_HUMAN	140	sp|O60256-4|KPRB_HUMAN Isoform 4 of Phosphoribosyl pyrophosphate synthase-associated protein 2 OS=Homo sapiens OX=9606 GN=PRPSAP2	1	68.1642	91.093	1	H	H(1)SPPMVR	HSPPMVR	1
sp|Q99640-2|PMYT1_HUMAN	34	sp|Q99640-2|PMYT1_HUMAN Isoform 2 of Membrane-associated tyrosine- and threonine-specific cdc2-inhibitory kinase OS=Homo sapiens OX=9606 GN=PKMYT1	1	71.4507	71.451	1	H	H(1)AEPGFSLK(1)	HAEPGFSLK	1
sp|Q68EM7-2|RHG17_HUMAN	603	sp|Q68EM7-2|RHG17_HUMAN Isoform 2 of Rho GTPase-activating protein 17 OS=Homo sapiens OX=9606 GN=ARHGAP17	1	78.0741	105.24	1	H	SPSPPTQH(1)TGQPPGQPSAPSQLSAPR	SPSPPTQHTGQPPGQPSAPSQLSAPR	8
sp|P51168-2|SCNNB_HUMAN	4	sp|P51168-2|SCNNB_HUMAN Isoform 2 of Amiloride-sensitive sodium channel subunit beta OS=Homo sapiens OX=9606 GN=SCNN1B	1	81.8154	92.47	1	H	LLH(1)INPAYLFK	LLHINPAYLFK	3
sp|Q07157-2|ZO1_HUMAN	328	sp|Q07157-2|ZO1_HUMAN Isoform Short of Tight junction protein ZO-1 OS=Homo sapiens OX=9606 GN=TJP1	1	85.4684	112.36	1	H	H(1)SPQQPSNGSLR	HSPQQPSNGSLR	1
sp|O00408-5|PDE2A_HUMAN	7	sp|O00408-5|PDE2A_HUMAN Isoform 5 of cGMP-dependent 3',5'-cyclic phosphodiesterase OS=Homo sapiens OX=9606 GN=PDE2A	1	86.7017	101.62	1	H	MVLVLH(1)H(1)ILIAVVQFLRR	MVLVLHHILIAVVQFLRR	7
sp|Q6ZRV2|FA83H_HUMAN	521	sp|Q6ZRV2|FA83H_HUMAN Protein FAM83H OS=Homo sapiens OX=9606 GN=FAM83H PE=1 SV=3	1	95.196	152.11	1	H	H(1)GSDPAFAPGPR	HGSDPAFAPGPR	1
sp|Q6P2E9-2|EDC4_HUMAN	500	sp|Q6P2E9-2|EDC4_HUMAN Isoform 2 of Enhancer of mRNA-decapping protein 4 OS=Homo sapiens OX=9606 GN=EDC4	1	95.7377	177.79	1	H	DSQDASAEQSDH(1)DDEVASLASASGGFGTKVPAPR	DSQDASAEQSDHDDEVASLASASGGFGTKVPAPR	12
sp|O00408-5|PDE2A_HUMAN	6	sp|O00408-5|PDE2A_HUMAN Isoform 5 of cGMP-dependent 3',5'-cyclic phosphodiesterase OS=Homo sapiens OX=9606 GN=PDE2A	1	96.6535	101.62	1	H	MVLVLH(1)H(1)ILIAVVQFLRR	MVLVLHHILIAVVQFLRR	6
sp|P46937-5|YAP1_HUMAN	126	sp|P46937-5|YAP1_HUMAN Isoform 5 of Transcriptional coactivator YAP1 OS=Homo sapiens OX=9606 GN=YAP1	1	97.12	111.16	1	H	AH(1)SSPASLQLGAVSPGTLTPTGVVSGPAATPTAQHLR	AHSSPASLQLGAVSPGTLTPTGVVSGPAATPTAQHLR	2
sp|P27816-4|MAP4_HUMAN	181	sp|P27816-4|MAP4_HUMAN Isoform 4 of Microtubule-associated protein 4 OS=Homo sapiens OX=9606 GN=MAP4	1	100.25	101.89	1	H	GH(1)LLPGVPVEDQSLPGEAR	GHLLPGVPVEDQSLPGEAR	2
sp|Q5T4S7-3|UBR4_HUMAN	2865	sp|Q5T4S7-3|UBR4_HUMAN Isoform 3 of E3 ubiquitin-protein ligase UBR4 OS=Homo sapiens OX=9606 GN=UBR4	1	114.591	127.24	1	H	TSPADH(1)GGSVGSESGGSAVDSVAGEHSVSGR	TSPADHGGSVGSESGGSAVDSVAGEHSVSGR	6
sp|Q15642|CIP4_HUMAN	393	sp|Q15642|CIP4_HUMAN Cdc42-interacting protein 4 OS=Homo sapiens OX=9606 GN=TRIP10 PE=1 SV=3	1	127.08	141.71	1	H	GTVVTEDFSH(1)LPPEQQR	GTVVTEDFSHLPPEQQR	10
sp|Q96EV2-2|RBM33_HUMAN	57	sp|Q96EV2-2|RBM33_HUMAN Isoform 2 of RNA-binding protein 33 OS=Homo sapiens OX=9606 GN=RBM33	0.761414	5.0405	101.06	1	K	RAADEDWDSELEDDLLGEDLLSGK(0.239)K(0.761)	RAADEDWDSELEDDLLGEDLLSGKK	25
sp|Q9NR48-2|ASH1L_HUMAN	336	sp|Q9NR48-2|ASH1L_HUMAN Isoform 2 of Histone-lysine N-methyltransferase ASH1L OS=Homo sapiens OX=9606 GN=ASH1L	0.762313	5.05551	73.841	1	K	PGTITTVGLLSK(0.762)DSGK(0.238)	PGTITTVGLLSKDSGK	12
sp|O15360|FANCA_HUMAN	1398	sp|O15360|FANCA_HUMAN Fanconi anemia group A protein OS=Homo sapiens OX=9606 GN=FANCA PE=1 SV=2	0.762541	5.06674	58.461	1	K	SLELK(1)GQGNPVELITK(0.763)AR(0.237)	SLELKGQGNPVELITKAR	16
sp|Q9UHP6|RSP14_HUMAN	225	sp|Q9UHP6|RSP14_HUMAN Radial spoke head 14 homolog OS=Homo sapiens OX=9606 GN=RSPH14 PE=1 SV=1	0.757326	5.07735	45.876	1	K	EGK(0.237)K(0.757)QVCH(0.022)FDVIPILVH(0.994)LLK(0.989)	EGKKQVCHFDVIPILVHLLK	4
sp|P18583-2|SON_HUMAN	1806	sp|P18583-2|SON_HUMAN Isoform A of Protein SON OS=Homo sapiens OX=9606 GN=SON	0.763349	5.09172	69.639	1	K	EDDDVIVNK(0.763)PH(0.236)VSDEEEEEPPFYHHPFK	EDDDVIVNKPHVSDEEEEEPPFYHHPFK	9
sp|O43852-2|CALU_HUMAN	37	sp|O43852-2|CALU_HUMAN Isoform 2 of Calumenin OS=Homo sapiens OX=9606 GN=CALU	0.757474	5.09571	60.941	1	K	DR(0.001)VH(0.001)H(0.002)EPQLSDK(0.757)VH(0.234)NDAQSFDYDH(0.004)DAFLGAEEAK	DRVHHEPQLSDKVHNDAQSFDYDHDAFLGAEEAK	12
sp|Q8IVE3-3|PKHH2_HUMAN	33	sp|Q8IVE3-3|PKHH2_HUMAN Isoform 3 of Pleckstrin homology domain-containing family H member 2 OS=Homo sapiens OX=9606 GN=PLEKHH2	0.764366	5.11061	65.278	1	K	VQASK(0.764)IR(0.236)ELLAEK(1)	VQASKIRELLAEK	5
sp|Q5TCS8-1|KAD9_HUMAN	451	sp|Q5TCS8-1|KAD9_HUMAN Isoform 1 of Adenylate kinase 9 OS=Homo sapiens OX=9606 GN=AK9	0.764919	5.15432	45.138	1	K	AR(0.001)ETLVENTIAEATAAAIK(0.765)VVK(0.234)	ARETLVENTIAEATAAAIKVVK	19
sp|Q96M63-4|CC114_HUMAN	304	sp|Q96M63-4|CC114_HUMAN Isoform 2 of Coiled-coil domain-containing protein 114 OS=Homo sapiens OX=9606 GN=CCDC114	0.827555	5.16	42.181	1	K	DLAAAAAK(0.828)LDGTLSVDLASTQR(0.128)AGSSTVLVPTR(0.044)	DLAAAAAKLDGTLSVDLASTQRAGSSTVLVPTR	8
sp|O00566|MPP10_HUMAN	179	sp|O00566|MPP10_HUMAN U3 small nucleolar ribonucleoprotein protein MPP10 OS=Homo sapiens OX=9606 GN=MPHOSPH10 PE=1 SV=2	0.767942	5.19731	101.59	1	K	K(1)SPVFSDEDSDLDFDISK(0.768)LEQQSK(0.232)	KSPVFSDEDSDLDFDISKLEQQSK	18
sp|Q14CZ7|FAKD3_HUMAN	481	sp|Q14CZ7|FAKD3_HUMAN FAST kinase domain-containing protein 3, mitochondrial OS=Homo sapiens OX=9606 GN=FASTKD3 PE=1 SV=2	0.77059	5.22647	65.157	1	K	LQGK(0.771)ESH(0.236)LDTLSR(0.994)	LQGKESHLDTLSR	4
sp|P09848|LPH_HUMAN	1132	sp|P09848|LPH_HUMAN Lactase-phlorizin hydrolase OS=Homo sapiens OX=9606 GN=LCT PE=1 SV=3	0.804698	5.23646	50.783	1	K	GVISLSLSTH(0.093)WAEPK(0.805)SPGVPR(0.105)DVEAADR(0.997)	GVISLSLSTHWAEPKSPGVPRDVEAADR	15
sp|Q86Z14|KLOTB_HUMAN	960	sp|Q86Z14|KLOTB_HUMAN Beta-klotho OS=Homo sapiens OX=9606 GN=KLB PE=1 SV=1	0.773107	5.25447	53.169	1	K	SSIQFYNK(0.773)VISSR(0.227)	SSIQFYNKVISSR	8
sp|P51532-5|SMCA4_HUMAN	1417	sp|P51532-5|SMCA4_HUMAN Isoform 5 of Transcription activator BRG1 OS=Homo sapiens OX=9606 GN=SMARCA4	0.770506	5.26004	134.08	1	K	GRPPAEK(0.771)LSPNPPNLTK(0.229)	GRPPAEKLSPNPPNLTK	7
sp|Q9Y6V0-6|PCLO_HUMAN	3225	sp|Q9Y6V0-6|PCLO_HUMAN Isoform 6 of Protein piccolo OS=Homo sapiens OX=9606 GN=PCLO	0.81426	5.29413	94.465	1	K	ELLELEK(0.814)IK(0.814)QQR(0.371)	ELLELEKIKQQR	7
sp|Q9Y6V0-6|PCLO_HUMAN	3227	sp|Q9Y6V0-6|PCLO_HUMAN Isoform 6 of Protein piccolo OS=Homo sapiens OX=9606 GN=PCLO	0.81426	5.29413	94.465	1	K	ELLELEK(0.814)IK(0.814)QQR(0.371)	ELLELEKIKQQR	9
sp|Q5TGP6-2|MROH9_HUMAN	765	sp|Q5TGP6-2|MROH9_HUMAN Isoform 2 of Maestro heat-like repeat-containing protein family member 9 OS=Homo sapiens OX=9606 GN=MROH9	0.763324	5.29996	41.188	1	K	ASVILIGYLAK(0.763)SGGH(0.23)LLLR(0.006)DEIEVMLDVIER	ASVILIGYLAKSGGHLLLRDEIEVMLDVIER	11
sp|Q6ZUS6-3|CC149_HUMAN	33	sp|Q6ZUS6-3|CC149_HUMAN Isoform 3 of Coiled-coil domain-containing protein 149 OS=Homo sapiens OX=9606 GN=CCDC149	0.78045	5.33703	61.684	1	K	LESK(0.25)K(0.78)EALLILSK(0.97)	LESKKEALLILSK	5
sp|P78314|3BP2_HUMAN	356	sp|P78314|3BP2_HUMAN SH3 domain-binding protein 2 OS=Homo sapiens OX=9606 GN=SH3BP2 PE=1 SV=2	0.771527	5.36034	46.356	1	K	SFHLSPR(0.001)GPPTSEPPPVPANK(0.772)PK(0.227)	SFHLSPRGPPTSEPPPVPANKPK	21
sp|Q9H2C5|O52A5_HUMAN	166	sp|Q9H2C5|O52A5_HUMAN Olfactory receptor 52A5 OS=Homo sapiens OX=9606 GN=OR52A5 PE=3 SV=1	0.85048	5.40896	41.86	1	K	AAILIIPSLGLIK(0.85)CCLK(0.514)H(0.514)YR(0.121)	AAILIIPSLGLIKCCLKHYR	13
sp|O94979-7|SC31A_HUMAN	534	sp|O94979-7|SC31A_HUMAN Isoform 7 of Protein transport protein Sec31A OS=Homo sapiens OX=9606 GN=SEC31A	0.776845	5.41729	161.48	1	K	AQGEPVAGHESPK(0.777)IPYEK(0.223)	AQGEPVAGHESPKIPYEK	13
sp|Q8NEM8-4|CBPC3_HUMAN	638	sp|Q8NEM8-4|CBPC3_HUMAN Isoform 4 of Cytosolic carboxypeptidase 3 OS=Homo sapiens OX=9606 GN=AGBL3	0.760472	5.42036	69.628	1	K	LTSQK(0.226)K(0.76)H(0.892)LK(0.121)	LTSQKKHLK	6
sp|Q8N8E3|CE112_HUMAN	546	sp|Q8N8E3|CE112_HUMAN Centrosomal protein of 112 kDa OS=Homo sapiens OX=9606 GN=CEP112 PE=1 SV=2	0.86038	5.43368	44.98	1	K	SH(0.556)LK(0.86)H(0.556)IYEK(0.028)	SHLKHIYEK	4
sp|Q9Y6F1-2|PARP3_HUMAN	11	sp|Q9Y6F1-2|PARP3_HUMAN Isoform 2 of Protein mono-ADP-ribosyltransferase PARP3 OS=Homo sapiens OX=9606 GN=PARP3	0.776882	5.43704	65.022	1	K	MSLLFLAMAPK(0.777)PK(0.222)PWVQTEGPEK(0.001)	MSLLFLAMAPKPKPWVQTEGPEK	11
sp|Q9Y4E8-4|UBP15_HUMAN	125	sp|Q9Y4E8-4|UBP15_HUMAN Isoform 4 of Ubiquitin carboxyl-terminal hydrolase 15 OS=Homo sapiens OX=9606 GN=USP15	0.785132	5.44631	61.87	1	K	VVEQGMFVK(0.785)H(0.249)CK(0.964)VEVYLTELK(0.002)	VVEQGMFVKHCKVEVYLTELK	9
sp|Q8IWZ3|ANKH1_HUMAN	1681	sp|Q8IWZ3|ANKH1_HUMAN Ankyrin repeat and KH domain-containing protein 1 OS=Homo sapiens OX=9606 GN=ANKHD1 PE=1 SV=1	0.776471	5.47399	73.735	1	K	TVSLPLSSPNIKLNLTSPK(0.776)R(0.223)	TVSLPLSSPNIKLNLTSPKR	19
sp|Q969Z0-2|FAKD4_HUMAN	378	sp|Q969Z0-2|FAKD4_HUMAN Isoform 2 of FAST kinase domain-containing protein 4 OS=Homo sapiens OX=9606 GN=TBRG4	0.782545	5.47548	44.595	1	K	K(0.783)VTPLQK(0.233)ELQETLK(0.984)	KVTPLQKELQETLK	1
sp|Q8IWI9-2|MGAP_HUMAN	618	sp|Q8IWI9-2|MGAP_HUMAN Isoform 2 of MAX gene-associated protein OS=Homo sapiens OX=9606 GN=MGA	0.867602	5.51178	81.676	1	K	DLFEKLK(0.868)ITLGLLH(0.735)SSK(0.397)	DLFEKLKITLGLLHSSK	7
sp|P40197|GPV_HUMAN	109	sp|P40197|GPV_HUMAN Platelet glycoprotein V OS=Homo sapiens OX=9606 GN=GP5 PE=1 SV=1	0.774826	5.53085	69.258	1	K	LSR(0.775)NK(0.775)ITH(0.45)LPGALLDK	LSRNKITHLPGALLDK	5
sp|O15111|IKKA_HUMAN	158	sp|O15111|IKKA_HUMAN Inhibitor of nuclear factor kappa-B kinase subunit alpha OS=Homo sapiens OX=9606 GN=CHUK PE=1 SV=2	0.851064	5.58509	58.885	1	K	PENIVLQDVGGK(0.851)IIH(0.688)K(0.461)	PENIVLQDVGGKIIHK	12
sp|Q9NQX3|GEPH_HUMAN	203	sp|Q9NQX3|GEPH_HUMAN Gephyrin OS=Homo sapiens OX=9606 GN=GPHN PE=1 SV=1	0.801667	5.66246	41.205	1	K	VK(0.014)EVH(0.01)DELEDLPSPPPPLSPPPTTSPH(0.826)K(0.802)QTEDK(0.349)	VKEVHDELEDLPSPPPPLSPPPTTSPHKQTEDK	28
sp|P61160-2|ARP2_HUMAN	56	sp|P61160-2|ARP2_HUMAN Isoform 2 of Actin-related protein 2 OS=Homo sapiens OX=9606 GN=ACTR2	0.78654	5.66865	56.553	1	K	NNK(0.787)K(0.213)MDLMVGDEASELR	NNKKMDLMVGDEASELR	3
sp|O95661|DIRA3_HUMAN	121	sp|O95661|DIRA3_HUMAN GTP-binding protein Di-Ras3 OS=Homo sapiens OX=9606 GN=DIRAS3 PE=1 SV=1	0.790088	5.67413	53.448	1	K	GH(0.001)AFVLVYSVTK(0.209)K(0.79)	GHAFVLVYSVTKK	13
sp|Q16222-2|UAP1_HUMAN	213	sp|Q16222-2|UAP1_HUMAN Isoform AGX1 of UDP-N-acetylhexosamine pyrophosphorylase OS=Homo sapiens OX=9606 GN=UAP1	0.78588	5.68205	48.467	1	K	IILEEK(0.786)NK(0.214)VSMAPDGNGGLYR(0.001)	IILEEKNKVSMAPDGNGGLYR	6
sp|Q15256-3|PTPRR_HUMAN	82	sp|Q15256-3|PTPRR_HUMAN Isoform Gamma of Receptor-type tyrosine-protein phosphatase R OS=Homo sapiens OX=9606 GN=PTPRR	0.788267	5.71297	47.204	1	K	GAPEIK(0.003)ATTATSVCPSPFK(0.788)MK(0.208)	GAPEIKATTATSVCPSPFKMK	19
sp|Q99460-2|PSMD1_HUMAN	292	sp|Q99460-2|PSMD1_HUMAN Isoform 2 of 26S proteasome non-ATPase regulatory subunit 1 OS=Homo sapiens OX=9606 GN=PSMD1	0.788607	5.71769	49.525	1	K	TVGTPIASVPGSTNTGTVPGSEK(0.789)DSDSMETEEK(0.211)	TVGTPIASVPGSTNTGTVPGSEKDSDSMETEEK	23
sp|Q96H78|S2544_HUMAN	51	sp|Q96H78|S2544_HUMAN Solute carrier family 25 member 44 OS=Homo sapiens OX=9606 GN=SLC25A44 PE=2 SV=1	0.788477	5.75492	53.395	1	K	LQVQK(0.21)GK(0.788)SLYH(0.001)GTFDAFIK(0.001)	LQVQKGKSLYHGTFDAFIK	7
sp|Q9H2K2|TNKS2_HUMAN	225	sp|Q9H2K2|TNKS2_HUMAN Poly [ADP-ribose] polymerase tankyrase-2 OS=Homo sapiens OX=9606 GN=TNKS2 PE=1 SV=1	0.772222	5.7552	50.055	1	K	STPLH(0.019)LAAGYNR(0.208)VK(0.772)IVQLLLQH(0.413)GADVH(0.28)AK(0.308)	STPLHLAAGYNRVKIVQLLLQHGADVHAK	14
sp|P48047|ATPO_HUMAN	98	sp|P48047|ATPO_HUMAN ATP synthase subunit O, mitochondrial OS=Homo sapiens OX=9606 GN=ATP5PO PE=1 SV=1	0.791649	5.76214	64.439	1	K	VKSLNDITAK(0.792)ER(0.208)	VKSLNDITAKER	10
sp|P28290-2|ITPI2_HUMAN	986	sp|P28290-2|ITPI2_HUMAN Isoform 2 of Protein ITPRID2 OS=Homo sapiens OX=9606 GN=ITPRID2	0.751553	5.78194	46.131	1	K	TGVPSTASVGK(0.244)SK(0.752)TPLVAR(0.004)	TGVPSTASVGKSKTPLVAR	13
sp|Q6ZP82|CC141_HUMAN	297	sp|Q6ZP82|CC141_HUMAN Coiled-coil domain-containing protein 141 OS=Homo sapiens OX=9606 GN=CCDC141 PE=1 SV=2	0.756104	5.78583	54.784	1	K	IH(0.992)K(0.204)QEELIIK(0.756)AK(0.048)	IHKQEELIIKAK	10
sp|P36551|HEM6_HUMAN	235	sp|P36551|HEM6_HUMAN Oxygen-dependent coproporphyrinogen-III oxidase, mitochondrial OS=Homo sapiens OX=9606 GN=CPOX PE=1 SV=3	0.791959	5.81516	54.103	1	K	TK(0.208)DGK(0.792)LPFCAMGVSSVIHPK	TKDGKLPFCAMGVSSVIHPK	5
sp|Q9NQC8|IFT46_HUMAN	125	sp|Q9NQC8|IFT46_HUMAN Intraflagellar transport protein 46 homolog OS=Homo sapiens OX=9606 GN=IFT46 PE=1 SV=1	0.793784	5.85413	52.731	1	K	VPR(0.206)PDGK(0.794)PDNLGLLVLDEPSTK	VPRPDGKPDNLGLLVLDEPSTK	7
sp|Q9NX40-3|OCAD1_HUMAN	104	sp|Q9NX40-3|OCAD1_HUMAN Isoform 3 of OCIA domain-containing protein 1 OS=Homo sapiens OX=9606 GN=OCIAD1	0.79385	5.85555	118.28	1	K	FK(0.206)K(0.794)LENSPLGEALR	FKKLENSPLGEALR	3
sp|A8MW92|P20L1_HUMAN	824	sp|A8MW92|P20L1_HUMAN PHD finger protein 20-like protein 1 OS=Homo sapiens OX=9606 GN=PHF20L1 PE=1 SV=2	0.808251	5.95839	51.535	1	K	DQDQIIAGVEK(0.808)K(0.948)IAQDTVNR(0.244)	DQDQIIAGVEKKIAQDTVNR	11
sp|Q96PN6-4|ADCYA_HUMAN	728	sp|Q96PN6-4|ADCYA_HUMAN Isoform 4 of Adenylate cyclase type 10 OS=Homo sapiens OX=9606 GN=ADCY10	0.798124	5.96986	81.709	1	K	ELQK(0.798)ALK(0.202)QNDPSFEVHYR	ELQKALKQNDPSFEVHYR	4
sp|Q96JH8-1|RADIL_HUMAN	16	sp|Q96JH8-1|RADIL_HUMAN Isoform 1 of Ras-associating and dilute domain-containing protein OS=Homo sapiens OX=9606 GN=RADIL	0.767752	5.98483	45.614	1	K	MFYGTH(0.011)FIMSPPTK(0.21)SK(0.768)LK(0.011)	MFYGTHFIMSPPTKSKLK	16
sp|Q8TDY2-2|RBCC1_HUMAN	1469	sp|Q8TDY2-2|RBCC1_HUMAN Isoform 2 of RB1-inducible coiled-coil protein 1 OS=Homo sapiens OX=9606 GN=RB1CC1	0.799965	6.01966	73.688	1	K	IMLLERTLQLK(0.8)EEENK(0.2)	IMLLERTLQLKEEENK	11
sp|Q00059-2|TFAM_HUMAN	136	sp|Q00059-2|TFAM_HUMAN Isoform 2 of Transcription factor A, mitochondrial OS=Homo sapiens OX=9606 GN=TFAM	0.832505	6.02501	50.493	1	K	EQLTPSQIMSLEK(0.002)EIMDK(0.833)H(0.833)LK(0.333)	EQLTPSQIMSLEKEIMDKHLK	18
sp|Q9NU22|MDN1_HUMAN	3246	sp|Q9NU22|MDN1_HUMAN Midasin OS=Homo sapiens OX=9606 GN=MDN1 PE=1 SV=2	0.758132	6.02729	42.322	1	K	GSLWVSLGLLQIQTWLPQAR(0.049)FDPAVK(0.758)R(0.193)	GSLWVSLGLLQIQTWLPQARFDPAVKR	26
sp|Q9C0I3|CCSE1_HUMAN	797	sp|Q9C0I3|CCSE1_HUMAN Serine-rich coiled-coil domain-containing protein 1 OS=Homo sapiens OX=9606 GN=CCSER1 PE=2 SV=2	0.797008	6.03512	80.979	1	K	DK(0.797)ELAEVIK(0.199)H(0.004)SR	DKELAEVIKHSR	2
sp|Q9NSD9|SYFB_HUMAN	104	sp|Q9NSD9|SYFB_HUMAN Phenylalanine--tRNA ligase beta subunit OS=Homo sapiens OX=9606 GN=FARSB PE=1 SV=3	0.80113	6.05134	89.189	1	K	VMPDGK(0.801)IQK(0.199)LIITEETAK	VMPDGKIQKLIITEETAK	6
sp|Q8TB37-2|NUBPL_HUMAN	167	sp|Q8TB37-2|NUBPL_HUMAN Isoform 2 of Iron-sulfur protein NUBPL OS=Homo sapiens OX=9606 GN=NUBPL	0.803396	6.11336	51.939	1	K	GLMVMSAIEK(0.803)LLR(0.197)QVL	GLMVMSAIEKLLRQVL	10
sp|Q86X45-2|TILB_HUMAN	396	sp|Q86X45-2|TILB_HUMAN Isoform 2 of Protein tilB homolog OS=Homo sapiens OX=9606 GN=LRRC6	0.803639	6.12865	70.373	1	K	AFK(0.199)SMK(0.804)TTSDR(0.997)	AFKSMKTTSDR	6
sp|Q8N823-2|ZN611_HUMAN	327	sp|Q8N823-2|ZN611_HUMAN Isoform 2 of Zinc finger protein 611 OS=Homo sapiens OX=9606 GN=ZNF611	0.795059	6.13534	47.227	1	K	IH(0.219)TGEK(0.795)PYR(0.93)CK(0.055)	IHTGEKPYRCK	6
sp|Q8N370-4|LAT4_HUMAN	123	sp|Q8N370-4|LAT4_HUMAN Isoform 4 of Large neutral amino acids transporter small subunit 4 OS=Homo sapiens OX=9606 GN=SLC43A2	0.804457	6.14261	43.651	1	K	ITGK(0.804)QFYK(0.196)	ITGKQFYK	4
sp|Q7Z7A1-2|CNTRL_HUMAN	293	sp|Q7Z7A1-2|CNTRL_HUMAN Isoform 2 of Centriolin OS=Homo sapiens OX=9606 GN=CNTRL	0.760238	6.16028	55.755	1	K	SLADLQK(0.76)QFSEILAR(0.19)SK(0.049)	SLADLQKQFSEILARSK	7
sp|Q9ULG1|INO80_HUMAN	519	sp|Q9ULG1|INO80_HUMAN Chromatin-remodeling ATPase INO80 OS=Homo sapiens OX=9606 GN=INO80 PE=1 SV=2	0.834539	6.1707	55.437	1	K	AGEDIPQPTIFNGK(0.833)LK(0.835)GYQLK(0.332)	AGEDIPQPTIFNGKLKGYQLK	16
sp|Q9ULG1|INO80_HUMAN	517	sp|Q9ULG1|INO80_HUMAN Chromatin-remodeling ATPase INO80 OS=Homo sapiens OX=9606 GN=INO80 PE=1 SV=2	0.832995	6.1707	55.437	1	K	AGEDIPQPTIFNGK(0.833)LK(0.835)GYQLK(0.332)	AGEDIPQPTIFNGKLKGYQLK	14
sp|Q14241|ELOA1_HUMAN	688	sp|Q14241|ELOA1_HUMAN Elongin-A OS=Homo sapiens OX=9606 GN=ELOA PE=1 SV=2	0.80667	6.24614	45.992	1	K	QAK(0.807)MAFVNSVAK(0.191)PPR(0.002)	QAKMAFVNSVAKPPR	3
sp|Q4G0P3|HYDIN_HUMAN	1877	sp|Q4G0P3|HYDIN_HUMAN Hydrocephalus-inducing protein homolog OS=Homo sapiens OX=9606 GN=HYDIN PE=1 SV=3	0.801381	6.26911	52.185	1	K	K(0.801)LK(0.198)GYDSYNTLLLPPR(0.001)	KLKGYDSYNTLLLPPR	1
sp|O15417-2|TNC18_HUMAN	1454	sp|O15417-2|TNC18_HUMAN Isoform 2 of Trinucleotide repeat-containing gene 18 protein OS=Homo sapiens OX=9606 GN=TNRC18	0.802854	6.28044	110.34	1	K	ELK(0.189)PNK(0.803)K(0.008)	ELKPNKK	6
sp|Q9BY60|GBRL3_HUMAN	66	sp|Q9BY60|GBRL3_HUMAN Gamma-aminobutyric acid receptor-associated protein-like 3 OS=Homo sapiens OX=9606 GN=GABARAPL3 PE=2 SV=1	0.840703	6.31093	54.023	1	K	YLVPSDLTDGQFYLLIR(0.841)K(0.841)R(0.319)	YLVPSDLTDGQFYLLIRKR	18
sp|Q8WXK3|ASB13_HUMAN	191	sp|Q8WXK3|ASB13_HUMAN Ankyrin repeat and SOCS box protein 13 OS=Homo sapiens OX=9606 GN=ASB13 PE=1 SV=2	0.831458	6.35785	60.939	1	K	VLLNAGANVNAAKLHETALH(0.311)H(0.831)AAK(0.831)VK(0.026)	VLLNAGANVNAAKLHETALHHAAKVK	24
sp|Q9H4G0-3|E41L1_HUMAN	538	sp|Q9H4G0-3|E41L1_HUMAN Isoform 3 of Band 4.1-like protein 1 OS=Homo sapiens OX=9606 GN=EPB41L1	0.813999	6.41108	98.676	1	K	SLPELDR(0.186)DK(0.814)SDSDTEGLLFSR	SLPELDRDKSDSDTEGLLFSR	9
sp|Q96AG4|LRC59_HUMAN	116	sp|Q96AG4|LRC59_HUMAN Leucine-rich repeat-containing protein 59 OS=Homo sapiens OX=9606 GN=LRRC59 PE=1 SV=1	0.807506	6.41862	45.14	1	K	NLK(0.184)WLDLK(0.808)DNPLDPVLAK(0.008)	NLKWLDLKDNPLDPVLAK	8
sp|Q9UPR0-2|PLCL2_HUMAN	942	sp|Q9UPR0-2|PLCL2_HUMAN Isoform 2 of Inactive phospholipase C-like protein 2 OS=Homo sapiens OX=9606 GN=PLCL2	0.815987	6.4709	48.467	1	K	AVESFTWNITILK(0.816)IR(0.184)	AVESFTWNITILKIR	13
sp|Q9UKN7|MYO15_HUMAN	1055	sp|Q9UKN7|MYO15_HUMAN Unconventional myosin-XV OS=Homo sapiens OX=9606 GN=MYO15A PE=1 SV=2	0.825029	6.50777	52.5	1	K	DITPPK(0.958)DVLPEQK(0.825)TLR(0.217)	DITPPKDVLPEQKTLR	13
sp|Q8IXQ5-4|KLHL7_HUMAN	18	sp|Q8IXQ5-4|KLHL7_HUMAN Isoform 4 of Kelch-like protein 7 OS=Homo sapiens OX=9606 GN=KLHL7	0.794918	6.50952	61.593	1	K	TFLTSH(0.178)INLK(0.795)K(0.028)	TFLTSHINLKK	10
sp|Q9BXU3|TX13A_HUMAN	112	sp|Q9BXU3|TX13A_HUMAN Testis-expressed protein 13A OS=Homo sapiens OX=9606 GN=TEX13A PE=1 SV=1	0.84563	6.5108	73.499	1	K	SAAQALASDLK(0.846)K(0.846)LR(0.309)	SAAQALASDLKKLR	11
sp|Q9BXU3|TX13A_HUMAN	113	sp|Q9BXU3|TX13A_HUMAN Testis-expressed protein 13A OS=Homo sapiens OX=9606 GN=TEX13A PE=1 SV=1	0.84563	6.5108	73.499	1	K	SAAQALASDLK(0.846)K(0.846)LR(0.309)	SAAQALASDLKKLR	12
sp|P48729-2|KC1A_HUMAN	190	sp|P48729-2|KC1A_HUMAN Isoform 2 of Casein kinase I isoform alpha OS=Homo sapiens OX=9606 GN=CSNK1A1	0.761441	6.53226	42.663	1	K	RSMTVSTSQDPSFSGLNQLFLIDFGLAK(0.761)K(0.238)	RSMTVSTSQDPSFSGLNQLFLIDFGLAKK	28
sp|Q9H6B9|EPHX3_HUMAN	243	sp|Q9H6B9|EPHX3_HUMAN Epoxide hydrolase 3 OS=Homo sapiens OX=9606 GN=EPHX3 PE=1 SV=1	0.765067	6.53715	48.232	1	K	LLSMSDFQILK(0.765)TTLTH(0.183)R(0.051)	LLSMSDFQILKTTLTHR	11
sp|O15083|ERC2_HUMAN	446	sp|O15083|ERC2_HUMAN ERC protein 2 OS=Homo sapiens OX=9606 GN=ERC2 PE=1 SV=3	0.806231	6.54417	57.482	1	K	QELSK(0.186)K(0.806)ESELLALQTK(0.008)	QELSKKESELLALQTK	6
sp|P47989|XDH_HUMAN	1106	sp|P47989|XDH_HUMAN Xanthine dehydrogenase/oxidase OS=Homo sapiens OX=9606 GN=XDH PE=1 SV=4	0.838378	6.54463	62.978	1	K	LEPYK(0.838)K(0.891)K(0.271)	LEPYKKK	5
sp|Q9NWH7-2|SPAT6_HUMAN	3	sp|Q9NWH7-2|SPAT6_HUMAN Isoform 2 of Spermatogenesis-associated protein 6 OS=Homo sapiens OX=9606 GN=SPATA6	0.813395	6.54619	43.611	1	K	MPK(0.813)VK(0.185)ALQCALALEISSVTCPGVVLK(0.002)	MPKVKALQCALALEISSVTCPGVVLK	3
sp|Q96HC4-3|PDLI5_HUMAN	97	sp|Q96HC4-3|PDLI5_HUMAN Isoform 3 of PDZ and LIM domain protein 5 OS=Homo sapiens OX=9606 GN=PDLIM5	0.819456	6.56914	53.773	1	K	PEPVPVQK(0.819)K(0.181)TQVTNNPGTVK(1)	PEPVPVQKKTQVTNNPGTVK	8
sp|P12883|MYH7_HUMAN	1569	sp|P12883|MYH7_HUMAN Myosin-7 OS=Homo sapiens OX=9606 GN=MYH7 PE=1 SV=5	0.821461	6.62854	62.528	1	K	AQLEFNQIK(0.821)AEIER(0.179)	AQLEFNQIKAEIER	9
sp|Q5TC82-2|RC3H1_HUMAN	445	sp|Q5TC82-2|RC3H1_HUMAN Isoform 2 of Roquin-1 OS=Homo sapiens OX=9606 GN=RC3H1	0.821934	6.6637	50.207	1	K	GASCTFAH(0.001)SQEELEK(0.822)FR(0.177)	GASCTFAHSQEELEKFR	15
sp|A4QMS7|CE049_HUMAN	61	sp|A4QMS7|CE049_HUMAN Uncharacterized protein C5orf49 OS=Homo sapiens OX=9606 GN=C5orf49 PE=2 SV=1	0.777256	6.68578	74.853	1	K	PAR(0.056)TGIISLYDCIFK(0.777)R(0.167)	PARTGIISLYDCIFKR	15
sp|Q8N264-5|RHG24_HUMAN	5	sp|Q8N264-5|RHG24_HUMAN Isoform 5 of Rho GTPase-activating protein 24 OS=Homo sapiens OX=9606 GN=ARHGAP24	0.824318	6.71429	66.387	1	K	K(0.824)K(0.176)DWQIFNEQFLK	KKDWQIFNEQFLK	1
sp|O00499-9|BIN1_HUMAN	264	sp|O00499-9|BIN1_HUMAN Isoform BIN1-10-13 of Myc box-dependent-interacting protein 1 OS=Homo sapiens OX=9606 GN=BIN1	0.822196	6.77169	58.432	1	K	AQPSDNAPAK(0.175)GNK(0.822)SPSPPDGSPAATPEIR(0.003)	AQPSDNAPAKGNKSPSPPDGSPAATPEIR	13
sp|Q6PIJ6|FBX38_HUMAN	963	sp|Q6PIJ6|FBX38_HUMAN F-box only protein 38 OS=Homo sapiens OX=9606 GN=FBXO38 PE=1 SV=3	0.839189	6.78665	46.66	1	K	VLK(0.971)H(0.957)LK(0.839)VENAPIVNR(0.233)	VLKHLKVENAPIVNR	6
sp|Q99590-2|SCAFB_HUMAN	490	sp|Q99590-2|SCAFB_HUMAN Isoform 2 of Protein SCAF11 OS=Homo sapiens OX=9606 GN=SCAF11	0.837108	6.7956	103.85	1	K	SRFH(0.001)SPSTTWSPNK(0.837)DTPQEK(0.161)	SRFHSPSTTWSPNKDTPQEK	14
sp|Q9NY28|GALT8_HUMAN	242	sp|Q9NY28|GALT8_HUMAN Probable polypeptide N-acetylgalactosaminyltransferase 8 OS=Homo sapiens OX=9606 GN=GALNT8 PE=2 SV=1	0.826646	6.79712	42.001	1	K	LYNQK(0.827)YPGLLK(0.173)	LYNQKYPGLLK	5
sp|Q8N136-2|DAW1_HUMAN	73	sp|Q8N136-2|DAW1_HUMAN Isoform 2 of Dynein assembly factor with WDR repeat domains 1 OS=Homo sapiens OX=9606 GN=DAW1	0.822691	6.80787	44.1	1	K	LLIQR(0.168)LQEK(0.823)LGQNSNH(0.009)TFYLFK	LLIQRLQEKLGQNSNHTFYLFK	9
sp|P48169|GBRA4_HUMAN	487	sp|P48169|GBRA4_HUMAN Gamma-aminobutyric acid receptor subunit alpha-4 OS=Homo sapiens OX=9606 GN=GABRA4 PE=2 SV=2	0.827645	6.81076	52.91	1	K	LQR(0.187)IK(0.828)TTVNTIGATGK(0.985)	LQRIKTTVNTIGATGK	5
sp|O00443-2|P3C2A_HUMAN	85	sp|O00443-2|P3C2A_HUMAN Isoform 2 of Phosphatidylinositol 4-phosphate 3-kinase C2 domain-containing subunit alpha OS=Homo sapiens OX=9606 GN=PIK3C2A	0.828224	6.83981	68.283	1	K	QDYDLMVFPESDSQK(0.828)R(0.172)	QDYDLMVFPESDSQKR	15
sp|Q9HBI6|CP4FB_HUMAN	288	sp|Q9HBI6|CP4FB_HUMAN Phylloquinone omega-hydroxylase CYP4F11 OS=Homo sapiens OX=9606 GN=CYP4F11 PE=1 SV=3	0.879201	6.87447	62.69	1	K	CTLPTQGIDDFLK(0.879)NK(0.709)AK(0.412)	CTLPTQGIDDFLKNKAK	13
sp|Q15149|PLEC_HUMAN	128	sp|Q15149|PLEC_HUMAN Plectin OS=Homo sapiens OX=9606 GN=PLEC PE=1 SV=3	0.829617	6.89977	103.24	1	K	TPHVQAVQGPLGSPPK(0.83)R(0.169)GPLPTEEQR(0.001)	TPHVQAVQGPLGSPPKRGPLPTEEQR	16
sp|Q5XG92-4|EST4A_HUMAN	184	sp|Q5XG92-4|EST4A_HUMAN Isoform 3 of Carboxylesterase 4A OS=Homo sapiens OX=9606 GN=CES4A	0.828036	6.90758	49.149	1	K	K(0.169)ETITK(0.828)MLWSTR(0.003)	KETITKMLWSTR	6
sp|Q96A65-2|EXOC4_HUMAN	113	sp|Q96A65-2|EXOC4_HUMAN Isoform 2 of Exocyst complex component 4 OS=Homo sapiens OX=9606 GN=EXOC4	0.831889	6.92594	57.034	1	K	DELR(0.162)K(0.832)LWIEGIEH(0.904)K(0.102)	DELRKLWIEGIEHK	5
sp|Q9BS31|ZN649_HUMAN	189	sp|Q9BS31|ZN649_HUMAN Zinc finger protein 649 OS=Homo sapiens OX=9606 GN=ZNF649 PE=1 SV=1	0.832349	6.9677	85.672	1	K	AFLK(0.832)K(0.167)SQLTEHK	AFLKKSQLTEHK	4
sp|O14647-2|CHD2_HUMAN	219	sp|O14647-2|CHD2_HUMAN Isoform 2 of Chromodomain-helicase-DNA-binding protein 2 OS=Homo sapiens OX=9606 GN=CHD2	0.848494	6.99045	67.532	1	K	QDSSDEDDDDDEAPK(0.848)R(0.848)QTR(0.303)	QDSSDEDDDDDEAPKRQTR	15
sp|Q5T4S7-3|UBR4_HUMAN	4672	sp|Q5T4S7-3|UBR4_HUMAN Isoform 3 of E3 ubiquitin-protein ligase UBR4 OS=Homo sapiens OX=9606 GN=UBR4	0.833321	6.99623	56.339	1	K	DLILQKGITQNALDYMK(0.833)K(0.166)	DLILQKGITQNALDYMKK	17
sp|Q86T65-4|DAAM2_HUMAN	76	sp|Q86T65-4|DAAM2_HUMAN Isoform 2 of Disheveled-associated activator of morphogenesis 2 OS=Homo sapiens OX=9606 GN=DAAM2	0.833694	7.00099	79.201	1	K	EAMFALPPEK(0.834)K(0.166)	EAMFALPPEKK	10
sp|Q14C86-3|GAPD1_HUMAN	474	sp|Q14C86-3|GAPD1_HUMAN Isoform 3 of GTPase-activating protein and VPS9 domain-containing protein 1 OS=Homo sapiens OX=9606 GN=GAPVD1	0.778525	7.01237	40.278	1	K	SSSLEMTPYNTPQLSPATTPANK(0.779)K(0.221)	SSSLEMTPYNTPQLSPATTPANKK	23
sp|Q96DR7-4|ARHGQ_HUMAN	658	sp|Q96DR7-4|ARHGQ_HUMAN Isoform 3 of Rho guanine nucleotide exchange factor 26 OS=Homo sapiens OX=9606 GN=ARHGEF26	0.833718	7.02645	75.652	1	K	PFPLVSSSRWLVK(0.834)R(0.166)	PFPLVSSSRWLVKR	13
sp|Q5T4S7-3|UBR4_HUMAN	3549	sp|Q5T4S7-3|UBR4_HUMAN Isoform 3 of E3 ubiquitin-protein ligase UBR4 OS=Homo sapiens OX=9606 GN=UBR4	0.825432	7.05737	55.302	1	K	LIGSH(0.173)TISK(0.825)VTVK(0.001)IGDLK	LIGSHTISKVTVKIGDLK	9
sp|Q9Y5Q8-2|TF3C5_HUMAN	344	sp|Q9Y5Q8-2|TF3C5_HUMAN Isoform 2 of General transcription factor 3C polypeptide 5 OS=Homo sapiens OX=9606 GN=GTF3C5	0.830959	7.06212	55.291	1	K	RSTYNYSLPITVK(0.831)K(0.169)	RSTYNYSLPITVKK	13
sp|Q96JB1-2|DYH8_HUMAN	1093	sp|Q96JB1-2|DYH8_HUMAN Isoform 2 of Dynein heavy chain 8, axonemal OS=Homo sapiens OX=9606 GN=DNAH8	0.83313	7.07797	79.23	1	K	YLNEEYK(0.173)K(0.833)K(0.994)	YLNEEYKKK	8
sp|Q5JSJ4|INT6L_HUMAN	443	sp|Q5JSJ4|INT6L_HUMAN Integrator complex subunit 6-like OS=Homo sapiens OX=9606 GN=INTS6L PE=1 SV=1	0.836887	7.09967	40.941	1	K	ILASVGK(0.837)K(0.164)PPQEIGIK(1)	ILASVGKKPPQEIGIK	7
sp|Q7Z4S6-6|KI21A_HUMAN	845	sp|Q7Z4S6-6|KI21A_HUMAN Isoform 6 of Kinesin-like protein KIF21A OS=Homo sapiens OX=9606 GN=KIF21A	0.839003	7.1697	58.781	1	K	TGAQQK(0.839)MR(0.161)IPVAR	TGAQQKMRIPVAR	6
sp|P55771|PAX9_HUMAN	85	sp|P55771|PAX9_HUMAN Paired box protein Pax-9 OS=Homo sapiens OX=9606 GN=PAX9 PE=1 SV=3	0.824954	7.17072	58.814	1	K	PR(0.001)VTTPTVVK(0.825)H(0.174)IR(0.001)	PRVTTPTVVKHIR	10
sp|P61289-3|PSME3_HUMAN	3	sp|P61289-3|PSME3_HUMAN Isoform 3 of Proteasome activator complex subunit 3 OS=Homo sapiens OX=9606 GN=PSME3	0.837623	7.2462	101.25	1	K	MEK(0.838)WILK(0.158)K(0.004)	MEKWILKK	3
sp|O75150-3|BRE1B_HUMAN	670	sp|O75150-3|BRE1B_HUMAN Isoform 3 of E3 ubiquitin-protein ligase BRE1B OS=Homo sapiens OX=9606 GN=RNF40	0.83752	7.25217	41.838	1	K	AQESQK(0.005)EMK(0.838)LLLDMYK(0.158)	AQESQKEMKLLLDMYK	9
sp|Q9Y5A7|NUB1_HUMAN	440	sp|Q9Y5A7|NUB1_HUMAN NEDD8 ultimate buster 1 OS=Homo sapiens OX=9606 GN=NUB1 PE=1 SV=2	0.845479	7.25313	42.468	1	K	LENIR(0.949)FLK(0.845)GMGYSTH(0.199)AAQQVLH(0.006)AASGNLDEALK	LENIRFLKGMGYSTHAAQQVLHAASGNLDEALK	8
sp|Q13547|HDAC1_HUMAN	58	sp|Q13547|HDAC1_HUMAN Histone deacetylase 1 OS=Homo sapiens OX=9606 GN=HDAC1 PE=1 SV=1	0.796195	7.25938	58.268	1	K	MEIYR(0.15)PH(0.045)K(0.796)ANAEEMTK(0.009)	MEIYRPHKANAEEMTK	8
sp|Q5TEA6-2|SE1L2_HUMAN	19	sp|Q5TEA6-2|SE1L2_HUMAN Isoform 2 of Protein sel-1 homolog 2 OS=Homo sapiens OX=9606 GN=SEL1L2	0.866167	7.26069	51.524	1	K	MKPLSLLIEILIILGVTIK(0.866)TIK(0.134)	MKPLSLLIEILIILGVTIKTIK	19
sp|Q9HD23|MRS2_HUMAN	413	sp|Q9HD23|MRS2_HUMAN Magnesium transporter MRS2 homolog, mitochondrial OS=Homo sapiens OX=9606 GN=MRS2 PE=1 SV=1	0.839492	7.28997	44.029	1	K	LLSFLGR(0.004)QLEAPLPPMMASLPK(0.839)K(0.157)	LLSFLGRQLEAPLPPMMASLPKK	22
sp|Q2TB18-2|ASTE1_HUMAN	410	sp|Q2TB18-2|ASTE1_HUMAN Isoform 2 of Protein asteroid homolog 1 OS=Homo sapiens OX=9606 GN=ASTE1	0.842792	7.29248	79.614	1	K	INK(0.843)NIR(0.157)TSIIDAVELAK	INKNIRTSIIDAVELAK	3
sp|Q63HN8|RN213_HUMAN	934	sp|Q63HN8|RN213_HUMAN E3 ubiquitin-protein ligase RNF213 OS=Homo sapiens OX=9606 GN=RNF213 PE=1 SV=3	0.813501	7.30774	40.381	1	K	EVFTK(0.035)NMLTSSGASFTYVK(0.814)EIEVWR(0.151)	EVFTKNMLTSSGASFTYVKEIEVWR	19
sp|Q9C099-2|LRCC1_HUMAN	972	sp|Q9C099-2|LRCC1_HUMAN Isoform 2 of Leucine-rich repeat and coiled-coil domain-containing protein 1 OS=Homo sapiens OX=9606 GN=LRRCC1	0.841679	7.31133	56.527	1	K	QK(1)CIDSANLK(0.842)VH(0.156)QIEK(0.002)	QKCIDSANLKVHQIEK	10
sp|Q14571|ITPR2_HUMAN	1545	sp|Q14571|ITPR2_HUMAN Inositol 1,4,5-trisphosphate receptor type 2 OS=Homo sapiens OX=9606 GN=ITPR2 PE=1 SV=2	0.800914	7.31236	43.888	1	K	TLAEVAK(0.801)NR(0.151)GIAIPVDLDSQVNTLFMK(0.048)	TLAEVAKNRGIAIPVDLDSQVNTLFMK	7
sp|Q8IY85-2|EFC13_HUMAN	322	sp|Q8IY85-2|EFC13_HUMAN Isoform 2 of EF-hand calcium-binding domain-containing protein 13 OS=Homo sapiens OX=9606 GN=EFCAB13	0.859836	7.31722	52.008	1	K	SSTSLSK(0.86)SLDK(0.14)	SSTSLSKSLDK	7
sp|O60870-2|KIN17_HUMAN	293	sp|O60870-2|KIN17_HUMAN Isoform 2 of DNA/RNA-binding protein KIN17 OS=Homo sapiens OX=9606 GN=KIN	0.844314	7.31887	45.764	1	K	IITK(0.995)K(0.844)LGEK(0.16)	IITKKLGEK	5
sp|Q5T5U3-3|RHG21_HUMAN	949	sp|Q5T5U3-3|RHG21_HUMAN Isoform 3 of Rho GTPase-activating protein 21 OS=Homo sapiens OX=9606 GN=ARHGAP21	0.845241	7.38494	53.377	1	K	VGGSIR(0.155)PWK(0.845)QMYVVLR	VGGSIRPWKQMYVVLR	9
sp|P60953|CDC42_HUMAN	135	sp|P60953|CDC42_HUMAN Cell division control protein 42 homolog OS=Homo sapiens OX=9606 GN=CDC42 PE=1 SV=2	0.846161	7.40694	83.647	1	K	NK(0.154)QK(0.846)PITPETAEK	NKQKPITPETAEK	4
sp|P67936|TPM4_HUMAN	13	sp|P67936|TPM4_HUMAN Tropomyosin alpha-4 chain OS=Homo sapiens OX=9606 GN=TPM4 PE=1 SV=3	0.849351	7.41387	72.879	1	K	AGLNSLEAVK(0.169)R(0.981)K(0.849)	AGLNSLEAVKRK	12
sp|Q96NB3|ZN830_HUMAN	13	sp|Q96NB3|ZN830_HUMAN Zinc finger protein 830 OS=Homo sapiens OX=9606 GN=ZNF830 PE=1 SV=2	0.822086	7.4174	49.448	1	K	ASSASAR(0.03)TPAGK(0.822)R(0.148)	ASSASARTPAGKR	12
sp|Q5VWI1|TCRGL_HUMAN	389	sp|Q5VWI1|TCRGL_HUMAN Transcription elongation regulator 1-like protein OS=Homo sapiens OX=9606 GN=TCERG1L PE=2 SV=2	0.907025	7.44107	62.732	1	K	GDLNRIIEDPPH(0.484)K(0.907)R(0.609)	GDLNRIIEDPPHKR	13
sp|Q14966-3|ZN638_HUMAN	1303	sp|Q14966-3|ZN638_HUMAN Isoform 3 of Zinc finger protein 638 OS=Homo sapiens OX=9606 GN=ZNF638	0.835442	7.4631	82.483	1	K	NISEK(0.835)K(0.15)GNMDEK(0.015)	NISEKKGNMDEK	5
sp|Q9NXG0|CNTLN_HUMAN	1002	sp|Q9NXG0|CNTLN_HUMAN Centlein OS=Homo sapiens OX=9606 GN=CNTLN PE=1 SV=6	0.847928	7.4631	82.483	1	K	IISLQQQNSVLQNAK(0.848)K(0.152)	IISLQQQNSVLQNAKK	15
sp|Q8IZC4-3|RTKN2_HUMAN	48	sp|Q8IZC4-3|RTKN2_HUMAN Isoform 3 of Rhotekin-2 OS=Homo sapiens OX=9606 GN=RTKN2	0.866586	7.49553	45.347	1	K	LLSLSTQK(0.867)DQVLH(0.883)AVK(0.251)	LLSLSTQKDQVLHAVK	8
sp|P09493-9|TPM1_HUMAN	49	sp|P09493-9|TPM1_HUMAN Isoform 9 of Tropomyosin alpha-1 chain OS=Homo sapiens OX=9606 GN=TPM1	0.858327	7.50729	74.841	1	K	QLEDELVSLQK(0.94)K(0.858)LK(0.202)	QLEDELVSLQKKLK	12
sp|Q96L03|SPT17_HUMAN	30	sp|Q96L03|SPT17_HUMAN Spermatogenesis-associated protein 17 OS=Homo sapiens OX=9606 GN=SPATA17 PE=2 SV=1	0.794356	7.54223	68.371	1	K	K(0.794)K(0.14)ENDAAVK(0.066)	KKENDAAVK	1
sp|Q8N6M0|OTU6B_HUMAN	71	sp|Q8N6M0|OTU6B_HUMAN Deubiquitinase OTUD6B OS=Homo sapiens OX=9606 GN=OTUD6B PE=1 SV=1	0.850258	7.54337	66.267	1	K	H(0.5)R(0.5)EELEQLK(0.85)LTTK(0.15)	HREELEQLKLTTK	9
sp|Q9BY65|NPCR1_HUMAN	102	sp|Q9BY65|NPCR1_HUMAN Nasopharyngeal carcinoma down-regulated gene protein 1 OS=Homo sapiens OX=9606 GN=NPCDR1 PE=4 SV=2	0.850043	7.54355	59.155	1	K	GVSPLNSSIDYGR(0.982)LAK(0.85)K(0.168)	GVSPLNSSIDYGRLAKK	16
sp|Q9GZR2-2|REXO4_HUMAN	19	sp|Q9GZR2-2|REXO4_HUMAN Isoform 2 of RNA exonuclease 4 OS=Homo sapiens OX=9606 GN=REXO4	0.851087	7.57041	155.09	1	K	RAPSSPVAK(0.851)PGPVK(0.149)	RAPSSPVAKPGPVK	9
sp|Q13541|4EBP1_HUMAN	69	sp|Q13541|4EBP1_HUMAN Eukaryotic translation initiation factor 4E-binding protein 1 OS=Homo sapiens OX=9606 GN=EIF4EBP1 PE=1 SV=3	0.852421	7.61629	107.84	1	K	NSPVTK(0.852)TPPR(0.148)DLPTIPGVTSPSSDEPPMEASQSHLR	NSPVTKTPPRDLPTIPGVTSPSSDEPPMEASQSHLR	6
sp|Q16181-2|SEPT7_HUMAN	212	sp|Q16181-2|SEPT7_HUMAN Isoform 2 of Septin-7 OS=Homo sapiens OX=9606 GN=SEPT7	0.901886	7.66047	73.927	1	K	QIMK(0.902)EIQEH(0.501)K(0.529)IK(0.068)	QIMKEIQEHKIK	4
sp|P60953-1|CDC42_HUMAN	107	sp|P60953-1|CDC42_HUMAN Isoform 1 of Cell division control protein 42 homolog OS=Homo sapiens OX=9606 GN=CDC42	0.799064	7.66563	49.577	1	K	EK(0.001)WVPEITH(0.039)H(0.143)CPK(0.799)TPFLLVGTQIDLR(0.018)	EKWVPEITHHCPKTPFLLVGTQIDLR	13
sp|Q3MIT2|PUS10_HUMAN	436	sp|Q3MIT2|PUS10_HUMAN Putative tRNA pseudouridine synthase Pus10 OS=Homo sapiens OX=9606 GN=PUS10 PE=1 SV=1	0.853882	7.66707	107.45	1	K	KDIEFLNDIK(0.854)DLK(0.146)	KDIEFLNDIKDLK	10
sp|Q96ST2-2|IWS1_HUMAN	484	sp|Q96ST2-2|IWS1_HUMAN Isoform 2 of Protein IWS1 homolog OS=Homo sapiens OX=9606 GN=IWS1	0.845973	7.67249	60.398	1	K	SAH(0.153)AVK(0.846)ISIEGNK(0.001)	SAHAVKISIEGNK	6
sp|O60229-5|KALRN_HUMAN	161	sp|O60229-5|KALRN_HUMAN Isoform 5 of Kalirin OS=Homo sapiens OX=9606 GN=KALRN	0.853176	7.67323	64.224	1	K	LNSGK(0.001)ADGNIK(0.853)K(0.146)	LNSGKADGNIKK	11
sp|A6NI79|CCD69_HUMAN	208	sp|A6NI79|CCD69_HUMAN Coiled-coil domain-containing protein 69 OS=Homo sapiens OX=9606 GN=CCDC69 PE=1 SV=1	0.854067	7.67613	79.885	1	K	LILMETVK(0.146)EK(0.854)NLILEEK	LILMETVKEKNLILEEK	10
sp|P05160|F13B_HUMAN	212	sp|P05160|F13B_HUMAN Coagulation factor XIII B chain OS=Homo sapiens OX=9606 GN=F13B PE=1 SV=3	0.866989	7.67948	70.54	1	K	LK(0.867)CSSLR(0.133)LIENGYFHPVK	LKCSSLRLIENGYFHPVK	2
sp|O15523-2|DDX3Y_HUMAN	422	sp|O15523-2|DDX3Y_HUMAN Isoform 2 of ATP-dependent RNA helicase DDX3Y OS=Homo sapiens OX=9606 GN=DDX3Y	0.850754	7.68674	45.704	1	K	VGSTSENITQK(0.002)VVWVEDLDK(0.851)R(0.147)	VGSTSENITQKVVWVEDLDKR	20
sp|O60508|PRP17_HUMAN	42	sp|O60508|PRP17_HUMAN Pre-mRNA-processing factor 17 OS=Homo sapiens OX=9606 GN=CDC40 PE=1 SV=1	0.86022	7.71602	57.164	1	K	CPLPAADSLMH(0.132)LTK(0.86)SPSSK(0.008)	CPLPAADSLMHLTKSPSSK	14
sp|Q9H1E3|NUCKS_HUMAN	184	sp|Q9H1E3|NUCKS_HUMAN Nuclear ubiquitous casein and cyclin-dependent kinase substrate 1 OS=Homo sapiens OX=9606 GN=NUCKS1 PE=1 SV=1	0.855309	7.71682	174.94	1	K	LKATVTPSPVK(0.855)GK(0.145)	LKATVTPSPVKGK	11
sp|Q9NXG2|THUM1_HUMAN	152	sp|Q9NXG2|THUM1_HUMAN THUMP domain-containing protein 1 OS=Homo sapiens OX=9606 GN=THUMPD1 PE=1 SV=2	0.818712	7.7318	55.776	1	K	LVH(0.148)H(0.851)ILQDMYK(0.141)TK(0.819)K(0.041)	LVHHILQDMYKTKK	13
sp|P18206-2|VINC_HUMAN	1035	sp|P18206-2|VINC_HUMAN Isoform 1 of Vinculin OS=Homo sapiens OX=9606 GN=VCL	0.873505	7.77432	40.328	1	K	ATMLGR(0.001)TNISDEESEQATEMLVH(0.245)NAQNLMQSVK(0.874)ETVR(0.88)	ATMLGRTNISDEESEQATEMLVHNAQNLMQSVKETVR	33
sp|Q07866-8|KLC1_HUMAN	57	sp|Q07866-8|KLC1_HUMAN Isoform S of Kinesin light chain 1 OS=Homo sapiens OX=9606 GN=KLC1	0.818738	7.7766	76.24	1	K	NEHNSILQSLLETLK(0.045)CLK(0.819)K(0.137)	NEHNSILQSLLETLKCLKK	18
sp|O60333-3|KIF1B_HUMAN	766	sp|O60333-3|KIF1B_HUMAN Isoform 3 of Kinesin-like protein KIF1B OS=Homo sapiens OX=9606 GN=KIF1B	0.857125	7.78089	80.102	1	K	QEIEALAIVK(0.857)MK(0.143)	QEIEALAIVKMK	10
sp|Q8IYE0-2|CC146_HUMAN	518	sp|Q8IYE0-2|CC146_HUMAN Isoform 2 of Coiled-coil domain-containing protein 146 OS=Homo sapiens OX=9606 GN=CCDC146	0.855813	7.79002	61.167	1	K	QDTLLLAK(0.856)K(0.142)MNGYQR(0.002)	QDTLLLAKKMNGYQR	8
sp|Q05682-5|CALD1_HUMAN	478	sp|Q05682-5|CALD1_HUMAN Isoform 5 of Caldesmon OS=Homo sapiens OX=9606 GN=CALD1	0.796055	7.81922	90.882	1	K	GNVFSSPTAAGTPNK(0.204)ETAGLK(0.796)	GNVFSSPTAAGTPNKETAGLK	21
sp|P14207|FOLR2_HUMAN	55	sp|P14207|FOLR2_HUMAN Folate receptor beta OS=Homo sapiens OX=9606 GN=FOLR2 PE=1 SV=4	0.858467	7.82867	103.31	1	K	LHDQCSPWK(0.858)K(0.142)	LHDQCSPWKK	9
sp|Q9UKA1-2|FBXL5_HUMAN	386	sp|Q9UKA1-2|FBXL5_HUMAN Isoform 2 of F-box/LRR-repeat protein 5 OS=Homo sapiens OX=9606 GN=FBXL5	0.858648	7.83512	79.713	1	K	ITDVALEK(0.859)ISR(0.141)	ITDVALEKISR	8
sp|Q5VYK3|ECM29_HUMAN	1229	sp|Q5VYK3|ECM29_HUMAN Proteasome adapter and scaffold protein ECM29 OS=Homo sapiens OX=9606 GN=ECPAS PE=1 SV=2	0.858742	7.83854	134.18	1	K	K(0.141)AAELALK(0.859)TLSK	KAAELALKTLSK	8
sp|Q9H4G0-3|E41L1_HUMAN	439	sp|Q9H4G0-3|E41L1_HUMAN Isoform 3 of Band 4.1-like protein 1 OS=Homo sapiens OX=9606 GN=EPB41L1	0.83859	7.84151	74.618	1	K	LPSSPASPSPK(0.839)GTPEK(0.161)ANER	LPSSPASPSPKGTPEKANER	11
sp|Q8WXA3|RUFY2_HUMAN	526	sp|Q8WXA3|RUFY2_HUMAN RUN and FYVE domain-containing protein 2 OS=Homo sapiens OX=9606 GN=RUFY2 PE=1 SV=3	0.859326	7.85944	93.667	1	K	LK(0.141)IEDIK(0.859)EANK	LKIEDIKEANK	7
sp|Q02224-3|CENPE_HUMAN	2285	sp|Q02224-3|CENPE_HUMAN Isoform 3 of Centromere-associated protein E OS=Homo sapiens OX=9606 GN=CENPE	0.866812	7.85972	40.475	1	K	IIK(0.867)MQK(0.186)ELEVTNDIIAK(0.947)	IIKMQKELEVTNDIIAK	3
sp|Q96JM3|CHAP1_HUMAN	291	sp|Q96JM3|CHAP1_HUMAN Chromosome alignment-maintaining phosphoprotein 1 OS=Homo sapiens OX=9606 GN=CHAMP1 PE=1 SV=2	0.860004	7.89018	72.946	1	K	K(0.14)PSPSESPEPWK(0.86)PFPAVSPEPR	KPSPSESPEPWKPFPAVSPEPR	12
sp|Q15435-2|PP1R7_HUMAN	244	sp|Q15435-2|PP1R7_HUMAN Isoform 2 of Protein phosphatase 1 regulatory subunit 7 OS=Homo sapiens OX=9606 GN=PPP1R7	0.869795	7.90863	75.788	1	K	LTMLDIASNR(0.935)IK(0.87)K(0.196)	LTMLDIASNRIKK	12
sp|P50570-3|DYN2_HUMAN	415	sp|P50570-3|DYN2_HUMAN Isoform 3 of Dynamin-2 OS=Homo sapiens OX=9606 GN=DNM2	0.860912	7.91983	69.03	1	K	TGLFTPDMAFEAIVK(0.139)K(0.861)QIVK	TGLFTPDMAFEAIVKKQIVK	16
sp|Q2NKX8|ERC6L_HUMAN	312	sp|Q2NKX8|ERC6L_HUMAN DNA excision repair protein ERCC-6-like OS=Homo sapiens OX=9606 GN=ERCC6L PE=1 SV=1	0.780197	7.92496	47.047	1	K	DATPGEK(0.219)ALGFK(0.78)ISENLMAIIK(0.001)	DATPGEKALGFKISENLMAIIK	12
sp|P53618|COPB_HUMAN	534	sp|P53618|COPB_HUMAN Coatomer subunit beta OS=Homo sapiens OX=9606 GN=COPB1 PE=1 SV=3	0.809946	7.93669	44.844	1	K	PEEEITVGPVQK(0.001)LVTEMGTYATQSALSSSR(0.189)PTK(0.81)	PEEEITVGPVQKLVTEMGTYATQSALSSSRPTK	33
sp|O75747|P3C2G_HUMAN	1382	sp|O75747|P3C2G_HUMAN Phosphatidylinositol 4-phosphate 3-kinase C2 domain-containing subunit gamma OS=Homo sapiens OX=9606 GN=PIK3C2G PE=1 SV=3	0.895385	7.99789	57.348	1	K	K(0.968)TK(0.895)SVPK(0.137)	KTKSVPK	3
sp|Q5VTT5-3|MYOM3_HUMAN	183	sp|Q5VTT5-3|MYOM3_HUMAN Isoform 3 of Myomesin-3 OS=Homo sapiens OX=9606 GN=MYOM3	0.840481	8.0173	46.404	1	K	TGTTLDEIWLH(0.001)ILDPK(0.025)DSDK(0.134)GK(0.84)	TGTTLDEIWLHILDPKDSDKGK	22
sp|O75147-2|OBSL1_HUMAN	432	sp|O75147-2|OBSL1_HUMAN Isoform 2 of Obscurin-like protein 1 OS=Homo sapiens OX=9606 GN=OBSL1	0.864023	8.03049	78.939	1	K	TVANVTVK(1)GPILK(0.864)R(0.136)	TVANVTVKGPILKR	13
sp|Q12955-6|ANK3_HUMAN	330	sp|Q12955-6|ANK3_HUMAN Isoform 4 of Ankyrin-3 OS=Homo sapiens OX=9606 GN=ANK3	0.863648	8.08997	60.161	1	K	K(0.136)ILGNK(0.864)ATFSPIVTVEPR	KILGNKATFSPIVTVEPR	6
sp|P56180-4|TPTE_HUMAN	74	sp|P56180-4|TPTE_HUMAN Isoform 4 of Putative tyrosine-protein phosphatase TPTE OS=Homo sapiens OX=9606 GN=TPTE	0.858203	8.10636	61.344	1	K	IFH(0.982)LFH(0.018)QK(0.858)R(0.133)QLEK(0.008)	IFHLFHQKRQLEK	8
sp|Q6IFN5|O7E24_HUMAN	13	sp|Q6IFN5|O7E24_HUMAN Olfactory receptor 7E24 OS=Homo sapiens OX=9606 GN=OR7E24 PE=2 SV=1	0.866059	8.10636	61.344	1	K	SYFPILFFFFLK(0.866)R(0.134)	SYFPILFFFFLKR	12
sp|Q9P265|DIP2B_HUMAN	392	sp|Q9P265|DIP2B_HUMAN Disco-interacting protein 2 homolog B OS=Homo sapiens OX=9606 GN=DIP2B PE=1 SV=3	0.866963	8.14145	68.173	1	K	LAYTLLNKLGTK(0.867)NEPVLK(0.133)	LAYTLLNKLGTKNEPVLK	12
sp|Q5W041-3|ARMC3_HUMAN	619	sp|Q5W041-3|ARMC3_HUMAN Isoform 3 of Armadillo repeat-containing protein 3 OS=Homo sapiens OX=9606 GN=ARMC3	0.822484	8.17785	40.669	1	K	AVLLINSK(0.047)SYVSPPSSMEDK(0.822)SDVGYGR(0.131)	AVLLINSKSYVSPPSSMEDKSDVGYGR	20
sp|Q6ZN18-3|AEBP2_HUMAN	292	sp|Q6ZN18-3|AEBP2_HUMAN Isoform 3 of Zinc finger protein AEBP2 OS=Homo sapiens OX=9606 GN=AEBP2	0.89731	8.19186	42.913	1	K	TLIR(0.982)K(0.897)VFNLYLSK(0.12)	TLIRKVFNLYLSK	5
sp|Q5JNZ3|ZN311_HUMAN	602	sp|Q5JNZ3|ZN311_HUMAN Zinc finger protein 311 OS=Homo sapiens OX=9606 GN=ZNF311 PE=2 SV=2	0.884744	8.2454	78.77	1	K	QGSALIGH(0.885)K(0.885)R(0.231)	QGSALIGHKR	9
sp|P47989|XDH_HUMAN	1107	sp|P47989|XDH_HUMAN Xanthine dehydrogenase/oxidase OS=Homo sapiens OX=9606 GN=XDH PE=1 SV=4	0.891018	8.25608	62.978	1	K	LEPYK(0.838)K(0.891)K(0.271)	LEPYKKK	6
sp|O94813-3|SLIT2_HUMAN	200	sp|O94813-3|SLIT2_HUMAN Isoform 3 of Slit homolog 2 protein OS=Homo sapiens OX=9606 GN=SLIT2	0.867015	8.28753	63.185	1	K	LSVASFNH(0.003)MPK(0.867)LR(0.13)TFR	LSVASFNHMPKLRTFR	11
sp|P36969-2|GPX4_HUMAN	125	sp|P36969-2|GPX4_HUMAN Isoform Cytoplasmic of Phospholipid hydroperoxide glutathione peroxidase OS=Homo sapiens OX=9606 GN=GPX4	0.871384	8.32925	53.351	1	K	WMK(0.001)IQPK(0.871)GK(0.128)	WMKIQPKGK	7
sp|Q1KMD3|HNRL2_HUMAN	237	sp|Q1KMD3|HNRL2_HUMAN Heterogeneous nuclear ribonucleoprotein U-like protein 2 OS=Homo sapiens OX=9606 GN=HNRNPUL2 PE=1 SV=1	0.871393	8.33542	71.676	1	K	SK(0.128)SPLPPEEEAK(0.871)DEEEDQTLVNLDTYTSDLHFQVSK(0.001)	SKSPLPPEEEAKDEEEDQTLVNLDTYTSDLHFQVSK	12
sp|Q5T2S8|ARMC4_HUMAN	156	sp|Q5T2S8|ARMC4_HUMAN Armadillo repeat-containing protein 4 OS=Homo sapiens OX=9606 GN=ARMC4 PE=1 SV=1	0.769432	8.33861	48.616	1	K	ILGSDYNTMK(0.117)ENSIALNILGK(0.769)ITR(0.113)	ILGSDYNTMKENSIALNILGKITR	21
sp|Q8N884-2|CGAS_HUMAN	432	sp|Q8N884-2|CGAS_HUMAN Isoform 2 of Cyclic GMP-AMP synthase OS=Homo sapiens OX=9606 GN=CGAS	0.924532	8.36691	59.153	1	K	K(0.534)H(0.536)LDK(0.925)FSSYH(0.97)VK(0.035)	KHLDKFSSYHVK	5
sp|Q8NDQ6-2|ZN540_HUMAN	236	sp|Q8NDQ6-2|ZN540_HUMAN Isoform 2 of Zinc finger protein 540 OS=Homo sapiens OX=9606 GN=ZNF540	0.825314	8.36691	59.153	1	K	H(0.001)QK(0.189)IH(0.804)TGK(0.825)K(0.18)	HQKIHTGKK	8
sp|Q96HW7-4|INT4_HUMAN	172	sp|Q96HW7-4|INT4_HUMAN Isoform 4 of Integrator complex subunit 4 OS=Homo sapiens OX=9606 GN=INTS4	0.873492	8.39594	60.918	1	K	LMTSK(0.13)PAEVVK(0.873)ILQTMLR(0.996)	LMTSKPAEVVKILQTMLR	11
sp|Q8NB91|FANCB_HUMAN	98	sp|Q8NB91|FANCB_HUMAN Fanconi anemia group B protein OS=Homo sapiens OX=9606 GN=FANCB PE=1 SV=1	0.858551	8.45365	88.092	1	K	TGINLPYIVIEK(0.859)NK(0.123)K(0.019)	TGINLPYIVIEKNKK	12
sp|Q9UQN3-2|CHM2B_HUMAN	74	sp|Q9UQN3-2|CHM2B_HUMAN Isoform 2 of Charged multivesicular body protein 2b OS=Homo sapiens OX=9606 GN=CHMP2B	0.874367	8.47161	100.18	1	K	K(0.874)MDPQK(0.125)TLQTMQNFQK	KMDPQKTLQTMQNFQK	1
sp|Q9Y4G8|RPGF2_HUMAN	471	sp|Q9Y4G8|RPGF2_HUMAN Rap guanine nucleotide exchange factor 2 OS=Homo sapiens OX=9606 GN=RAPGEF2 PE=1 SV=1	0.841024	8.47918	51.119	1	K	NNTH(0.013)LSITVK(0.144)TNLFVFK(0.841)ELLTR(0.002)	NNTHLSITVKTNLFVFKELLTR	17
sp|P40818-2|UBP8_HUMAN	505	sp|P40818-2|UBP8_HUMAN Isoform 2 of Ubiquitin carboxyl-terminal hydrolase 8 OS=Homo sapiens OX=9606 GN=USP8	0.875764	8.4814	169.99	1	K	RCPTPEIQK(0.876)K(0.124)	RCPTPEIQKK	9
sp|Q9Y6T7-2|DGKB_HUMAN	113	sp|Q9Y6T7-2|DGKB_HUMAN Isoform 2 of Diacylglycerol kinase beta OS=Homo sapiens OX=9606 GN=DGKB	0.878733	8.4846	81.92	1	K	PALLSGGLR(0.977)MNK(0.879)GAITPPR(0.145)	PALLSGGLRMNKGAITPPR	12
sp|Q8ND61-2|CC020_HUMAN	179	sp|Q8ND61-2|CC020_HUMAN Isoform 2 of Uncharacterized protein C3orf20 OS=Homo sapiens OX=9606 GN=C3orf20	0.877223	8.4859	77.379	1	K	HIEAER(0.989)ATWK(0.877)GR(0.134)	HIEAERATWKGR	10
sp|Q8N9I9|DTX3_HUMAN	31	sp|Q8N9I9|DTX3_HUMAN Probable E3 ubiquitin-protein ligase DTX3 OS=Homo sapiens OX=9606 GN=DTX3 PE=1 SV=2	0.798714	8.50653	42.095	1	K	VTVSK(0.191)PVWDFLSK(0.799)ETPAR(0.01)	VTVSKPVWDFLSKETPAR	13
sp|Q8TBF8|FA81A_HUMAN	250	sp|Q8TBF8|FA81A_HUMAN Protein FAM81A OS=Homo sapiens OX=9606 GN=FAM81A PE=2 SV=3	0.88455	8.56723	59.733	1	K	IEK(0.17)ELLQK(0.885)IDQLSLIVK(0.946)	IEKELLQKIDQLSLIVK	8
sp|Q8N9R8|SCAI_HUMAN	25	sp|Q8N9R8|SCAI_HUMAN Protein SCAI OS=Homo sapiens OX=9606 GN=SCAI PE=1 SV=2	0.877932	8.56877	75.738	1	K	LTGTVEK(0.878)PPR(0.122)K	LTGTVEKPPRK	7
sp|Q5R372-2|RBG1L_HUMAN	9	sp|Q5R372-2|RBG1L_HUMAN Isoform 2 of Rab GTPase-activating protein 1-like OS=Homo sapiens OX=9606 GN=RABGAP1L	0.878367	8.58636	73.881	1	K	EVRASLQK(0.878)IVSNGDEQLEK(0.122)	EVRASLQKIVSNGDEQLEK	8
sp|Q92538-3|GBF1_HUMAN	605	sp|Q92538-3|GBF1_HUMAN Isoform 3 of Golgi-specific brefeldin A-resistance guanine nucleotide exchange factor 1 OS=Homo sapiens OX=9606 GN=GBF1	0.877689	8.58846	71.221	1	K	VLNSLTQQEK(0.878)K(0.122)	VLNSLTQQEKK	10
sp|Q9C0E4|GRIP2_HUMAN	1022	sp|Q9C0E4|GRIP2_HUMAN Glutamate receptor-interacting protein 2 OS=Homo sapiens OX=9606 GN=GRIP2 PE=1 SV=4	0.915922	8.6171	53.754	1	K	K(0.916)PH(0.954)TAH(0.019)SSR(0.108)APR(0.003)	KPHTAHSSRAPR	1
sp|Q9NS87-2|KIF15_HUMAN	1027	sp|Q9NS87-2|KIF15_HUMAN Isoform 2 of Kinesin-like protein KIF15 OS=Homo sapiens OX=9606 GN=KIF15	0.878706	8.6356	64.757	1	K	K(0.001)NEYNFK(0.879)MR(0.12)	KNEYNFKMR	7
sp|Q8NCM8|DYHC2_HUMAN	4048	sp|Q8NCM8|DYHC2_HUMAN Cytoplasmic dynein 2 heavy chain 1 OS=Homo sapiens OX=9606 GN=DYNC2H1 PE=1 SV=4	0.880601	8.67778	87.713	1	K	EIWSNELSPVLNLWK(0.881)K(0.119)	EIWSNELSPVLNLWKK	15
sp|Q15735-3|PI5PA_HUMAN	317	sp|Q15735-3|PI5PA_HUMAN Isoform 3 of Phosphatidylinositol 4,5-bisphosphate 5-phosphatase A OS=Homo sapiens OX=9606 GN=INPP5J	0.880793	8.68251	61.437	1	K	ILWK(0.881)VK(0.12)APGGGPSPSGR(0.999)	ILWKVKAPGGGPSPSGR	4
sp|Q9Y5U8|MPC1_HUMAN	105	sp|Q9Y5U8|MPC1_HUMAN Mitochondrial pyruvate carrier 1 OS=Homo sapiens OX=9606 GN=MPC1 PE=1 SV=1	0.859849	8.68388	47.706	1	K	LIK(0.017)H(0.123)EMTK(0.86)TASA	LIKHEMTKTASA	8
sp|Q86UX7-2|URP2_HUMAN	363	sp|Q86UX7-2|URP2_HUMAN Isoform 2 of Fermitin family homolog 3 OS=Homo sapiens OX=9606 GN=FERMT3	0.880865	8.68875	82.305	1	K	PR(0.119)K(0.881)LTLK	PRKLTLK	3
sp|O95470|SGPL1_HUMAN	263	sp|O95470|SGPL1_HUMAN Sphingosine-1-phosphate lyase 1 OS=Homo sapiens OX=9606 GN=SGPL1 PE=1 SV=3	0.880922	8.69334	71.879	1	K	IVR(0.119)VPLTK(0.881)MMEVDVR	IVRVPLTKMMEVDVR	8
sp|Q96KP1|EXOC2_HUMAN	893	sp|Q96KP1|EXOC2_HUMAN Exocyst complex component 2 OS=Homo sapiens OX=9606 GN=EXOC2 PE=1 SV=1	0.845148	8.72406	58.172	1	K	QALEALPQLSSGADK(0.845)K(0.155)	QALEALPQLSSGADKK	15
sp|Q96JM3|CHAP1_HUMAN	209	sp|Q96JM3|CHAP1_HUMAN Chromosome alignment-maintaining phosphoprotein 1 OS=Homo sapiens OX=9606 GN=CHAMP1 PE=1 SV=2	0.881909	8.73206	133.84	1	K	LAPVPSPEPQK(0.882)PAPVSPESVK(0.118)	LAPVPSPEPQKPAPVSPESVK	11
sp|Q9UJX5-2|APC4_HUMAN	332	sp|Q9UJX5-2|APC4_HUMAN Isoform 2 of Anaphase-promoting complex subunit 4 OS=Homo sapiens OX=9606 GN=ANAPC4	0.882336	8.74991	54.871	1	K	K(0.882)LGQSIESSYSSIQK(0.118)	KLGQSIESSYSSIQK	1
sp|Q9P206|K1522_HUMAN	548	sp|Q9P206|K1522_HUMAN Uncharacterized protein KIAA1522 OS=Homo sapiens OX=9606 GN=KIAA1522 PE=1 SV=2	0.882432	8.75392	156.29	1	K	GLAGPPASPGK(0.882)AQPPK(0.118)PER	GLAGPPASPGKAQPPKPER	11
sp|Q6ZR08|DYH12_HUMAN	803	sp|Q6ZR08|DYH12_HUMAN Dynein heavy chain 12, axonemal OS=Homo sapiens OX=9606 GN=DNAH12 PE=2 SV=2	0.789112	8.76999	46.678	1	K	VLK(0.789)LNLTPYLEQFEVISAGASK(0.131)EFSLEK(0.08)	VLKLNLTPYLEQFEVISAGASKEFSLEK	3
sp|Q14980-2|NUMA1_HUMAN	1752	sp|Q14980-2|NUMA1_HUMAN Isoform 2 of Nuclear mitotic apparatus protein 1 OS=Homo sapiens OX=9606 GN=NUMA1	0.88407	8.85639	49.937	1	K	TQPDGTSVPGEPASPISQR(0.115)LPPK(0.884)VESLESLYFTPIPAR(0.001)	TQPDGTSVPGEPASPISQRLPPKVESLESLYFTPIPAR	23
sp|Q12955|ANK3_HUMAN	1847	sp|Q12955|ANK3_HUMAN Ankyrin-3 OS=Homo sapiens OX=9606 GN=ANK3 PE=1 SV=3	0.869431	8.87077	66.261	1	K	K(0.015)LPDSNSFTK(0.869)SAAALLSPIK(0.116)	KLPDSNSFTKSAAALLSPIK	10
sp|Q8WXH0|SYNE2_HUMAN	677	sp|Q8WXH0|SYNE2_HUMAN Nesprin-2 OS=Homo sapiens OX=9606 GN=SYNE2 PE=1 SV=3	0.88556	8.8878	70.529	1	K	LVSKTQLEMNLPLMIK(0.114)K(0.886)	LVSKTQLEMNLPLMIKK	17
sp|O94827-4|PKHG5_HUMAN	476	sp|O94827-4|PKHG5_HUMAN Isoform 4 of Pleckstrin homology domain-containing family G member 5 OS=Homo sapiens OX=9606 GN=PLEKHG5	0.886034	8.90674	74.533	1	K	LK(0.886)LSDMLAK(0.114)	LKLSDMLAK	2
sp|P15559-3|NQO1_HUMAN	59	sp|P15559-3|NQO1_HUMAN Isoform 3 of NAD(P)H dehydrogenase [quinone] 1 OS=Homo sapiens OX=9606 GN=NQO1	0.886117	8.91032	86.833	1	K	DITGK(0.886)LK(0.114)	DITGKLK	5
sp|Q96AT1|K1143_HUMAN	52	sp|Q96AT1|K1143_HUMAN Uncharacterized protein KIAA1143 OS=Homo sapiens OX=9606 GN=KIAA1143 PE=1 SV=2	0.86762	8.91515	71.696	1	K	RIQPQPPDEDGDH(0.111)SDK(0.868)EDEQPQVVVLK(0.021)	RIQPQPPDEDGDHSDKEDEQPQVVVLK	16
sp|Q8NHU2-4|CFA61_HUMAN	578	sp|Q8NHU2-4|CFA61_HUMAN Isoform 4 of Cilia- and flagella-associated protein 61 OS=Homo sapiens OX=9606 GN=CFAP61	0.869099	8.91825	70.399	1	K	LGINAPSK(0.869)AVSK(0.131)	LGINAPSKAVSK	8
sp|Q5UIP0-2|RIF1_HUMAN	51	sp|Q5UIP0-2|RIF1_HUMAN Isoform 2 of Telomere-associated protein RIF1 OS=Homo sapiens OX=9606 GN=RIF1	0.898728	8.96219	55.314	1	K	EVITEIEK(0.899)K(0.899)LPR(0.203)	EVITEIEKKLPR	8
sp|Q5UIP0-2|RIF1_HUMAN	52	sp|Q5UIP0-2|RIF1_HUMAN Isoform 2 of Telomere-associated protein RIF1 OS=Homo sapiens OX=9606 GN=RIF1	0.898728	8.96219	55.314	1	K	EVITEIEK(0.899)K(0.899)LPR(0.203)	EVITEIEKKLPR	9
sp|Q8N5G2-3|MACOI_HUMAN	165	sp|Q8N5G2-3|MACOI_HUMAN Isoform 3 of Macoilin OS=Homo sapiens OX=9606 GN=MACO1	0.859121	8.99925	64.313	1	K	PFAAH(0.212)WLEQDIK(0.88)K(0.859)LK(0.049)	PFAAHWLEQDIKKLK	13	319	319	319	319
sp|O60281-2|ZN292_HUMAN	1251	sp|O60281-2|ZN292_HUMAN Isoform 2 of Zinc finger protein 292 OS=Homo sapiens OX=9606 GN=ZNF292	0.875848	9.01329	104.37	1	K	SLGGH(0.014)LSK(0.876)R(0.11)	SLGGHLSKR	8
sp|Q9H171-7|ZBP1_HUMAN	316	sp|Q9H171-7|ZBP1_HUMAN Isoform 7 of Z-DNA-binding protein 1 OS=Homo sapiens OX=9606 GN=ZBP1	0.780135	9.02848	46.808	1	K	DIGQPITPSH(0.115)SK(0.78)LTPK(0.104)LETMTLGNR(0.001)	DIGQPITPSHSKLTPKLETMTLGNR	12
sp|Q8N5D0-5|WDTC1_HUMAN	124	sp|Q8N5D0-5|WDTC1_HUMAN Isoform 5 of WD and tetratricopeptide repeats protein 1 OS=Homo sapiens OX=9606 GN=WDTC1	0.852212	9.03047	40.996	1	K	VH(0.038)VH(0.107)DLTVK(0.852)ETIH(0.002)MFGDHTNRVK(0.001)	VHVHDLTVKETIHMFGDHTNRVK	9
sp|P18858-2|DNLI1_HUMAN	585	sp|P18858-2|DNLI1_HUMAN Isoform 2 of DNA ligase 1 OS=Homo sapiens OX=9606 GN=LIG1	0.889407	9.05363	59.84	1	K	AQIH(1)ALEGGEVK(0.889)IFSR(0.111)	AQIHALEGGEVKIFSR	12
sp|P58513|CU042_HUMAN	74	sp|P58513|CU042_HUMAN Putative uncharacterized protein encoded by LINC00158 OS=Homo sapiens OX=9606 GN=LINC00158 PE=5 SV=1	0.860099	9.06678	61.958	1	K	QGH(0.996)QSFLLK(0.86)TGPCK(0.035)K(0.109)	QGHQSFLLKTGPCKK	9
sp|P06753-5|TPM3_HUMAN	11	sp|P06753-5|TPM3_HUMAN Isoform 5 of Tropomyosin alpha-3 chain OS=Homo sapiens OX=9606 GN=TPM3	0.882854	9.08975	61.48	1	K	AGITTIEAVK(0.883)R(0.113)K(0.004)	AGITTIEAVKRK	10
sp|Q8IVT2|MISP_HUMAN	232	sp|Q8IVT2|MISP_HUMAN Mitotic interactor and substrate of PLK1 OS=Homo sapiens OX=9606 GN=MISP PE=1 SV=1	0.792835	9.09827	44.74	1	K	GAPH(0.086)SSPAR(0.034)GTPAGTTPGASQAPK(0.793)AFNK(0.087)	GAPHSSPARGTPAGTTPGASQAPKAFNK	24
sp|P09958|FURIN_HUMAN	74	sp|P09958|FURIN_HUMAN Furin OS=Homo sapiens OX=9606 GN=FURIN PE=1 SV=2	0.887302	9.15679	73.887	1	K	GVTK(0.887)R(0.113)SLSPHR	GVTKRSLSPHR	4
sp|Q00839-2|HNRPU_HUMAN	251	sp|Q00839-2|HNRPU_HUMAN Isoform 2 of Heterogeneous nuclear ribonucleoprotein U OS=Homo sapiens OX=9606 GN=HNRNPU	0.891736	9.16065	51.096	1	K	AK(0.892)SPQPPVEEEDEH(0.108)FDDTVVCLDTYNCDLHFKISR	AKSPQPPVEEEDEHFDDTVVCLDTYNCDLHFKISR	2
sp|P06213-2|INSR_HUMAN	1162	sp|P06213-2|INSR_HUMAN Isoform Short of Insulin receptor OS=Homo sapiens OX=9606 GN=INSR	0.859497	9.16841	41.209	1	K	NCMVAH(0.142)DFTVK(0.859)IGDFGMTR(0.066)DIYETDYYR(0.933)	NCMVAHDFTVKIGDFGMTRDIYETDYYR	11
sp|P33527-5|MRP1_HUMAN	614	sp|P33527-5|MRP1_HUMAN Isoform 5 of Multidrug resistance-associated protein 1 OS=Homo sapiens OX=9606 GN=ABCC1	0.901828	9.18065	53.909	1	K	FPLNILPMVISSIVQASVSLK(0.902)R(0.902)LR(0.196)	FPLNILPMVISSIVQASVSLKRLR	21
sp|Q5T4S7-3|UBR4_HUMAN	624	sp|Q5T4S7-3|UBR4_HUMAN Isoform 3 of E3 ubiquitin-protein ligase UBR4 OS=Homo sapiens OX=9606 GN=UBR4	0.88749	9.1864	107.55	1	K	VK(0.887)SPSK(0.005)QAPGEK(0.107)	VKSPSKQAPGEK	2
sp|Q6ZRF8|RN207_HUMAN	155	sp|Q6ZRF8|RN207_HUMAN RING finger protein 207 OS=Homo sapiens OX=9606 GN=RNF207 PE=1 SV=2	0.841217	9.19577	46.746	1	K	SR(0.003)DVPQK(0.841)CTLH(0.207)AEPYLLFSTDK(0.948)	SRDVPQKCTLHAEPYLLFSTDK	7
sp|Q9BWV1-2|BOC_HUMAN	328	sp|Q9BWV1-2|BOC_HUMAN Isoform 2 of Brother of CDO OS=Homo sapiens OX=9606 GN=BOC	0.91603	9.23562	86.898	1	K	APILYYVVK(0.916)H(0.916)R(0.296)K(0.872)	APILYYVVKHRK	9
sp|P16070-18|CD44_HUMAN	303	sp|P16070-18|CD44_HUMAN Isoform 18 of CD44 antigen OS=Homo sapiens OX=9606 GN=CD44	0.881319	9.28171	105.79	1	K	K(0.008)PSGLNGEASK(0.881)SQEMVH(0.007)LVNK(0.104)	KPSGLNGEASKSQEMVHLVNK	11
sp|Q4KWH8-3|PLCH1_HUMAN	227	sp|Q4KWH8-3|PLCH1_HUMAN Isoform 3 of 1-phosphatidylinositol 4,5-bisphosphate phosphodiesterase eta-1 OS=Homo sapiens OX=9606 GN=PLCH1	0.895904	9.34829	86.882	1	K	R(1)DLYLLLLSYSDK(0.896)K(0.104)	RDLYLLLLSYSDKK	13
sp|O43896|KIF1C_HUMAN	280	sp|O43896|KIF1C_HUMAN Kinesin-like protein KIF1C OS=Homo sapiens OX=9606 GN=KIF1C PE=1 SV=3	0.750792	9.40766	52.321	1	K	SLTTLGK(0.751)VISALADMQSK(0.249)	SLTTLGKVISALADMQSK	7
sp|Q9UBT6-2|POLK_HUMAN	464	sp|Q9UBT6-2|POLK_HUMAN Isoform 2 of DNA polymerase kappa OS=Homo sapiens OX=9606 GN=POLK	0.897913	9.4427	83.252	1	K	LKVLYFDMVSLVFK(0.898)FFNSK(0.102)	LKVLYFDMVSLVFKFFNSK	14
sp|Q13228-2|SBP1_HUMAN	235	sp|Q13228-2|SBP1_HUMAN Isoform 2 of Methanethiol oxidase OS=Homo sapiens OX=9606 GN=SELENBP1	0.897225	9.47791	41.962	1	K	K(0.102)VK(0.897)GWLLPEMPGLITDILLSLDDR	KVKGWLLPEMPGLITDILLSLDDR	3
sp|Q96KP1|EXOC2_HUMAN	191	sp|Q96KP1|EXOC2_HUMAN Exocyst complex component 2 OS=Homo sapiens OX=9606 GN=EXOC2 PE=1 SV=1	0.89872	9.481	99.384	1	K	MAVTNLK(0.899)R(0.101)	MAVTNLKR	7
sp|Q5VZK9-2|CARL1_HUMAN	810	sp|Q5VZK9-2|CARL1_HUMAN Isoform 2 of F-actin-uncapping protein LRRC16A OS=Homo sapiens OX=9606 GN=CARMIL1	0.791002	9.49557	50.188	1	K	QDLIH(0.126)ASTEK(0.791)ISIPR(0.069)TFVK(0.014)	QDLIHASTEKISIPRTFVK	10
sp|Q9H095|DRC9_HUMAN	108	sp|Q9H095|DRC9_HUMAN Dynein regulatory complex protein 9 OS=Homo sapiens OX=9606 GN=IQCG PE=1 SV=1	0.874745	9.49727	41.257	1	K	SR(0.001)EMNLEGTNLDK(0.875)LPMASTITK(0.124)	SREMNLEGTNLDKLPMASTITK	13
sp|Q8N141|ZFP82_HUMAN	513	sp|Q8N141|ZFP82_HUMAN Zinc finger protein 82 homolog OS=Homo sapiens OX=9606 GN=ZFP82 PE=1 SV=1	0.854385	9.5061	57.973	1	K	K(0.854)AFR(0.033)QH(0.127)SH(0.617)LTH(0.264)H(0.074)LK(0.031)	KAFRQHSHLTHHLK	1
sp|Q9NQS7-2|INCE_HUMAN	221	sp|Q9NQS7-2|INCE_HUMAN Isoform 2 of Inner centromere protein OS=Homo sapiens OX=9606 GN=INCENP	0.846267	9.51347	66.075	1	K	TLSPTPASATAPTSQGIPTSDEESTPK(0.846)K(0.095)SK(0.059)	TLSPTPASATAPTSQGIPTSDEESTPKKSK	27
sp|Q9Y5W8-2|SNX13_HUMAN	879	sp|Q9Y5W8-2|SNX13_HUMAN Isoform 2 of Sorting nexin-13 OS=Homo sapiens OX=9606 GN=SNX13	0.862358	9.52019	45.257	1	K	LLAIMPDELK(0.862)H(0.098)IIGAETTR(0.039)	LLAIMPDELKHIIGAETTR	10
sp|Q6PD62|CTR9_HUMAN	913	sp|Q6PD62|CTR9_HUMAN RNA polymerase-associated protein CTR9 homolog OS=Homo sapiens OX=9606 GN=CTR9 PE=1 SV=1	0.8998	9.53277	70.094	1	K	K(0.9)GGEFDEFVNDDTDDDLPISK(0.1)	KGGEFDEFVNDDTDDDLPISK	1
sp|Q8N7Z5|ANR31_HUMAN	1743	sp|Q8N7Z5|ANR31_HUMAN Putative ankyrin repeat domain-containing protein 31 OS=Homo sapiens OX=9606 GN=ANKRD31 PE=5 SV=2	0.891604	9.56725	70.802	1	K	LK(0.009)VESGQIYK(0.892)NPVTWLK(0.1)	LKVESGQIYKNPVTWLK	10
sp|Q659A1|ICE2_HUMAN	850	sp|Q659A1|ICE2_HUMAN Little elongation complex subunit 2 OS=Homo sapiens OX=9606 GN=ICE2 PE=1 SV=2	0.890991	9.5706	52.644	1	K	LSALK(0.019)ISNLFNILQH(0.933)ILK(0.891)K(0.156)	LSALKISNLFNILQHILKK	18
sp|Q96FA7|ZB6CL_HUMAN	106	sp|Q96FA7|ZB6CL_HUMAN ZBED6 C-terminal-like protein OS=Homo sapiens OX=9606 GN=ZBED6CL PE=2 SV=1	0.900733	9.57793	75.043	1	K	QVLVYK(0.901)VK(0.099)	QVLVYKVK	6
sp|Q9BZY9|TRI31_HUMAN	314	sp|Q9BZY9|TRI31_HUMAN E3 ubiquitin-protein ligase TRIM31 OS=Homo sapiens OX=9606 GN=TRIM31 PE=1 SV=2	0.90134	9.59715	54.023	1	K	FFK(0.102)SMNK(0.901)NDMK(0.997)	FFKSMNKNDMK	7
sp|O75113|N4BP1_HUMAN	605	sp|O75113|N4BP1_HUMAN NEDD4-binding protein 1 OS=Homo sapiens OX=9606 GN=N4BP1 PE=1 SV=4	0.901439	9.61233	60.064	1	K	IPYK(0.901)LELK(0.099)	IPYKLELK	4
sp|Q8IYE0-2|CC146_HUMAN	33	sp|Q8IYE0-2|CC146_HUMAN Isoform 2 of Coiled-coil domain-containing protein 146 OS=Homo sapiens OX=9606 GN=CCDC146	0.901865	9.64732	85.973	1	K	VSAIVDEK(0.902)ENVIK(0.098)EVEGK	VSAIVDEKENVIKEVEGK	8
sp|Q92797|SYMPK_HUMAN	660	sp|Q92797|SYMPK_HUMAN Symplekin OS=Homo sapiens OX=9606 GN=SYMPK PE=1 SV=2	0.899876	9.66432	53.034	1	K	LLSGLQEK(0.003)PDQK(0.9)DGIFTK(0.097)	LLSGLQEKPDQKDGIFTK	12
sp|Q2M3W8-2|ZN181_HUMAN	376	sp|Q2M3W8-2|ZN181_HUMAN Isoform 2 of Zinc finger protein 181 OS=Homo sapiens OX=9606 GN=ZNF181	0.9025	9.66778	75.387	1	K	CR(0.098)K(0.902)SFNQLESLNMH(0.998)LR(0.002)	CRKSFNQLESLNMHLR	3
sp|Q9HCZ1|ZN334_HUMAN	131	sp|Q9HCZ1|ZN334_HUMAN Zinc finger protein 334 OS=Homo sapiens OX=9606 GN=ZNF334 PE=1 SV=2	0.892656	9.66996	50.426	1	K	ENVFGK(0.011)TLNLGMNSVPSR(0.096)K(0.893)	ENVFGKTLNLGMNSVPSRK	19
sp|Q5VT06|CE350_HUMAN	1783	sp|Q5VT06|CE350_HUMAN Centrosome-associated protein 350 OS=Homo sapiens OX=9606 GN=CEP350 PE=1 SV=1	0.907451	9.67595	54.539	1	K	QQEEIEK(0.907)IR(0.907)QTTIK(0.185)	QQEEIEKIRQTTIK	7
sp|Q6ZN11-2|ZN793_HUMAN	105	sp|Q6ZN11-2|ZN793_HUMAN Isoform 2 of Zinc finger protein 793 OS=Homo sapiens OX=9606 GN=ZNF793	0.904552	9.71503	62.408	1	K	QDMLLR(0.989)PGAAISK(0.905)K(0.106)	QDMLLRPGAAISKK	13
sp|Q9H799-5|CPLN1_HUMAN	147	sp|Q9H799-5|CPLN1_HUMAN Isoform 2 of Ciliogenesis and planar polarity effector 1 OS=Homo sapiens OX=9606 GN=CPLANE1	0.903929	9.76589	42.746	1	K	R(0.001)IVLITPSGCIFLWEYLELK(0.904)NILSSK(0.095)	RIVLITPSGCIFLWEYLELKNILSSK	20
sp|Q96DD0|LRC39_HUMAN	140	sp|Q96DD0|LRC39_HUMAN Leucine-rich repeat-containing protein 39 OS=Homo sapiens OX=9606 GN=LRRC39 PE=1 SV=1	0.922826	9.77415	79.23	1	K	LQELILSYNK(0.923)IK(0.077)	LQELILSYNKIK	10
sp|Q93034|CUL5_HUMAN	750	sp|Q93034|CUL5_HUMAN Cullin-5 OS=Homo sapiens OX=9606 GN=CUL5 PE=1 SV=4	0.904947	9.78656	68.383	1	K	NMFLPQK(0.905)K(0.095)	NMFLPQKK	7
sp|Q5TCX8-2|M3K21_HUMAN	301	sp|Q5TCX8-2|M3K21_HUMAN Isoform 2 of Mitogen-activated protein kinase kinase kinase 21 OS=Homo sapiens OX=9606 GN=MAP3K21	0.8802	9.81189	52.72	1	K	EWH(0.028)R(0.092)TTK(0.88)MSTAGTYAWMAPEVIK	EWHRTTKMSTAGTYAWMAPEVIK	7
sp|D6RIA3|CD054_HUMAN	819	sp|D6RIA3|CD054_HUMAN Uncharacterized protein C4orf54 OS=Homo sapiens OX=9606 GN=C4orf54 PE=2 SV=1	0.910027	9.83217	51.059	1	K	NVISK(0.91)K(0.956)MQR(0.134)	NVISKKMQR	5
sp|Q8N5W9|RFLB_HUMAN	172	sp|Q8N5W9|RFLB_HUMAN Refilin-B OS=Homo sapiens OX=9606 GN=RFLNB PE=1 SV=1	0.910146	9.88522	63.185	1	K	PTR(0.089)FLSTTIVYPK(0.91)YPK(0.001)	PTRFLSTTIVYPKYPK	13
sp|P26368-2|U2AF2_HUMAN	70	sp|P26368-2|U2AF2_HUMAN Isoform 2 of Splicing factor U2AF 65 kDa subunit OS=Homo sapiens OX=9606 GN=U2AF2	0.906621	9.89455	136.6	1	K	GAK(0.907)EEHGGLIRSPR(0.093)	GAKEEHGGLIRSPR	3
sp|Q9BXT5|TEX15_HUMAN	1834	sp|Q9BXT5|TEX15_HUMAN Testis-expressed protein 15 OS=Homo sapiens OX=9606 GN=TEX15 PE=1 SV=2	0.908032	9.94397	65.038	1	K	K(1)STLK(0.908)LINVCGDSPK(0.092)	KSTLKLINVCGDSPK	5
sp|Q96M93-3|ADAD1_HUMAN	319	sp|Q96M93-3|ADAD1_HUMAN Isoform 3 of Adenosine deaminase domain-containing protein 1 OS=Homo sapiens OX=9606 GN=ADAD1	0.8991	9.95122	56.529	1	K	QNINICLYMNQLPK(0.096)GSAQIK(0.899)SQLR(0.005)	QNINICLYMNQLPKGSAQIKSQLR	20
sp|O15083|ERC2_HUMAN	445	sp|O15083|ERC2_HUMAN ERC protein 2 OS=Homo sapiens OX=9606 GN=ERC2 PE=1 SV=3	0.88456	9.98378	98.04	1	K	IDQLK(0.027)QELSK(0.885)K(0.089)	IDQLKQELSKK	10
sp|Q8IZT6|ASPM_HUMAN	1369	sp|Q8IZT6|ASPM_HUMAN Abnormal spindle-like microcephaly-associated protein OS=Homo sapiens OX=9606 GN=ASPM PE=1 SV=2	0.905914	9.99437	46.121	1	K	FLK(0.906)LK(0.094)YYSIILQSR	FLKLKYYSIILQSR	3
sp|Q8NCB2-3|CAMKV_HUMAN	75	sp|Q8NCB2-3|CAMKV_HUMAN Isoform 3 of CaM kinase-like vesicle-associated protein OS=Homo sapiens OX=9606 GN=CAMKV	0.909166	10.0039	45.598	1	K	NEIGILK(0.909)MVK(0.091)	NEIGILKMVK	7
sp|Q8NEY1-6|NAV1_HUMAN	128	sp|Q8NEY1-6|NAV1_HUMAN Isoform 6 of Neuron navigator 1 OS=Homo sapiens OX=9606 GN=NAV1	0.933618	10.0136	59.154	1	K	VGSK(0.934)GR(0.341)EAPLMSK(0.725)	VGSKGREAPLMSK	4
sp|Q9ULP9-2|TBC24_HUMAN	319	sp|Q9ULP9-2|TBC24_HUMAN Isoform 2 of TBC1 domain family member 24 OS=Homo sapiens OX=9606 GN=TBC1D24	0.912845	10.017	61.48	1	K	QK(0.125)GITVK(0.913)QK(0.962)	QKGITVKQK	7
sp|Q569K6|CC157_HUMAN	156	sp|Q569K6|CC157_HUMAN Coiled-coil domain-containing protein 157 OS=Homo sapiens OX=9606 GN=CCDC157 PE=2 SV=3	0.762144	10.0241	42.941	1	K	PTTK(0.762)GEPAR(0.22)SPEYLTTK(0.017)	PTTKGEPARSPEYLTTK	4
sp|P49675|STAR_HUMAN	238	sp|P49675|STAR_HUMAN Steroidogenic acute regulatory protein, mitochondrial OS=Homo sapiens OX=9606 GN=STAR PE=1 SV=2	0.92415	10.056	47.639	1	K	TK(0.924)LTWLLSIDLK(0.062)GWLPK(0.014)	TKLTWLLSIDLKGWLPK	2
sp|Q13085|ACACA_HUMAN	2230	sp|Q13085|ACACA_HUMAN Acetyl-CoA carboxylase 1 OS=Homo sapiens OX=9606 GN=ACACA PE=1 SV=2	0.953002	10.0598	63.816	1	K	LLLEDLVK(0.523)K(0.953)K(0.523)	LLLEDLVKKK	9
sp|P68133|ACTS_HUMAN	86	sp|P68133|ACTS_HUMAN Actin, alpha skeletal muscle OS=Homo sapiens OX=9606 GN=ACTA1 PE=1 SV=1	0.882249	10.093	60.33	1	K	YPIEH(0.028)GIITNWDDMEK(0.882)IWH(0.086)H(0.004)TFYNELR	YPIEHGIITNWDDMEKIWHHTFYNELR	16
sp|P08185|CBG_HUMAN	60	sp|P08185|CBG_HUMAN Corticosteroid-binding globulin OS=Homo sapiens OX=9606 GN=SERPINA6 PE=1 SV=1	0.912218	10.167	60.799	1	K	HLVALSPK(0.912)K(0.088)	HLVALSPKK	8
sp|Q96G97-4|BSCL2_HUMAN	5	sp|Q96G97-4|BSCL2_HUMAN Isoform 3 of Seipin OS=Homo sapiens OX=9606 GN=BSCL2	0.912329	10.1731	61.532	1	K	STEK(0.912)VDQK(0.088)EEAGEK	STEKVDQKEEAGEK	4
sp|Q6IMI4-2|ST6B1_HUMAN	179	sp|Q6IMI4-2|ST6B1_HUMAN Isoform 2 of Sulfotransferase 6B1 OS=Homo sapiens OX=9606 GN=SULT6B1	0.907063	10.1787	49.871	1	K	NLFSEIQNQEMDEK(0.09)FK(0.907)ECLAGTSLGAK(0.003)	NLFSEIQNQEMDEKFKECLAGTSLGAK	16
sp|Q9H422-2|HIPK3_HUMAN	312	sp|Q9H422-2|HIPK3_HUMAN Isoform 2 of Homeodomain-interacting protein kinase 3 OS=Homo sapiens OX=9606 GN=HIPK3	0.881911	10.1819	42.191	1	K	K(0.882)LK(0.089)SLGLIH(0.949)ADLK(0.08)	KLKSLGLIHADLK	1
sp|Q8IU81|I2BP1_HUMAN	438	sp|Q8IU81|I2BP1_HUMAN Interferon regulatory factor 2-binding protein 1 OS=Homo sapiens OX=9606 GN=IRF2BP1 PE=1 SV=1	0.913003	10.2041	93.993	1	K	NVAEALGH(0.088)SPK(0.913)DPGGGGGPVR(0.999)AGGASPAASSTAQPPTQHR	NVAEALGHSPKDPGGGGGPVRAGGASPAASSTAQPPTQHR	11
sp|Q8WWZ7-3|ABCA5_HUMAN	651	sp|Q8WWZ7-3|ABCA5_HUMAN Isoform 3 of ATP-binding cassette sub-family A member 5 OS=Homo sapiens OX=9606 GN=ABCA5	0.896885	10.215	60.937	1	K	ITH(0.001)ALDLK(0.021)EH(0.977)LQK(0.897)TVK(0.104)	ITHALDLKEHLQKTVK	13
sp|Q14031-2|CO4A6_HUMAN	930	sp|Q14031-2|CO4A6_HUMAN Isoform B of Collagen alpha-6(IV) chain OS=Homo sapiens OX=9606 GN=COL4A6	0.911791	10.2233	46.494	1	K	GIPGSTGK(0.912)MGPSGR(0.002)AGTPGEK(0.087)	GIPGSTGKMGPSGRAGTPGEK	8
sp|P55010|IF5_HUMAN	418	sp|P55010|IF5_HUMAN Eukaryotic translation initiation factor 5 OS=Homo sapiens OX=9606 GN=EIF5 PE=1 SV=2	0.913695	10.2481	56.407	1	K	AASVPK(0.999)VETVK(0.914)SDNK(0.087)	AASVPKVETVKSDNK	11
sp|Q96M91|CFA53_HUMAN	126	sp|Q96M91|CFA53_HUMAN Cilia- and flagella-associated protein 53 OS=Homo sapiens OX=9606 GN=CFAP53 PE=1 SV=2	0.913858	10.2592	109.79	1	K	KETIEEK(0.914)K(0.086)	KETIEEKK	7
sp|P09493-4|TPM1_HUMAN	213	sp|P09493-4|TPM1_HUMAN Isoform 4 of Tropomyosin alpha-1 chain OS=Homo sapiens OX=9606 GN=TPM1	0.899998	10.2698	66.325	1	K	IMDQTLK(0.015)ALMAAEDK(0.9)YSQK(0.085)	IMDQTLKALMAAEDKYSQK	15
sp|A8MVX0|ARG33_HUMAN	111	sp|A8MVX0|ARG33_HUMAN Rho guanine nucleotide exchange factor 33 OS=Homo sapiens OX=9606 GN=ARHGEF33 PE=2 SV=2	0.916254	10.3905	59.634	1	K	QEEMQQK(0.084)IEQLQQEK(0.916)	QEEMQQKIEQLQQEK	15
sp|Q96RT8-2|GCP5_HUMAN	564	sp|Q96RT8-2|GCP5_HUMAN Isoform 2 of Gamma-tubulin complex component 5 OS=Homo sapiens OX=9606 GN=TUBGCP5	0.903101	10.3995	41.166	1	K	QIIMAGK(0.903)SMQLLK(0.087)NLQCAESTTCQAGAR(0.01)	QIIMAGKSMQLLKNLQCAESTTCQAGAR	7
sp|Q8TB24-4|RIN3_HUMAN	689	sp|Q8TB24-4|RIN3_HUMAN Isoform 4 of Ras and Rab interactor 3 OS=Homo sapiens OX=9606 GN=RIN3	0.884349	10.4051	47.222	1	K	CVLK(0.884)PLK(0.116)EAINSCLH(0.134)QIH(0.746)SK(0.12)	CVLKPLKEAINSCLHQIHSK	4
sp|Q9Y2X3|NOP58_HUMAN	497	sp|Q9Y2X3|NOP58_HUMAN Nucleolar protein 58 OS=Homo sapiens OX=9606 GN=NOP58 PE=1 SV=1	0.885121	10.4076	66.711	1	K	H(0.081)IK(0.885)EEPLSEEEPCTSTAIASPEK(0.018)K(0.017)	HIKEEPLSEEEPCTSTAIASPEKK	3
sp|Q03164-2|KMT2A_HUMAN	3497	sp|Q03164-2|KMT2A_HUMAN Isoform 2 of Histone-lysine N-methyltransferase 2A OS=Homo sapiens OX=9606 GN=KMT2A	0.91211	10.4366	67.704	1	K	SASPSVPGPTK(0.912)PK(0.088)	SASPSVPGPTKPK	11
sp|A0A0B4J274|TVA20_HUMAN	89	sp|A0A0B4J274|TVA20_HUMAN T cell receptor alpha variable 20 OS=Homo sapiens OX=9606 GN=TRAV20 PE=1 SV=1	0.916809	10.4617	65.234	1	K	ATLTK(0.917)K(0.083)ESFLHITAPK	ATLTKKESFLHITAPK	5
sp|Q7Z7A1-5|CNTRL_HUMAN	8	sp|Q7Z7A1-5|CNTRL_HUMAN Isoform 5 of Centriolin OS=Homo sapiens OX=9606 GN=CNTRL	0.881905	10.4848	67.519	1	K	GSQQK(0.882)IFSK(0.118)	GSQQKIFSK	5
sp|Q49A88-5|CCD14_HUMAN	171	sp|Q49A88-5|CCD14_HUMAN Isoform 5 of Coiled-coil domain-containing protein 14 OS=Homo sapiens OX=9606 GN=CCDC14	0.898607	10.4932	42.556	1	K	ETSSSDNK(0.899)K(0.176)QIPNEASAR(0.926)	ETSSSDNKKQIPNEASAR	8
sp|Q15431|SYCP1_HUMAN	242	sp|Q15431|SYCP1_HUMAN Synaptonemal complex protein 1 OS=Homo sapiens OX=9606 GN=SYCP1 PE=1 SV=2	0.916381	10.5044	47.849	1	K	LEMH(0.002)FK(0.916)LK(0.082)	LEMHFKLK	6
sp|Q9GZX6|IL22_HUMAN	162	sp|Q9GZX6|IL22_HUMAN Interleukin-22 OS=Homo sapiens OX=9606 GN=IL22 PE=1 SV=1	0.9183	10.51	47.666	1	K	LGESGEIK(0.918)AIGELDLLFMSLR(0.082)	LGESGEIKAIGELDLLFMSLR	8
sp|Q9P215|POGK_HUMAN	410	sp|Q9P215|POGK_HUMAN Pogo transposable element with KRAB domain OS=Homo sapiens OX=9606 GN=POGK PE=1 SV=2	0.916766	10.5117	47.942	1	K	ITAMLGVLADGR(0.081)K(0.917)LPPYIILR(0.002)	ITAMLGVLADGRKLPPYIILR	13
sp|Q9Y2E8|SL9A8_HUMAN	556	sp|Q9Y2E8|SL9A8_HUMAN Sodium/hydrogen exchanger 8 OS=Homo sapiens OX=9606 GN=SLC9A8 PE=1 SV=4	0.891407	10.542	55.899	1	K	LTQEDLH(0.515)H(0.293)GR(0.293)IQMK(0.891)TLTNK(0.008)	LTQEDLHHGRIQMKTLTNK	14
sp|Q6PGP7|TTC37_HUMAN	647	sp|Q6PGP7|TTC37_HUMAN Tetratricopeptide repeat protein 37 OS=Homo sapiens OX=9606 GN=TTC37 PE=1 SV=1	0.912536	10.59	48.14	1	K	VAAIQQILGK(0.913)YK(0.089)EAVAQYQMIIK(0.999)	VAAIQQILGKYKEAVAQYQMIIK	10
sp|Q8NGL6|O4A15_HUMAN	323	sp|Q8NGL6|O4A15_HUMAN Olfactory receptor 4A15 OS=Homo sapiens OX=9606 GN=OR4A15 PE=3 SV=3	0.913753	10.5999	68.846	1	K	NAEMK(0.914)SAMR(0.983)K(0.103)	NAEMKSAMRK	5
sp|P07205|PGK2_HUMAN	361	sp|P07205|PGK2_HUMAN Phosphoglycerate kinase 2 OS=Homo sapiens OX=9606 GN=PGK2 PE=1 SV=3	0.919896	10.6009	59.067	1	K	ALMDEIVK(0.92)ATSK(0.08)	ALMDEIVKATSK	8
sp|P30414|NKTR_HUMAN	187	sp|P30414|NKTR_HUMAN NK-tumor recognition protein OS=Homo sapiens OX=9606 GN=NKTR PE=1 SV=2	0.927405	10.6231	72.789	1	K	SIK(0.162)DVFEK(0.927)K(0.911)	SIKDVFEKK	8
sp|Q7Z745-2|MRO2B_HUMAN	809	sp|Q7Z745-2|MRO2B_HUMAN Isoform 2 of Maestro heat-like repeat-containing protein family member 2B OS=Homo sapiens OX=9606 GN=MROH2B	0.862143	10.6482	61.657	1	K	TLWK(0.862)ALAEK(0.079)PASSGK(0.059)	TLWKALAEKPASSGK	4
sp|Q53EL6-2|PDCD4_HUMAN	286	sp|Q53EL6-2|PDCD4_HUMAN Isoform 2 of Programmed cell death protein 4 OS=Homo sapiens OX=9606 GN=PDCD4	0.806478	10.6992	43.831	1	K	GTVDCVQAR(0.013)AALDK(0.806)ATVLLSMSK(0.181)	GTVDCVQARAALDKATVLLSMSK	14
sp|Q5MNZ6|WIPI3_HUMAN	91	sp|Q5MNZ6|WIPI3_HUMAN WD repeat domain phosphoinositide-interacting protein 3 OS=Homo sapiens OX=9606 GN=WDR45B PE=1 SV=2	0.915829	10.8217	58.461	1	K	K(0.916)TVIEIEFSTEVK(0.084)	KTVIEIEFSTEVK	1
sp|P42357-3|HUTH_HUMAN	85	sp|P42357-3|HUTH_HUMAN Isoform 3 of Histidine ammonia-lyase OS=Homo sapiens OX=9606 GN=HAL	0.923567	10.822	103.76	1	K	YVLEAH(0.076)GLK(0.924)PVILKPK	YVLEAHGLKPVILKPK	9
sp|P01236|PRL_HUMAN	209	sp|P01236|PRL_HUMAN Prolactin OS=Homo sapiens OX=9606 GN=PRL PE=1 SV=1	0.893347	10.8263	48.883	1	K	DSH(0.991)K(0.893)IDNYLK(0.036)LLK(0.08)	DSHKIDNYLKLLK	4
sp|O75962-5|TRIO_HUMAN	294	sp|O75962-5|TRIO_HUMAN Isoform 5 of Triple functional domain protein OS=Homo sapiens OX=9606 GN=TRIO	0.921148	10.888	48.467	1	K	IQSSESFPK(0.921)K(0.081)NSGSGNADLQNLLPK(0.998)	IQSSESFPKKNSGSGNADLQNLLPK	9
sp|P14735|IDE_HUMAN	212	sp|P14735|IDE_HUMAN Insulin-degrading enzyme OS=Homo sapiens OX=9606 GN=IDE PE=1 SV=4	0.910369	10.8949	50.426	1	K	ATGNPK(0.91)H(0.022)PFSK(0.003)FGTGNK(0.065)	ATGNPKHPFSKFGTGNK	6
sp|Q9NUQ8-2|ABCF3_HUMAN	134	sp|Q9NUQ8-2|ABCF3_HUMAN Isoform 2 of ATP-binding cassette sub-family F member 3 OS=Homo sapiens OX=9606 GN=ABCF3	0.925127	10.9188	90.37	1	K	RSEK(0.925)DTLK(0.075)	RSEKDTLK	4
sp|Q8N7R7-3|CCYL1_HUMAN	73	sp|Q8N7R7-3|CCYL1_HUMAN Isoform 3 of Cyclin-Y-like protein 1 OS=Homo sapiens OX=9606 GN=CCNYL1	0.915992	10.9672	66.289	1	K	TTVK(0.916)CVTLAIYYHIK(0.084)	TTVKCVTLAIYYHIK	4
sp|P78527-2|PRKDC_HUMAN	1061	sp|P78527-2|PRKDC_HUMAN Isoform 2 of DNA-dependent protein kinase catalytic subunit OS=Homo sapiens OX=9606 GN=PRKDC	0.888494	11	53.395	1	K	SLFK(0.888)R(0.948)LYSLALH(0.013)PNAFK(0.15)	SLFKRLYSLALHPNAFK	4
sp|Q15327|ANKR1_HUMAN	266	sp|Q15327|ANKR1_HUMAN Ankyrin repeat domain-containing protein 1 OS=Homo sapiens OX=9606 GN=ANKRD1 PE=1 SV=2	0.904973	11.0111	64.407	1	K	YK(0.905)MIR(0.072)LLIMYGADLNIK(0.023)	YKMIRLLIMYGADLNIK	2
sp|Q8TC56|FA71B_HUMAN	115	sp|Q8TC56|FA71B_HUMAN Protein FAM71B OS=Homo sapiens OX=9606 GN=FAM71B PE=1 SV=2	0.926729	11.0196	83.948	1	K	R(0.073)PVK(0.927)TLELTR(1)	RPVKTLELTR	4
sp|Q7Z3Y7|K1C28_HUMAN	380	sp|Q7Z3Y7|K1C28_HUMAN Keratin, type I cytoskeletal 28 OS=Homo sapiens OX=9606 GN=KRT28 PE=1 SV=2	0.921752	11.0697	61.353	1	K	LEYEH(0.012)LLDVK(0.922)VH(0.135)LEK(0.931)	LEYEHLLDVKVHLEK	10
sp|Q5JWR5|DOP1_HUMAN	1389	sp|Q5JWR5|DOP1_HUMAN Protein dopey-1 OS=Homo sapiens OX=9606 GN=DOP1A PE=2 SV=1	0.917576	11.1265	67.102	1	K	TLYAFSAIK(0.918)AILK(0.082)	TLYAFSAIKAILK	9
sp|Q8NC60|NOA1_HUMAN	580	sp|Q8NC60|NOA1_HUMAN Nitric oxide-associated protein 1 OS=Homo sapiens OX=9606 GN=NOA1 PE=1 SV=2	0.800632	11.1535	46.68	1	K	ADALYQK(0.801)H(0.06)AGH(0.025)TLLQIPMGGK(0.053)ER(0.061)	ADALYQKHAGHTLLQIPMGGKER	7
sp|P09493-9|TPM1_HUMAN	48	sp|P09493-9|TPM1_HUMAN Isoform 9 of Tropomyosin alpha-1 chain OS=Homo sapiens OX=9606 GN=TPM1	0.939698	11.2169	74.841	1	K	QLEDELVSLQK(0.94)K(0.858)LK(0.202)	QLEDELVSLQKKLK	11
sp|Q8TDW5|SYTL5_HUMAN	594	sp|Q8TDW5|SYTL5_HUMAN Synaptotagmin-like protein 5 OS=Homo sapiens OX=9606 GN=SYTL5 PE=1 SV=1	0.923766	11.2186	43.955	1	K	K(0.006)ESPVISGGILEVFIK(0.924)EAK(0.07)	KESPVISGGILEVFIKEAK	16
sp|P51168|SCNNB_HUMAN	109	sp|P51168|SCNNB_HUMAN Amiloride-sensitive sodium channel subunit beta OS=Homo sapiens OX=9606 GN=SCNN1B PE=1 SV=2	0.931247	11.2711	91.961	1	K	IK(0.931)H(0.079)LLK(0.99)DLDELMEAVLER	IKHLLKDLDELMEAVLER	2
sp|P12004|PCNA_HUMAN	77	sp|P12004|PCNA_HUMAN Proliferating cell nuclear antigen OS=Homo sapiens OX=9606 GN=PCNA PE=1 SV=1	0.928785	11.2919	47.545	1	K	NLAMGVNLTSMSK(0.929)ILK(0.071)	NLAMGVNLTSMSKILK	13
sp|P46063|RECQ1_HUMAN	107	sp|P46063|RECQ1_HUMAN ATP-dependent DNA helicase Q1 OS=Homo sapiens OX=9606 GN=RECQL PE=1 SV=3	0.882302	11.2947	51.398	1	K	FRPLQLETINVTMAGK(0.882)EVFLVMPTGGGK(0.118)	FRPLQLETINVTMAGKEVFLVMPTGGGK	16
sp|Q8IWS0-4|PHF6_HUMAN	272	sp|Q8IWS0-4|PHF6_HUMAN Isoform 4 of PHD finger protein 6 OS=Homo sapiens OX=9606 GN=PHF6	0.932898	11.3238	86.833	1	K	TVLQEIK(0.933)R(0.977)GK(0.09)	TVLQEIKRGK	7
sp|Q12955|ANK3_HUMAN	3723	sp|Q12955|ANK3_HUMAN Ankyrin-3 OS=Homo sapiens OX=9606 GN=ANK3 PE=1 SV=3	0.889975	11.3402	69.456	1	K	TPIK(0.89)MGISASTMTMK(0.11)	TPIKMGISASTMTMK	4
sp|Q99550-2|MPP9_HUMAN	300	sp|Q99550-2|MPP9_HUMAN Isoform 2 of M-phase phosphoprotein 9 OS=Homo sapiens OX=9606 GN=MPHOSPH9	0.929774	11.351	47.223	1	K	TNSNAITSWAQK(0.93)LK(0.093)QNQPK(0.977)	TNSNAITSWAQKLKQNQPK	12
sp|Q8TBC3-2|SHKB1_HUMAN	57	sp|Q8TBC3-2|SHKB1_HUMAN Isoform 2 of SH3KBP1-binding protein 1 OS=Homo sapiens OX=9606 GN=SHKBP1	0.863295	11.3677	45.126	1	K	ISTLK(0.863)DETGAIFIDR(0.136)DPTVFAPILNFLR(0.001)	ISTLKDETGAIFIDRDPTVFAPILNFLR	5
sp|Q9Y4I1-2|MYO5A_HUMAN	618	sp|Q9Y4I1-2|MYO5A_HUMAN Isoform 2 of Unconventional myosin-Va OS=Homo sapiens OX=9606 GN=MYO5A	0.916872	11.4158	55.98	1	K	TPLTR(0.071)TPAK(0.917)PTK(0.012)	TPLTRTPAKPTK	9
sp|P19338|NUCL_HUMAN	124	sp|P19338|NUCL_HUMAN Nucleolin OS=Homo sapiens OX=9606 GN=NCL PE=1 SV=3	0.932709	11.418	194.32	1	K	GATPGKALVATPGK(0.933)K(0.067)	GATPGKALVATPGKK	14
sp|O15078|CE290_HUMAN	2139	sp|O15078|CE290_HUMAN Centrosomal protein of 290 kDa OS=Homo sapiens OX=9606 GN=CEP290 PE=1 SV=2	0.928812	11.4278	83.862	1	K	TIGLMK(0.067)K(0.929)VVEK(0.004)	TIGLMKKVVEK	7
sp|P31937|3HIDH_HUMAN	141	sp|P31937|3HIDH_HUMAN 3-hydroxyisobutyrate dehydrogenase, mitochondrial OS=Homo sapiens OX=9606 GN=HIBADH PE=1 SV=2	0.914455	11.4357	44.577	1	K	K(0.015)GSLLIDSSTIDPAVSK(0.914)ELAK(0.071)	KGSLLIDSSTIDPAVSKELAK	17
sp|O00567|NOP56_HUMAN	320	sp|O00567|NOP56_HUMAN Nucleolar protein 56 OS=Homo sapiens OX=9606 GN=NOP56 PE=1 SV=4	0.92488	11.4447	42.029	1	K	LIAH(0.03)AGSLTNLAK(0.925)YPASTVQILGAEK(0.045)	LIAHAGSLTNLAKYPASTVQILGAEK	13
sp|Q9BYX7|ACTBM_HUMAN	326	sp|Q9BYX7|ACTBM_HUMAN Putative beta-actin-like protein 3 OS=Homo sapiens OX=9606 GN=POTEKP PE=5 SV=1	0.945695	11.4527	43.37	1	K	EITALAPSIMK(0.946)IK(0.246)IIAPPK(0.808)	EITALAPSIMKIKIIAPPK	11
sp|P35580|MYH10_HUMAN	235	sp|P35580|MYH10_HUMAN Myosin-10 OS=Homo sapiens OX=9606 GN=MYH10 PE=1 SV=3	0.933667	11.485	47.564	1	K	QLLQANPILESFGNAK(0.997)TVK(0.934)NDNSSR(0.069)	QLLQANPILESFGNAKTVKNDNSSR	19
sp|Q6KC79-2|NIPBL_HUMAN	2591	sp|Q6KC79-2|NIPBL_HUMAN Isoform 2 of Nipped-B-like protein OS=Homo sapiens OX=9606 GN=NIPBL	0.904003	11.4927	47.485	1	K	TGVH(0.157)FH(0.893)PK(0.904)QTLDFLRSDMANSK(0.046)	TGVHFHPKQTLDFLRSDMANSK	8
sp|P01213|PDYN_HUMAN	97	sp|P01213|PDYN_HUMAN Proenkephalin-B OS=Homo sapiens OX=9606 GN=PDYN PE=1 SV=1	0.832136	11.5157	58.817	1	K	EDLGSK(0.013)SVGEGPYSELAK(0.832)LSGSFLK(0.155)	EDLGSKSVGEGPYSELAKLSGSFLK	18
sp|Q9H0F7|ARL6_HUMAN	131	sp|Q9H0F7|ARL6_HUMAN ADP-ribosylation factor-like protein 6 OS=Homo sapiens OX=9606 GN=ARL6 PE=1 SV=1	0.934559	11.5325	44.391	1	K	IPILFFANK(0.935)MDLR(0.069)DAVTSVK(0.997)	IPILFFANKMDLRDAVTSVK	9
sp|P16070-18|CD44_HUMAN	293	sp|P16070-18|CD44_HUMAN Isoform 18 of CD44 antigen OS=Homo sapiens OX=9606 GN=CD44	0.930407	11.5422	90.778	1	K	K(0.93)PSGLNGEASK(0.065)SQEMVHLVNK(0.004)	KPSGLNGEASKSQEMVHLVNK	1
sp|Q8TF62|AT8B4_HUMAN	783	sp|Q8TF62|AT8B4_HUMAN Probable phospholipid-transporting ATPase IM OS=Homo sapiens OX=9606 GN=ATP8B4 PE=1 SV=3	0.897362	11.5551	56.404	1	K	NDLLELACMCK(0.897)TVICCR(0.063)VTPLQK(0.04)	NDLLELACMCKTVICCRVTPLQK	11
sp|Q3ZCX4-3|ZN568_HUMAN	118	sp|Q3ZCX4-3|ZN568_HUMAN Isoform 3 of Zinc finger protein 568 OS=Homo sapiens OX=9606 GN=ZNF568	0.92116	11.5596	41.214	1	K	DVMLENYGNLVLLGLSDTK(0.921)PNVISLLEQK(0.079)	DVMLENYGNLVLLGLSDTKPNVISLLEQK	19
sp|O60469-2|DSCAM_HUMAN	804	sp|O60469-2|DSCAM_HUMAN Isoform Short of Down syndrome cell adhesion molecule OS=Homo sapiens OX=9606 GN=DSCAM	0.934778	11.5632	52.93	1	K	IPAMITSYPNTTLATQGQK(0.935)K(0.065)	IPAMITSYPNTTLATQGQKK	19
sp|Q9BXX2|AN30B_HUMAN	1161	sp|Q9BXX2|AN30B_HUMAN Ankyrin repeat domain-containing protein 30B OS=Homo sapiens OX=9606 GN=ANKRD30B PE=2 SV=3	0.869731	11.5979	57.034	1	K	VLTAENTMLTSK(0.87)LK(0.081)EK(0.05)	VLTAENTMLTSKLKEK	12
sp|Q9ULV0|MYO5B_HUMAN	773	sp|Q9ULV0|MYO5B_HUMAN Unconventional myosin-Vb OS=Homo sapiens OX=9606 GN=MYO5B PE=1 SV=3	0.915188	11.6037	59.225	1	K	TATIMIQK(0.915)TVR(0.072)GWLQK(0.013)	TATIMIQKTVRGWLQK	8
sp|A8MW92|P20L1_HUMAN	825	sp|A8MW92|P20L1_HUMAN PHD finger protein 20-like protein 1 OS=Homo sapiens OX=9606 GN=PHF20L1 PE=1 SV=2	0.947835	11.612	51.535	1	K	DQDQIIAGVEK(0.808)K(0.948)IAQDTVNR(0.244)	DQDQIIAGVEKKIAQDTVNR	12
sp|Q96EB1|ELP4_HUMAN	247	sp|Q96EB1|ELP4_HUMAN Elongator complex protein 4 OS=Homo sapiens OX=9606 GN=ELP4 PE=1 SV=2	0.934641	11.6142	49.773	1	K	LLQFIQNIIYEEGFDGSNPQK(0.935)K(0.065)	LLQFIQNIIYEEGFDGSNPQKK	21
sp|O60237-5|MYPT2_HUMAN	426	sp|O60237-5|MYPT2_HUMAN Isoform 5 of Protein phosphatase 1 regulatory subunit 12B OS=Homo sapiens OX=9606 GN=PPP1R12B	0.935875	11.6405	61.235	1	K	R(1)FSSGLFNK(0.936)PEEPK(0.064)	RFSSGLFNKPEEPK	9
sp|Q8N9R8|SCAI_HUMAN	427	sp|Q8N9R8|SCAI_HUMAN Protein SCAI OS=Homo sapiens OX=9606 GN=SCAI PE=1 SV=2	0.814811	11.685	46.818	1	K	NQSH(0.013)K(0.014)EMH(0.019)CLH(0.049)PGDLYPFTR(0.09)K(0.815)	NQSHKEMHCLHPGDLYPFTRK	21
sp|Q8TDN4-3|CABL1_HUMAN	86	sp|Q8TDN4-3|CABL1_HUMAN Isoform 3 of CDK5 and ABL1 enzyme substrate 1 OS=Homo sapiens OX=9606 GN=CABLES1	0.939199	11.6959	105.39	1	K	HEVK(0.939)H(0.959)LIDK(0.102)	HEVKHLIDK	4
sp|Q8TAG9-2|EXOC6_HUMAN	232	sp|Q8TAG9-2|EXOC6_HUMAN Isoform 2 of Exocyst complex component 6 OS=Homo sapiens OX=9606 GN=EXOC6	0.931481	11.706	43.897	1	K	TFSVSLQK(0.999)QNK(0.931)MK(0.07)	TFSVSLQKQNKMK	11
sp|P20929-4|NEBU_HUMAN	1882	sp|P20929-4|NEBU_HUMAN Isoform 4 of Nebulin OS=Homo sapiens OX=9606 GN=NEB	0.938182	11.7098	49.141	1	K	SK(0.021)TSFH(0.095)TPVDMLSVVAAK(0.938)K(0.946)	SKTSFHTPVDMLSVVAAKK	18
sp|Q8N3C0|ASCC3_HUMAN	1118	sp|Q8N3C0|ASCC3_HUMAN Activating signal cointegrator 1 complex subunit 3 OS=Homo sapiens OX=9606 GN=ASCC3 PE=1 SV=3	0.937855	11.7327	101.43	1	K	LLNLSK(0.988)VIDK(0.938)R(0.074)	LLNLSKVIDKR	10
sp|P48023|TNFL6_HUMAN	145	sp|P48023|TNFL6_HUMAN Tumor necrosis factor ligand superfamily member 6 OS=Homo sapiens OX=9606 GN=FASLG PE=1 SV=1	0.938569	11.8276	79.82	1	K	K(0.939)VAH(0.996)LTGK(0.065)SNSR	KVAHLTGKSNSR	1
sp|Q9UQE7|SMC3_HUMAN	215	sp|Q9UQE7|SMC3_HUMAN Structural maintenance of chromosomes protein 3 OS=Homo sapiens OX=9606 GN=SMC3 PE=1 SV=2	0.925479	11.8549	57.197	1	K	LH(0.075)TLEEEK(0.925)EELAQYQK(0.925)WDK(0.075)	LHTLEEEKEELAQYQKWDK	16
sp|Q9UQE7|SMC3_HUMAN	207	sp|Q9UQE7|SMC3_HUMAN Structural maintenance of chromosomes protein 3 OS=Homo sapiens OX=9606 GN=SMC3 PE=1 SV=2	0.925422	11.8549	57.197	1	K	LH(0.075)TLEEEK(0.925)EELAQYQK(0.925)WDK(0.075)	LHTLEEEKEELAQYQKWDK	8
sp|Q9Y297-2|FBW1A_HUMAN	86	sp|Q9Y297-2|FBW1A_HUMAN Isoform 2 of F-box/WD repeat-containing protein 1A OS=Homo sapiens OX=9606 GN=BTRC	0.944498	11.8738	70.438	1	K	LANGTSSMIVPK(0.944)QR(0.917)K(0.139)	LANGTSSMIVPKQRK	12
sp|P48357|LEPR_HUMAN	1086	sp|P48357|LEPR_HUMAN Leptin receptor OS=Homo sapiens OX=9606 GN=LEPR PE=1 SV=2	0.93695	11.878	66.962	1	K	K(1)SIYYLGVTSIK(0.937)K(0.063)	KSIYYLGVTSIKK	12
sp|Q96II8-3|LRCH3_HUMAN	519	sp|Q96II8-3|LRCH3_HUMAN Isoform 3 of Leucine-rich repeat and calponin homology domain-containing protein 3 OS=Homo sapiens OX=9606 GN=LRCH3	0.939074	11.879	65.887	1	K	ASQSPQK(0.939)QH(0.061)PLLDGVDGECPFPSRR	ASQSPQKQHPLLDGVDGECPFPSRR	7
sp|Q9BT56|SPXN_HUMAN	94	sp|Q9BT56|SPXN_HUMAN Spexin OS=Homo sapiens OX=9606 GN=SPX PE=1 SV=1	0.934083	11.8918	42.708	1	K	R(0.003)SPNPQLLTIPEAATILLASLQK(0.934)SPEDEEK(0.063)	RSPNPQLLTIPEAATILLASLQKSPEDEEK	23
sp|O43852-12|CALU_HUMAN	59	sp|O43852-12|CALU_HUMAN Isoform 12 of Calumenin OS=Homo sapiens OX=9606 GN=CALU	0.924043	11.8924	73.87	1	K	VHNDAQSFDYDH(0.015)DAFLGAEEAK(0.924)TFDQLTPEESK(0.06)ER(0.001)	VHNDAQSFDYDHDAFLGAEEAKTFDQLTPEESKER	22
sp|P50570-3|DYN2_HUMAN	440	sp|P50570-3|DYN2_HUMAN Isoform 3 of Dynamin-2 OS=Homo sapiens OX=9606 GN=DNM2	0.932443	11.9058	44.436	1	K	CVDLVVSELATVIK(0.932)K(0.068)	CVDLVVSELATVIKK	14
sp|Q13061-2|TRDN_HUMAN	229	sp|Q13061-2|TRDN_HUMAN Isoform 2 of Triadin OS=Homo sapiens OX=9606 GN=TRDN	0.938634	11.909	100.09	1	K	QEK(0.939)VK(0.06)QTAAK(0.001)	QEKVKQTAAK	3
sp|Q68D86-2|C102B_HUMAN	419	sp|Q68D86-2|C102B_HUMAN Isoform 2 of Coiled-coil domain-containing protein 102B OS=Homo sapiens OX=9606 GN=CCDC102B	0.935147	11.9128	40.094	1	K	LSANSQSPDFK(0.061)MSQIDLQEK(0.935)NQELLNLQH(0.111)AYYK(0.893)	LSANSQSPDFKMSQIDLQEKNQELLNLQHAYYK	20
sp|Q9H2G9|GO45_HUMAN	266	sp|Q9H2G9|GO45_HUMAN Golgin-45 OS=Homo sapiens OX=9606 GN=BLZF1 PE=1 SV=2	0.929635	11.9401	53.453	1	K	QEMIATQK(0.93)LLEELLVSLQWGR(0.07)	QEMIATQKLLEELLVSLQWGR	8
sp|O95568|MET18_HUMAN	101	sp|O95568|MET18_HUMAN Histidine protein methyltransferase 1 homolog OS=Homo sapiens OX=9606 GN=METTL18 PE=1 SV=1	0.953178	11.9405	87.831	1	K	QPSLR(0.29)AAK(0.953)EH(0.756)AMPK(0.001)	QPSLRAAKEHAMPK	8
sp|Q99424|ACOX2_HUMAN	66	sp|Q99424|ACOX2_HUMAN Peroxisomal acyl-coenzyme A oxidase 2 OS=Homo sapiens OX=9606 GN=ACOX2 PE=1 SV=1	0.862127	11.9484	56.29	1	K	VESIIHSYPEFSCK(0.862)DNYFMTQNER(0.053)YK(0.085)	VESIIHSYPEFSCKDNYFMTQNERYK	14
sp|Q9NQR7|CC177_HUMAN	340	sp|Q9NQR7|CC177_HUMAN Coiled-coil domain-containing protein 177 OS=Homo sapiens OX=9606 GN=CCDC177 PE=2 SV=3	0.937931	11.976	42.059	1	K	K(0.938)IAALMLAR(0.06)H(0.002)QEELLLLEQR	KIAALMLARHQEELLLLEQR	1
sp|Q5JSJ4-4|INT6L_HUMAN	34	sp|Q5JSJ4-4|INT6L_HUMAN Isoform 3 of Integrator complex subunit 6-like OS=Homo sapiens OX=9606 GN=INTS6L	0.942547	11.9781	50.354	1	K	LHTFGNPFK(0.943)QDK(0.962)K(0.095)	LHTFGNPFKQDKK	9
sp|Q9NYL2|M3K20_HUMAN	354	sp|Q9NYL2|M3K20_HUMAN Mitogen-activated protein kinase kinase kinase 20 OS=Homo sapiens OX=9606 GN=MAP3K20 PE=1 SV=3	0.943093	12.0115	43.068	1	K	K(0.943)GDSSAEMSVYASLFK(0.045)ENNITGK(0.012)	KGDSSAEMSVYASLFKENNITGK	1
sp|Q9HD42|CHM1A_HUMAN	83	sp|Q9HD42|CHM1A_HUMAN Charged multivesicular body protein 1a OS=Homo sapiens OX=9606 GN=CHMP1A PE=1 SV=1	0.904612	12.0385	67.234	1	K	VQTAVTMK(0.905)GVTK(0.093)NMAQVTK(0.002)	VQTAVTMKGVTKNMAQVTK	8
sp|Q709C8-4|VP13C_HUMAN	492	sp|Q709C8-4|VP13C_HUMAN Isoform 4 of Vacuolar protein sorting-associated protein 13C OS=Homo sapiens OX=9606 GN=VPS13C	0.929303	12.0386	46.514	1	K	QYVAH(0.061)IMTLK(0.929)LVSTSVTIR(0.006)ENK(0.003)	QYVAHIMTLKLVSTSVTIRENK	10
sp|Q5VU43-6|MYOME_HUMAN	287	sp|Q5VU43-6|MYOME_HUMAN Isoform 6 of Myomegalin OS=Homo sapiens OX=9606 GN=PDE4DIP	0.901742	12.0422	45.347	1	K	QDGTIQNLK(0.902)ETLK(0.07)SR(0.028)	QDGTIQNLKETLKSR	9
sp|Q96JG9|ZN469_HUMAN	1058	sp|Q96JG9|ZN469_HUMAN Zinc finger protein 469 OS=Homo sapiens OX=9606 GN=ZNF469 PE=2 SV=3	0.942294	12.0457	61.344	1	K	ELILK(0.076)IVQQK(0.942)NR(0.982)	ELILKIVQQKNR	10
sp|P11230-2|ACHB_HUMAN	281	sp|P11230-2|ACHB_HUMAN Isoform 2 of Acetylcholine receptor subunit beta OS=Homo sapiens OX=9606 GN=CHRNB1	0.939026	12.0611	48.053	1	K	SPHTH(0.001)QMPLWVR(0.004)QIFIH(0.068)K(0.939)LPLYLR(0.988)	SPHTHQMPLWVRQIFIHKLPLYLR	18
sp|Q7Z7A1-5|CNTRL_HUMAN	2132	sp|Q7Z7A1-5|CNTRL_HUMAN Isoform 5 of Centriolin OS=Homo sapiens OX=9606 GN=CNTRL	0.900856	12.1066	50.831	1	K	ELNQMQYEYTELK(0.044)K(0.901)QMANQK(0.055)	ELNQMQYEYTELKKQMANQK	14
sp|P39086-2|GRIK1_HUMAN	220	sp|P39086-2|GRIK1_HUMAN Isoform 2 of Glutamate receptor ionotropic, kainate 1 OS=Homo sapiens OX=9606 GN=GRIK1	0.954243	12.1092	62.582	1	K	PLLK(0.256)EMK(0.954)K(0.789)	PLLKEMKK	7
sp|O43837-2|IDH3B_HUMAN	108	sp|O43837-2|IDH3B_HUMAN Isoform A of Isocitrate dehydrogenase [NAD] subunit beta, mitochondrial OS=Homo sapiens OX=9606 GN=IDH3B	0.93958	12.1172	60.161	1	K	LEQVLSSMK(0.003)ENK(0.94)VAIIGK(0.058)	LEQVLSSMKENKVAIIGK	12
sp|P32418-2|NAC1_HUMAN	331	sp|P32418-2|NAC1_HUMAN Isoform 3 of Sodium/calcium exchanger 1 OS=Homo sapiens OX=9606 GN=SLC8A1	0.942425	12.1402	79.474	1	K	EMARILK(0.942)ELK(0.058)	EMARILKELK	7
sp|Q5T4S7-3|UBR4_HUMAN	2751	sp|Q5T4S7-3|UBR4_HUMAN Isoform 3 of E3 ubiquitin-protein ligase UBR4 OS=Homo sapiens OX=9606 GN=UBR4	0.942586	12.1705	44.726	1	K	SNTPMGDK(0.057)DDDDDDDADEK(0.943)MQSSGIPNGGHIR	SNTPMGDKDDDDDDDADEKMQSSGIPNGGHIR	19
sp|O75747|P3C2G_HUMAN	1380	sp|O75747|P3C2G_HUMAN Phosphatidylinositol 4-phosphate 3-kinase C2 domain-containing subunit gamma OS=Homo sapiens OX=9606 GN=PIK3C2G PE=1 SV=3	0.967663	12.1902	57.348	1	K	K(0.968)TK(0.895)SVPK(0.137)	KTKSVPK	1
sp|Q8TDH9-3|BL1S5_HUMAN	63	sp|Q8TDH9-3|BL1S5_HUMAN Isoform 3 of Biogenesis of lysosome-related organelles complex 1 subunit 5 OS=Homo sapiens OX=9606 GN=BLOC1S5	0.937327	12.1916	75.483	1	K	K(0.937)K(0.059)IH(0.001)SDH(0.002)LVASEK	KKIHSDHLVASEK	1
sp|Q9NVD7|PARVA_HUMAN	13	sp|Q9NVD7|PARVA_HUMAN Alpha-parvin OS=Homo sapiens OX=9606 GN=PARVA PE=1 SV=1	0.963779	12.2401	118.52	1	K	SPSVPK(0.964)SPTPK(0.036)SPPSR	SPSVPKSPTPKSPPSR	6
sp|Q7Z7H3|CATIP_HUMAN	125	sp|Q7Z7H3|CATIP_HUMAN Ciliogenesis-associated TTC17-interacting protein OS=Homo sapiens OX=9606 GN=CATIP PE=1 SV=1	0.942728	12.254	65.808	1	K	LELMEQH(0.057)SQDFIK(0.943)FLILPMER(0.169)K(0.831)	LELMEQHSQDFIKFLILPMERK	13
sp|P35219|CAH8_HUMAN	94	sp|P35219|CAH8_HUMAN Carbonic anhydrase-related protein OS=Homo sapiens OX=9606 GN=CA8 PE=1 SV=3	0.943881	12.2576	64.827	1	K	DCEVTNDGH(1)TIQVILK(0.944)SK(0.056)	DCEVTNDGHTIQVILKSK	16
sp|Q9NX36|DJC28_HUMAN	259	sp|Q9NX36|DJC28_HUMAN DnaJ homolog subfamily C member 28 OS=Homo sapiens OX=9606 GN=DNAJC28 PE=1 SV=2	0.94401	12.2686	63.212	1	K	ILIDNGYQPEWILK(0.944)QK(0.056)	ILIDNGYQPEWILKQK	14
sp|Q9Y623|MYH4_HUMAN	880	sp|Q9Y623|MYH4_HUMAN Myosin-4 OS=Homo sapiens OX=9606 GN=MYH4 PE=2 SV=2	0.944064	12.273	63.76	1	K	K(0.056)ELEEK(0.944)MVTLMQEK(1)	KELEEKMVTLMQEK	6
sp|P11511|CP19A_HUMAN	354	sp|P11511|CP19A_HUMAN Aromatase OS=Homo sapiens OX=9606 GN=CYP19A1 PE=1 SV=3	0.944579	12.3126	76.073	1	K	IDDIQK(0.055)LK(0.945)VMENFIYESMR	IDDIQKLKVMENFIYESMR	8
sp|P14927|QCR7_HUMAN	72	sp|P14927|QCR7_HUMAN Cytochrome b-c1 complex subunit 7 OS=Homo sapiens OX=9606 GN=UQCRB PE=1 SV=2	0.946987	12.3274	50.467	1	K	RALDLNLK(0.947)H(0.954)QILPK(0.098)	RALDLNLKHQILPK	8
sp|Q49A26-4|GLYR1_HUMAN	432	sp|Q49A26-4|GLYR1_HUMAN Isoform 4 of Putative oxidoreductase GLYR1 OS=Homo sapiens OX=9606 GN=GLYR1	0.944607	12.3948	50.077	1	K	CQNILQGNFK(0.001)PDFYLK(0.945)YIQK(0.054)	CQNILQGNFKPDFYLKYIQK	16
sp|Q13112|CAF1B_HUMAN	457	sp|Q13112|CAF1B_HUMAN Chromatin assembly factor 1 subunit B OS=Homo sapiens OX=9606 GN=CHAF1B PE=1 SV=1	0.945784	12.418	74.905	1	K	QAPAPTVIRDPPSITPAVK(0.946)SPLPGPSEEK(0.054)	QAPAPTVIRDPPSITPAVKSPLPGPSEEK	19
sp|Q92833-2|JARD2_HUMAN	638	sp|Q92833-2|JARD2_HUMAN Isoform 2 of Protein Jumonji OS=Homo sapiens OX=9606 GN=JARID2	0.945997	12.4348	67.207	1	K	K(0.946)WNK(0.054)LADMLR	KWNKLADMLR	1
sp|Q7L1W4|LRC8D_HUMAN	508	sp|Q7L1W4|LRC8D_HUMAN Volume-regulated anion channel subunit LRRC8D OS=Homo sapiens OX=9606 GN=LRRC8D PE=1 SV=1	0.93175	12.4805	40.428	1	K	IPAK(0.932)ISQMTNLQELH(0.86)LCH(0.094)CPAK(0.114)	IPAKISQMTNLQELHLCHCPAK	4
sp|A6NJI9|LRC72_HUMAN	54	sp|A6NJI9|LRC72_HUMAN Leucine-rich repeat-containing protein 72 OS=Homo sapiens OX=9606 GN=LRRC72 PE=2 SV=2	0.946692	12.4956	68.786	1	K	RDADVFELFLSK(0.947)K(0.053)	RDADVFELFLSKK	12
sp|Q9H649|NSUN3_HUMAN	90	sp|Q9H649|NSUN3_HUMAN tRNA (cytosine(34)-C(5))-methyltransferase, mitochondrial OS=Homo sapiens OX=9606 GN=NSUN3 PE=1 SV=1	0.971601	12.5079	57.53	1	K	SVK(0.972)CYLSR(0.075)TPGR(0.954)	SVKCYLSRTPGR	3
sp|Q8IV35-2|WDR49_HUMAN	505	sp|Q8IV35-2|WDR49_HUMAN Isoform 2 of WD repeat-containing protein 49 OS=Homo sapiens OX=9606 GN=WDR49	0.925224	12.5409	80.438	1	K	EILH(0.5)H(0.5)ER(0.052)K(0.925)AK(0.023)	EILHHERKAK	8
sp|Q7Z5L2-3|R3HCL_HUMAN	7	sp|Q7Z5L2-3|R3HCL_HUMAN Isoform 3 of Coiled-coil domain-containing protein R3HCC1L OS=Homo sapiens OX=9606 GN=R3HCC1L	0.94735	12.5524	63.184	1	K	LSGNTK(0.947)SR(0.053)	LSGNTKSR	6
sp|Q5M775-4|CYTSB_HUMAN	221	sp|Q5M775-4|CYTSB_HUMAN Isoform 4 of Cytospin-B OS=Homo sapiens OX=9606 GN=SPECC1	0.94852	12.5965	55.153	1	K	K(0.949)NIH(0.047)GNALR(0.005)TSGSSSSDVTK	KNIHGNALRTSGSSSSDVTK	1
sp|P13521|SCG2_HUMAN	215	sp|P13521|SCG2_HUMAN Secretogranin-2 OS=Homo sapiens OX=9606 GN=SCG2 PE=1 SV=2	0.941164	12.5999	98.407	1	K	LTGPNNQK(0.941)R(0.007)ER(0.052)	LTGPNNQKRER	8
sp|Q9UHP3-3|UBP25_HUMAN	804	sp|Q9UHP3-3|UBP25_HUMAN Isoform USP25m of Ubiquitin carboxyl-terminal hydrolase 25 OS=Homo sapiens OX=9606 GN=USP25	0.948177	12.617	52.495	1	K	VVEVAIPH(0.053)VGK(0.948)FMIESK(0.999)	VVEVAIPHVGKFMIESK	11
sp|Q8IUA7-4|ABCA9_HUMAN	1415	sp|Q8IUA7-4|ABCA9_HUMAN Isoform 4 of ATP-binding cassette sub-family A member 9 OS=Homo sapiens OX=9606 GN=ABCA9	0.938854	12.6617	57.225	1	K	LQDQLK(0.939)APVK(0.094)TLSEGIK(0.967)	LQDQLKAPVKTLSEGIK	6
sp|O60331-4|PI51C_HUMAN	414	sp|O60331-4|PI51C_HUMAN Isoform 4 of Phosphatidylinositol 4-phosphate 5-kinase type-1 gamma OS=Homo sapiens OX=9606 GN=PIP5K1C	0.930375	12.687	76.378	1	K	K(0.001)LEH(0.019)TWK(0.93)ALVH(0.05)DGDTVSVHR	KLEHTWKALVHDGDTVSVHR	7
sp|Q9BZQ2-4|SHP1L_HUMAN	140	sp|Q9BZQ2-4|SHP1L_HUMAN Isoform 4 of Testicular spindle-associated protein SHCBP1L OS=Homo sapiens OX=9606 GN=SHCBP1L	0.938529	12.7278	45.653	1	K	K(0.061)MLMK(0.939)LWVNTYQK(0.001)	KMLMKLWVNTYQK	5
sp|Q00341-2|VIGLN_HUMAN	257	sp|Q00341-2|VIGLN_HUMAN Isoform 2 of Vigilin OS=Homo sapiens OX=9606 GN=HDLBP	0.949601	12.7513	84.365	1	K	HEVLLISAEQDK(0.95)R(0.05)	HEVLLISAEQDKR	12
sp|Q9UKN7|MYO15_HUMAN	1048	sp|Q9UKN7|MYO15_HUMAN Unconventional myosin-XV OS=Homo sapiens OX=9606 GN=MYO15A PE=1 SV=2	0.957914	12.7539	52.5	1	K	DITPPK(0.958)DVLPEQK(0.825)TLR(0.217)	DITPPKDVLPEQKTLR	6
sp|Q92794|KAT6A_HUMAN	1159	sp|Q92794|KAT6A_HUMAN Histone acetyltransferase KAT6A OS=Homo sapiens OX=9606 GN=KAT6A PE=1 SV=2	0.946269	12.7792	117.53	1	K	SRK(0.946)PIH(0.05)WK(0.004)	SRKPIHWK	3
sp|Q9BVC5-2|ASHWN_HUMAN	184	sp|Q9BVC5-2|ASHWN_HUMAN Isoform 2 of Ashwin OS=Homo sapiens OX=9606 GN=C2orf49	0.941821	12.8274	100.18	1	K	K(0.049)SPSGPVK(0.942)SPPLSPVGTTPVK(0.009)	KSPSGPVKSPPLSPVGTTPVK	8
sp|Q8TDB6|DTX3L_HUMAN	463	sp|Q8TDB6|DTX3L_HUMAN E3 ubiquitin-protein ligase DTX3L OS=Homo sapiens OX=9606 GN=DTX3L PE=1 SV=1	0.947208	12.833	77.24	1	K	K(0.947)H(0.001)LH(0.003)QTK(0.051)FADDFR(0.999)	KHLHQTKFADDFR	1
sp|Q3T906|GNPTA_HUMAN	850	sp|Q3T906|GNPTA_HUMAN N-acetylglucosamine-1-phosphotransferase subunits alpha/beta OS=Homo sapiens OX=9606 GN=GNPTAB PE=1 SV=1	0.951597	12.8368	60.968	1	K	PPSLIVPLESQMTK(0.979)EK(0.952)K(0.07)	PPSLIVPLESQMTKEKK	16
sp|Q2TBF2|WSCD2_HUMAN	341	sp|Q2TBF2|WSCD2_HUMAN WSC domain-containing protein 2 OS=Homo sapiens OX=9606 GN=WSCD2 PE=2 SV=2	0.947713	12.8396	41.257	1	K	FLPGK(0.053)SK(0.948)QLIALASFPGAGNTWAR(0.999)	FLPGKSKQLIALASFPGAGNTWAR	7
sp|Q7Z404-1|TMC4_HUMAN	128	sp|Q7Z404-1|TMC4_HUMAN Isoform 2 of Transmembrane channel-like protein 4 OS=Homo sapiens OX=9606 GN=TMC4	0.950608	12.8435	65.246	1	K	EK(0.951)TK(0.049)EGLR	EKTKEGLR	2
sp|Q5VW32-2|BROX_HUMAN	123	sp|Q5VW32-2|BROX_HUMAN Isoform 2 of BRO1 domain-containing protein BROX OS=Homo sapiens OX=9606 GN=BROX	0.93782	12.8452	45.992	1	K	IAAGIFK(0.938)H(0.049)LK(0.006)ESH(0.004)LPK(0.003)	IAAGIFKHLKESHLPK	7
sp|D6RIA3|CD054_HUMAN	820	sp|D6RIA3|CD054_HUMAN Uncharacterized protein C4orf54 OS=Homo sapiens OX=9606 GN=C4orf54 PE=2 SV=1	0.955594	12.8989	51.059	1	K	NVISK(0.91)K(0.956)MQR(0.134)	NVISKKMQR	6
sp|P20020-6|AT2B1_HUMAN	1149	sp|P20020-6|AT2B1_HUMAN Isoform K of Plasma membrane calcium-transporting ATPase 1 OS=Homo sapiens OX=9606 GN=ATP2B1	0.94352	12.9487	58.92	1	K	NSSPPPSPNK(0.944)NNNAVDSGIH(0.049)LTIEMNK(0.008)	NSSPPPSPNKNNNAVDSGIHLTIEMNK	10
sp|Q8NHP8-2|PLBL2_HUMAN	502	sp|Q8NHP8-2|PLBL2_HUMAN Isoform 2 of Putative phospholipase B-like 2 OS=Homo sapiens OX=9606 GN=PLBD2	0.950051	13.0102	58.29	1	K	QR(0.002)SH(0.048)GGIDVK(0.95)VTSMSLAR	QRSHGGIDVKVTSMSLAR	10
sp|O60318|GANP_HUMAN	155	sp|O60318|GANP_HUMAN Germinal-center associated nuclear protein OS=Homo sapiens OX=9606 GN=MCM3AP PE=1 SV=2	0.952451	13.017	71.176	1	K	PLENAVFK(0.952)PILGAESEPEK(0.048)	PLENAVFKPILGAESEPEK	8
sp|Q9H343|O51I1_HUMAN	303	sp|Q9H343|O51I1_HUMAN Olfactory receptor 51I1 OS=Homo sapiens OX=9606 GN=OR51I1 PE=2 SV=1	0.953019	13.0308	53.089	1	K	K(0.953)GILK(0.067)FFH(0.921)K(0.059)	KGILKFFHK	1
sp|Q9NYK1|TLR7_HUMAN	726	sp|Q9NYK1|TLR7_HUMAN Toll-like receptor 7 OS=Homo sapiens OX=9606 GN=TLR7 PE=2 SV=1	0.917352	13.0557	56.817	1	K	LSNCSR(0.061)SLK(0.917)NLILK(0.022)	LSNCSRSLKNLILK	9
sp|Q92835-3|SHIP1_HUMAN	265	sp|Q92835-3|SHIP1_HUMAN Isoform 3 of Phosphatidylinositol 3,4,5-trisphosphate 5-phosphatase 1 OS=Homo sapiens OX=9606 GN=INPP5D	0.978473	13.0656	42.908	1	K	H(0.016)SLQEITSVTFK(0.978)TVAIH(0.003)TLWNIR(0.002)	HSLQEITSVTFKTVAIHTLWNIR	12
sp|Q5T5U3|RHG21_HUMAN	1125	sp|Q5T5U3|RHG21_HUMAN Rho GTPase-activating protein 21 OS=Homo sapiens OX=9606 GN=ARHGAP21 PE=1 SV=2	0.953387	13.1081	70.628	1	K	GTWR(0.047)K(0.953)GIPSIMR	GTWRKGIPSIMR	5
sp|Q9BQM9|CT144_HUMAN	53	sp|Q9BQM9|CT144_HUMAN Uncharacterized protein C20orf144 OS=Homo sapiens OX=9606 GN=C20orf144 PE=2 SV=1	0.953485	13.1171	53.869	1	K	PATR(1)IVLILPLDK(0.953)R(0.047)	PATRIVLILPLDKR	13
sp|A6NNW6|ENO4_HUMAN	180	sp|A6NNW6|ENO4_HUMAN Enolase 4 OS=Homo sapiens OX=9606 GN=ENO4 PE=2 SV=4	0.848147	13.1456	42.708	1	K	K(0.093)ELEK(0.848)SLEYSTVPTPLPPVPPPPPPPPPTK(0.059)	KELEKSLEYSTVPTPLPPVPPPPPPPPPTK	5
sp|P78329-2|CP4F2_HUMAN	143	sp|P78329-2|CP4F2_HUMAN Isoform 2 of Phylloquinone omega-hydroxylase CYP4F2 OS=Homo sapiens OX=9606 GN=CYP4F2	0.971618	13.1527	62.861	1	K	AK(0.972)SK(0.991)TLDFIDVLLLSK(0.037)	AKSKTLDFIDVLLLSK	2
sp|Q8TBZ0-2|CC110_HUMAN	441	sp|Q8TBZ0-2|CC110_HUMAN Isoform 2 of Coiled-coil domain-containing protein 110 OS=Homo sapiens OX=9606 GN=CCDC110	0.953443	13.1552	48.288	1	K	PLIFTTQSLIQK(0.994)VETYEK(0.953)QLK(0.053)	PLIFTTQSLIQKVETYEKQLK	18
sp|P05556-2|ITB1_HUMAN	228	sp|P05556-2|ITB1_HUMAN Isoform 2 of Integrin beta-1 OS=Homo sapiens OX=9606 GN=ITGB1	0.952276	13.1904	55.851	1	K	NVLSLTNK(0.952)GEVFNELVGK(0.048)	NVLSLTNKGEVFNELVGK	8
sp|Q99832-3|TCPH_HUMAN	154	sp|Q99832-3|TCPH_HUMAN Isoform 3 of T-complex protein 1 subunit eta OS=Homo sapiens OX=9606 GN=CCT7	0.933797	13.2142	49.871	1	K	MVVDAVMMLDDLLQLK(0.141)MIGIK(0.934)K(0.925)	MVVDAVMMLDDLLQLKMIGIKK	21
sp|O75864|PPR37_HUMAN	244	sp|O75864|PPR37_HUMAN Protein phosphatase 1 regulatory subunit 37 OS=Homo sapiens OX=9606 GN=PPP1R37 PE=1 SV=4	0.946467	13.2153	53.585	1	K	PLMLLATALK(0.946)MNMNLR(0.053)ELYLADNK(0.001)	PLMLLATALKMNMNLRELYLADNK	10
sp|P13591-6|NCAM1_HUMAN	303	sp|P13591-6|NCAM1_HUMAN Isoform 6 of Neural cell adhesion molecule 1 OS=Homo sapiens OX=9606 GN=NCAM1	0.954782	13.2418	61.353	1	K	AGEQDATIH(0.999)LK(0.955)VFAK(0.046)	AGEQDATIHLKVFAK	11
sp|Q14831-5|GRM7_HUMAN	864	sp|Q14831-5|GRM7_HUMAN Isoform 5 of Metabotropic glutamate receptor 7 OS=Homo sapiens OX=9606 GN=GRM7	0.901755	13.2489	53.491	1	K	SFK(0.902)AVVTAATMSSR(0.05)LSH(0.045)K(0.004)	SFKAVVTAATMSSRLSHK	3
sp|Q2V2M9-2|FHOD3_HUMAN	202	sp|Q2V2M9-2|FHOD3_HUMAN Isoform 2 of FH1/FH2 domain-containing protein 3 OS=Homo sapiens OX=9606 GN=FHOD3	0.960884	13.2531	57.936	1	K	NETIQWLYTLIGSK(0.961)FR(0.872)LVVK(0.167)	NETIQWLYTLIGSKFRLVVK	14
sp|Q6ZU69|F205A_HUMAN	1252	sp|Q6ZU69|F205A_HUMAN Protein FAM205A OS=Homo sapiens OX=9606 GN=FAM205A PE=2 SV=4	0.946444	13.2585	53.981	1	K	ENVAK(0.946)SLAPAK(0.046)SPVGR(0.008)	ENVAKSLAPAKSPVGR	5
sp|Q8IVF2-3|AHNK2_HUMAN	1384	sp|Q8IVF2-3|AHNK2_HUMAN Isoform 3 of Protein AHNAK2 OS=Homo sapiens OX=9606 GN=AHNAK2	0.950557	13.2925	54.964	1	K	LDGGR(0.005)LEEDMSLADK(0.951)DLTTK(0.045)	LDGGRLEEDMSLADKDLTTK	15
sp|P23588|IF4B_HUMAN	395	sp|P23588|IF4B_HUMAN Eukaryotic translation initiation factor 4B OS=Homo sapiens OX=9606 GN=EIF4B PE=1 SV=2	0.955414	13.31	73.951	1	K	LQRQLDEPK(0.955)LER(0.045)	LQRQLDEPKLER	9
sp|Q8WZ42-3|TITIN_HUMAN	1088	sp|Q8WZ42-3|TITIN_HUMAN Isoform 3 of Titin OS=Homo sapiens OX=9606 GN=TTN	0.95211	13.3113	56.916	1	K	VSYNK(0.952)QTGECK(0.048)	VSYNKQTGECK	5
sp|Q9ULD4-3|BRPF3_HUMAN	830	sp|Q9ULD4-3|BRPF3_HUMAN Isoform 3 of Bromodomain and PHD finger-containing protein 3 OS=Homo sapiens OX=9606 GN=BRPF3	0.953561	13.3135	48.405	1	K	DK(0.002)VLPLGVEDTVDK(0.954)LK(0.044)	DKVLPLGVEDTVDKLK	14
sp|Q13467|FZD5_HUMAN	201	sp|Q13467|FZD5_HUMAN Frizzled-5 OS=Homo sapiens OX=9606 GN=FZD5 PE=1 SV=2	0.95467	13.3213	53.136	1	K	EPFVPILK(0.955)ESH(0.045)PLYNK	EPFVPILKESHPLYNK	8
sp|O43159|RRP8_HUMAN	389	sp|O43159|RRP8_HUMAN Ribosomal RNA-processing protein 8 OS=Homo sapiens OX=9606 GN=RRP8 PE=1 SV=2	0.953583	13.3283	62.469	1	K	VLK(0.045)PGGLLK(0.954)VAEVSSR(0.001)	VLKPGGLLKVAEVSSR	9
sp|Q8TC20-2|CAGE1_HUMAN	275	sp|Q8TC20-2|CAGE1_HUMAN Isoform 2 of Cancer-associated gene 1 protein OS=Homo sapiens OX=9606 GN=CAGE1	0.955684	13.3375	116.88	1	K	EMLQLQFK(0.956)K(0.044)	EMLQLQFKK	8
sp|Q07157-2|ZO1_HUMAN	186	sp|Q07157-2|ZO1_HUMAN Isoform Short of Tight junction protein ZO-1 OS=Homo sapiens OX=9606 GN=TJP1	0.962186	13.3405	134.08	1	K	SVASSQPAK(0.037)PTK(0.962)VTLVK(0.001)	SVASSQPAKPTKVTLVK	12
sp|O75127|PTCD1_HUMAN	370	sp|O75127|PTCD1_HUMAN Pentatricopeptide repeat-containing protein 1, mitochondrial OS=Homo sapiens OX=9606 GN=PTCD1 PE=1 SV=2	0.941742	13.3531	48.196	1	K	R(0.044)TAQAK(0.942)AGNLMSAMLH(0.014)VEALER	RTAQAKAGNLMSAMLHVEALER	6
sp|A8K2U0-2|A2ML1_HUMAN	726	sp|A8K2U0-2|A2ML1_HUMAN Isoform 2 of Alpha-2-macroglobulin-like protein 1 OS=Homo sapiens OX=9606 GN=A2ML1	0.938331	13.3606	56.039	1	K	PSLTQK(0.061)EIAK(0.938)ATSIVAWLAK(0.001)	PSLTQKEIAKATSIVAWLAK	10
sp|Q9Y4E8-4|UBP15_HUMAN	128	sp|Q9Y4E8-4|UBP15_HUMAN Isoform 4 of Ubiquitin carboxyl-terminal hydrolase 15 OS=Homo sapiens OX=9606 GN=USP15	0.963932	13.3707	61.87	1	K	VVEQGMFVK(0.785)H(0.249)CK(0.964)VEVYLTELK(0.002)	VVEQGMFVKHCKVEVYLTELK	12
sp|Q14966-3|ZN638_HUMAN	845	sp|Q14966-3|ZN638_HUMAN Isoform 3 of Zinc finger protein 638 OS=Homo sapiens OX=9606 GN=ZNF638	0.955806	13.393	63.426	1	K	SLEAK(0.956)K(0.044)TGNVK	SLEAKKTGNVK	5
sp|Q13330-2|MTA1_HUMAN	260	sp|Q13330-2|MTA1_HUMAN Isoform Short of Metastasis-associated protein MTA1 OS=Homo sapiens OX=9606 GN=MTA1	0.923138	13.411	41.378	1	K	DITLFH(0.035)AMDTLH(0.042)K(0.923)	DITLFHAMDTLHK	13
sp|Q9UPY3-3|DICER_HUMAN	787	sp|Q9UPY3-3|DICER_HUMAN Isoform 3 of Endoribonuclease Dicer OS=Homo sapiens OX=9606 GN=DICER1	0.956625	13.4343	67.846	1	K	VTVEVVGK(0.044)GK(0.957)FK(1)	VTVEVVGKGKFK	10
sp|Q6PI77|BHLH9_HUMAN	5	sp|Q6PI77|BHLH9_HUMAN Protein BHLHb9 OS=Homo sapiens OX=9606 GN=BHLHB9 PE=2 SV=1	0.956845	13.4578	56.087	1	K	AGTK(0.957)NK(0.044)TR(0.999)	AGTKNKTR	4
sp|Q9Y2F5|ICE1_HUMAN	799	sp|Q9Y2F5|ICE1_HUMAN Little elongation complex subunit 1 OS=Homo sapiens OX=9606 GN=ICE1 PE=1 SV=5	0.956839	13.466	72.096	1	K	K(0.957)GGEESLRAK(0.043)	KGGEESLRAK	1
sp|P09455|RET1_HUMAN	32	sp|P09455|RET1_HUMAN Retinol-binding protein 1 OS=Homo sapiens OX=9606 GN=RBP1 PE=1 SV=2	0.957026	13.4747	68.243	1	K	ALDVNVALR(0.044)K(0.957)IANLLK(0.999)	ALDVNVALRKIANLLK	10
sp|Q96QD5-2|DEPD7_HUMAN	112	sp|Q96QD5-2|DEPD7_HUMAN Isoform 2 of DEP domain-containing protein 7 OS=Homo sapiens OX=9606 GN=DEPDC7	0.900713	13.5369	51.092	1	K	DK(0.066)K(0.901)PTFEDSSCSLYR(0.033)	DKKPTFEDSSCSLYR	3
sp|Q7Z4H3-2|HDDC2_HUMAN	73	sp|Q7Z4H3-2|HDDC2_HUMAN Isoform 2 of HD domain-containing protein 2 OS=Homo sapiens OX=9606 GN=HDDC2	0.95728	13.5404	41.743	1	K	EAMK(0.957)QITQLLPEDLRK(0.042)	EAMKQITQLLPEDLRK	4
sp|Q9ULI1|NWD2_HUMAN	833	sp|Q9ULI1|NWD2_HUMAN NACHT and WD repeat domain-containing protein 2 OS=Homo sapiens OX=9606 GN=NWD2 PE=2 SV=3	0.957411	13.579	49.243	1	K	K(0.957)MSELLYH(0.042)LTR(0.001)	KMSELLYHLTR	1
sp|Q9NS73-5|MBIP1_HUMAN	281	sp|Q9NS73-5|MBIP1_HUMAN Isoform 4 of MAP3K12-binding inhibitory protein 1 OS=Homo sapiens OX=9606 GN=MBIP	0.958137	13.5948	40.012	1	K	K(0.042)LEDK(0.958)ILELEGISPEYFQSVSFSGK(1)	KLEDKILELEGISPEYFQSVSFSGK	5
sp|Q6TDU7-4|CASC1_HUMAN	351	sp|Q6TDU7-4|CASC1_HUMAN Isoform 4 of Protein CASC1 OS=Homo sapiens OX=9606 GN=CASC1	0.95821	13.6039	89.886	1	K	GWMIVEILK(0.958)EGLQK(0.042)	GWMIVEILKEGLQK	9
sp|Q17R89-2|RHG44_HUMAN	587	sp|Q17R89-2|RHG44_HUMAN Isoform 2 of Rho GTPase-activating protein 44 OS=Homo sapiens OX=9606 GN=ARHGAP44	0.947082	13.6307	69.045	1	K	TSTTK(0.05)SK(0.947)ELSPGSAQK(0.003)	TSTTKSKELSPGSAQK	7
sp|Q8IWA4-3|MFN1_HUMAN	395	sp|Q8IWA4-3|MFN1_HUMAN Isoform 3 of Mitofusin-1 OS=Homo sapiens OX=9606 GN=MFN1	0.958545	13.6421	68.044	1	K	LDFIRNQMNLLTLDVK(0.959)K(0.041)	LDFIRNQMNLLTLDVKK	16
sp|P33763|S10A5_HUMAN	39	sp|P33763|S10A5_HUMAN Protein S100-A5 OS=Homo sapiens OX=9606 GN=S100A5 PE=1 SV=2	0.958797	13.658	77.923	1	K	ELK(0.998)ELIK(0.959)K(0.043)	ELKELIKK	7
sp|Q8WZ42-3|TITIN_HUMAN	8639	sp|Q8WZ42-3|TITIN_HUMAN Isoform 3 of Titin OS=Homo sapiens OX=9606 GN=TTN	0.94919	13.6709	45.873	1	K	IPAVVTGR(0.995)PVPTK(0.949)VWTK(0.056)	IPAVVTGRPVPTKVWTK	13
sp|Q96HE9|PRR11_HUMAN	275	sp|Q96HE9|PRR11_HUMAN Proline-rich protein 11 OS=Homo sapiens OX=9606 GN=PRR11 PE=1 SV=1	0.913534	13.721	40.756	1	K	NPLVTVSDLQH(0.067)VTLK(0.111)PNSK(0.914)VLSTR(0.908)	NPLVTVSDLQHVTLKPNSKVLSTR	19
sp|Q92547|TOPB1_HUMAN	907	sp|Q92547|TOPB1_HUMAN DNA topoisomerase 2-binding protein 1 OS=Homo sapiens OX=9606 GN=TOPBP1 PE=1 SV=3	0.959362	13.7302	57.149	1	K	PLH(1)K(0.959)VVVCVSK(0.041)	PLHKVVVCVSK	4
sp|Q8IWU2|LMTK2_HUMAN	1264	sp|Q8IWU2|LMTK2_HUMAN Serine/threonine-protein kinase LMTK2 OS=Homo sapiens OX=9606 GN=LMTK2 PE=1 SV=2	0.958048	13.7314	72.848	1	K	LK(0.001)EPDIEGK(0.958)YLGK(0.041)	LKEPDIEGKYLGK	9
sp|P17544-4|ATF7_HUMAN	239	sp|P17544-4|ATF7_HUMAN Isoform 4 of Cyclic AMP-dependent transcription factor ATF-7 OS=Homo sapiens OX=9606 GN=ATF7	0.917003	13.7443	42.301	1	K	TQGYLESPK(0.917)ESSEPTGSPAPVIQH(0.081)SSATAPSNGLSVR(0.002)	TQGYLESPKESSEPTGSPAPVIQHSSATAPSNGLSVR	9
sp|Q12889|OVGP1_HUMAN	119	sp|Q12889|OVGP1_HUMAN Oviduct-specific glycoprotein OS=Homo sapiens OX=9606 GN=OVGP1 PE=2 SV=1	0.953548	13.7458	42.705	1	K	FTTMLSTFANR(0.045)EK(0.954)FIASVISLLR(0.002)	FTTMLSTFANREKFIASVISLLR	13
sp|A1X283|SPD2B_HUMAN	286	sp|A1X283|SPD2B_HUMAN SH3 and PX domain-containing protein 2B OS=Homo sapiens OX=9606 GN=SH3PXD2B PE=1 SV=3	0.951847	13.7516	72.474	1	K	K(0.008)NSGEPLPPK(0.952)PGPGSPSH(0.04)PGALDLDGVSR	KNSGEPLPPKPGPGSPSHPGALDLDGVSR	10
sp|Q5JSJ4-4|INT6L_HUMAN	37	sp|Q5JSJ4-4|INT6L_HUMAN Isoform 3 of Integrator complex subunit 6-like OS=Homo sapiens OX=9606 GN=INTS6L	0.961824	13.7571	50.354	1	K	LHTFGNPFK(0.943)QDK(0.962)K(0.095)	LHTFGNPFKQDKK	12
sp|Q9P2H5-2|UBP35_HUMAN	47	sp|Q9P2H5-2|UBP35_HUMAN Isoform 2 of Ubiquitin carboxyl-terminal hydrolase 35 OS=Homo sapiens OX=9606 GN=USP35	0.960035	13.8163	77.279	1	K	IEK(0.04)VFSK(0.96)LLYPIVR	IEKVFSKLLYPIVR	7
sp|Q2TAA5|ALG11_HUMAN	51	sp|Q2TAA5|ALG11_HUMAN GDP-Man:Man(3)GlcNAc(2)-PP-Dol alpha-1,2-mannosyltransferase OS=Homo sapiens OX=9606 GN=ALG11 PE=1 SV=2	0.960322	13.8386	43	1	K	K(0.96)LVSTSK(0.04)	KLVSTSK	1
sp|O75976-2|CBPD_HUMAN	1132	sp|O75976-2|CBPD_HUMAN Isoform 2 of Carboxypeptidase D OS=Homo sapiens OX=9606 GN=CPD	0.956484	13.8743	44.743	1	K	SLLSH(0.004)EFQDETDTEEETLYSSK(0.956)H(0.039)	SLLSHEFQDETDTEEETLYSSKH	22
sp|O94876|TMCC1_HUMAN	36	sp|O94876|TMCC1_HUMAN Transmembrane and coiled-coil domains protein 1 OS=Homo sapiens OX=9606 GN=TMCC1 PE=1 SV=3	0.961082	13.9269	73.082	1	K	LSK(0.961)MTH(0.039)NALENINVIGQGLK	LSKMTHNALENINVIGQGLK	3
sp|Q9Y6D6|BIG1_HUMAN	760	sp|Q9Y6D6|BIG1_HUMAN Brefeldin A-inhibited guanine nucleotide-exchange protein 1 OS=Homo sapiens OX=9606 GN=ARFGEF1 PE=1 SV=2	0.941316	13.9707	61.962	1	K	FNK(0.941)EVMYAYVDQH(0.038)DFSGK(0.021)	FNKEVMYAYVDQHDFSGK	3
sp|Q9UPN6|SCAF8_HUMAN	1114	sp|Q9UPN6|SCAF8_HUMAN Protein SCAF8 OS=Homo sapiens OX=9606 GN=SCAF8 PE=1 SV=1	0.962274	13.9776	47.774	1	K	VLPVYGGPK(0.962)GLH(0.879)EER(0.148)GR(0.011)	VLPVYGGPKGLHEERGR	9
sp|Q9NYQ8|FAT2_HUMAN	2542	sp|Q9NYQ8|FAT2_HUMAN Protocadherin Fat 2 OS=Homo sapiens OX=9606 GN=FAT2 PE=1 SV=2	0.935377	13.9879	50.234	1	K	LASEK(0.049)FSINPNGQIATLQK(0.935)LDR(0.016)	LASEKFSINPNGQIATLQKLDR	19
sp|O75113|N4BP1_HUMAN	441	sp|O75113|N4BP1_HUMAN NEDD4-binding protein 1 OS=Homo sapiens OX=9606 GN=N4BP1 PE=1 SV=4	0.872457	14.0203	42.241	1	K	GVYSSTNELTTDSTPK(0.052)K(0.046)TQAH(0.029)TQQNMVEK(0.872)	GVYSSTNELTTDSTPKKTQAHTQQNMVEK	29
sp|Q96MW1|CCD43_HUMAN	148	sp|Q96MW1|CCD43_HUMAN Coiled-coil domain-containing protein 43 OS=Homo sapiens OX=9606 GN=CCDC43 PE=1 SV=2	0.961102	14.0229	88.587	1	K	K(0.001)AALLAQYADVTDEEDEADEK(0.961)DDSGATTMNIGSDK(0.038)	KAALLAQYADVTDEEDEADEKDDSGATTMNIGSDK	21
sp|Q13686|ALKB1_HUMAN	87	sp|Q13686|ALKB1_HUMAN Nucleic acid dioxygenase ALKBH1 OS=Homo sapiens OX=9606 GN=ALKBH1 PE=1 SV=2	0.95507	14.0504	57.347	1	K	AGLQPVSK(0.955)WQAYGLK(0.045)	AGLQPVSKWQAYGLK	8
sp|Q6ZR52|ZN493_HUMAN	520	sp|Q6ZR52|ZN493_HUMAN Zinc finger protein 493 OS=Homo sapiens OX=9606 GN=ZNF493 PE=2 SV=3	0.926945	14.0949	59.709	1	K	R(0.004)SSH(0.086)LAGH(0.927)K(0.927)QIH(0.029)SVQK(0.027)	RSSHLAGHKQIHSVQK	9
sp|Q9NVP4-2|DZAN1_HUMAN	444	sp|Q9NVP4-2|DZAN1_HUMAN Isoform 2 of Double zinc ribbon and ankyrin repeat-containing protein 1 OS=Homo sapiens OX=9606 GN=DZANK1	0.963058	14.0997	45.237	1	K	EQLIPENR(0.986)LLLK(0.963)EVGPTGEGR(0.051)	EQLIPENRLLLKEVGPTGEGR	12
sp|Q2M218-2|ZN630_HUMAN	261	sp|Q2M218-2|ZN630_HUMAN Isoform 2 of Zinc finger protein 630 OS=Homo sapiens OX=9606 GN=ZNF630	0.966681	14.103	75.018	1	K	K(0.967)SQLIIH(0.1)QR(0.314)IH(0.457)TGEK(0.163)	KSQLIIHQRIHTGEK	1
sp|Q9UPZ6|THS7A_HUMAN	986	sp|Q9UPZ6|THS7A_HUMAN Thrombospondin type-1 domain-containing protein 7A OS=Homo sapiens OX=9606 GN=THSD7A PE=1 SV=4	0.96269	14.1167	52.79	1	K	VEVLLGMK(0.963)VQGDIK(0.037)	VEVLLGMKVQGDIK	8
sp|Q8IYX3-1|CC116_HUMAN	381	sp|Q8IYX3-1|CC116_HUMAN Isoform 1 of Coiled-coil domain-containing protein 116 OS=Homo sapiens OX=9606 GN=CCDC116	0.978631	14.1388	49.662	1	K	K(0.979)DR(0.97)GGSPSMSSAQVATR(0.052)	KDRGGSPSMSSAQVATR	1
sp|A4IF30|S35F4_HUMAN	44	sp|A4IF30|S35F4_HUMAN Solute carrier family 35 member F4 OS=Homo sapiens OX=9606 GN=SLC35F4 PE=2 SV=2	0.96013	14.171	43.184	1	K	EQEVWK(0.144)PGH(0.854)NILVK(0.96)MR(0.042)	EQEVWKPGHNILVKMR	14
sp|Q8IY33-3|MILK2_HUMAN	212	sp|Q8IY33-3|MILK2_HUMAN Isoform 3 of MICAL-like protein 2 OS=Homo sapiens OX=9606 GN=MICALL2	0.928344	14.1774	40.381	1	K	AGEAPR(0.928)K(0.928)VSGSFAGSVH(0.115)ITLTPVR(0.029)	AGEAPRKVSGSFAGSVHITLTPVR	7
sp|Q6PIJ6|FBX38_HUMAN	960	sp|Q6PIJ6|FBX38_HUMAN F-box only protein 38 OS=Homo sapiens OX=9606 GN=FBXO38 PE=1 SV=3	0.970707	14.1822	46.66	1	K	VLK(0.971)H(0.957)LK(0.839)VENAPIVNR(0.233)	VLKHLKVENAPIVNR	3
sp|A8K2U0-2|A2ML1_HUMAN	326	sp|A8K2U0-2|A2ML1_HUMAN Isoform 2 of Alpha-2-macroglobulin-like protein 1 OS=Homo sapiens OX=9606 GN=A2ML1	0.962494	14.2176	54.066	1	K	LTATIFNYLK(0.962)DCIR(0.038)	LTATIFNYLKDCIR	10
sp|P15260|INGR1_HUMAN	279	sp|P15260|INGR1_HUMAN Interferon gamma receptor 1 OS=Homo sapiens OX=9606 GN=IFNGR1 PE=1 SV=1	0.93744	14.2194	56.25	1	K	INPLK(0.027)EK(0.937)SIILPK(0.035)	INPLKEKSIILPK	7
sp|Q86YS7|C2CD5_HUMAN	745	sp|Q86YS7|C2CD5_HUMAN C2 domain-containing protein 5 OS=Homo sapiens OX=9606 GN=C2CD5 PE=1 SV=1	0.963557	14.2226	60.621	1	K	LSSLNLTNQALNK(0.964)NFNDLCENLLK(0.036)	LSSLNLTNQALNKNFNDLCENLLK	13
sp|Q3ZCT1|ZN260_HUMAN	46	sp|Q3ZCT1|ZN260_HUMAN Zinc finger protein 260 OS=Homo sapiens OX=9606 GN=ZNF260 PE=1 SV=3	0.963317	14.2227	65.232	1	K	TFSLK(0.002)QNLVEH(0.992)K(0.963)K(0.043)	TFSLKQNLVEHKK	12
sp|Q6WKZ4-1|RFIP1_HUMAN	567	sp|Q6WKZ4-1|RFIP1_HUMAN Isoform 3 of Rab11 family-interacting protein 1 OS=Homo sapiens OX=9606 GN=RAB11FIP1	0.963601	14.228	53.775	1	K	QK(0.964)ETISK(0.036)	QKETISK	2
sp|Q96MI9-2|CBPC4_HUMAN	157	sp|Q96MI9-2|CBPC4_HUMAN Isoform 2 of Cytosolic carboxypeptidase 4 OS=Homo sapiens OX=9606 GN=AGBL1	0.95179	14.308	44.312	1	K	VIDK(0.081)LLQTH(0.905)LK(0.952)R(0.062)	VIDKLLQTHLKR	11
sp|Q5U5X0|LYRM7_HUMAN	44	sp|Q5U5X0|LYRM7_HUMAN Complex III assembly factor LYRM7 OS=Homo sapiens OX=9606 GN=LYRM7 PE=1 SV=1	0.951742	14.3665	40.067	1	K	NNK(0.952)SETSSK(0.012)K(0.036)	NNKSETSSKK	3
sp|Q12955|ANK3_HUMAN	2755	sp|Q12955|ANK3_HUMAN Ankyrin-3 OS=Homo sapiens OX=9606 GN=ANK3 PE=1 SV=3	0.964985	14.403	85.958	1	K	KIQESK(0.965)LPVYQVFAR(0.035)	KIQESKLPVYQVFAR	6
sp|Q5HYK7-5|SH319_HUMAN	6	sp|Q5HYK7-5|SH319_HUMAN Isoform 5 of SH3 domain-containing protein 19 OS=Homo sapiens OX=9606 GN=SH3D19	0.963333	14.4291	63.694	1	K	DLQK(0.035)K(0.963)QSNLATGLSK(0.001)	DLQKKQSNLATGLSK	5
sp|Q05329|DCE2_HUMAN	35	sp|Q05329|DCE2_HUMAN Glutamate decarboxylase 2 OS=Homo sapiens OX=9606 GN=GAD2 PE=1 SV=1	0.965519	14.4718	76.759	1	K	AWCQVAQK(0.966)FTGGIGNK(0.034)	AWCQVAQKFTGGIGNK	8
sp|O00141-4|SGK1_HUMAN	307	sp|O00141-4|SGK1_HUMAN Isoform 4 of Serine/threonine-protein kinase Sgk1 OS=Homo sapiens OX=9606 GN=SGK1	0.963764	14.4901	43.823	1	K	NTAEMYDNILNK(1)PLQLK(0.964)PNITNSAR(0.037)	NTAEMYDNILNKPLQLKPNITNSAR	17
sp|Q14764|MVP_HUMAN	704	sp|Q14764|MVP_HUMAN Major vault protein OS=Homo sapiens OX=9606 GN=MVP PE=1 SV=4	0.952046	14.5353	49.193	1	K	K(0.952)ELLELEALSMAVESTGTAK(0.03)AEAESR(0.018)	KELLELEALSMAVESTGTAKAEAESR	1
sp|Q13489|BIRC3_HUMAN	587	sp|Q13489|BIRC3_HUMAN Baculoviral IAP repeat-containing protein 3 OS=Homo sapiens OX=9606 GN=BIRC3 PE=1 SV=2	0.966202	14.5618	101.46	1	K	K(0.966)CPICR(0.034)STIK	KCPICRSTIK	1
sp|A0AVI2|FR1L5_HUMAN	632	sp|A0AVI2|FR1L5_HUMAN Fer-1-like protein 5 OS=Homo sapiens OX=9606 GN=FER1L5 PE=2 SV=3	0.964126	14.567	50.04	1	K	ELAEDCK(0.964)R(0.034)PLPCMTYQPK(0.002)	ELAEDCKRPLPCMTYQPK	7
sp|Q92783-2|STAM1_HUMAN	133	sp|Q92783-2|STAM1_HUMAN Isoform 2 of Signal transducing adapter molecule 1 OS=Homo sapiens OX=9606 GN=STAM	0.96651	14.603	70.488	1	K	NDPQLSLISAMIK(0.967)NLK(0.033)	NDPQLSLISAMIKNLK	13
sp|O75899|GABR2_HUMAN	876	sp|O75899|GABR2_HUMAN Gamma-aminobutyric acid type B receptor subunit 2 OS=Homo sapiens OX=9606 GN=GABBR2 PE=1 SV=1	0.965847	14.6218	48.899	1	K	TCK(0.966)DPIEDINSPEH(0.033)IQR(0.001)	TCKDPIEDINSPEHIQR	3
sp|P11532-3|DMD_HUMAN	13	sp|P11532-3|DMD_HUMAN Isoform 2 of Dystrophin OS=Homo sapiens OX=9606 GN=DMD	0.967938	14.651	42.869	1	K	NLSYK(0.992)K(0.968)AVR(0.04)	NLSYKKAVR	6
sp|P78344-2|IF4G2_HUMAN	694	sp|P78344-2|IF4G2_HUMAN Isoform 2 of Eukaryotic translation initiation factor 4 gamma 2 OS=Homo sapiens OX=9606 GN=EIF4G2	0.967094	14.682	77.372	1	K	GLSFLFPLLK(0.967)LEK(0.033)	GLSFLFPLLKLEK	10
sp|Q96RW7-2|HMCN1_HUMAN	2233	sp|Q96RW7-2|HMCN1_HUMAN Isoform 2 of Hemicentin-1 OS=Homo sapiens OX=9606 GN=HMCN1	0.963584	14.6999	66.246	1	K	K(0.964)GSPVLTDSMGR(0.014)VR(0.022)	KGSPVLTDSMGRVR	1
sp|Q8IYS0-2|ASTRC_HUMAN	410	sp|Q8IYS0-2|ASTRC_HUMAN Isoform 2 of Protein Aster-C OS=Homo sapiens OX=9606 GN=GRAMD1C	0.972428	14.706	64.64	1	K	SLNLASDMVSR(0.232)AETIQK(0.972)NK(0.796)	SLNLASDMVSRAETIQKNK	17
sp|Q8IZT6|ASPM_HUMAN	1843	sp|Q8IZT6|ASPM_HUMAN Abnormal spindle-like microcephaly-associated protein OS=Homo sapiens OX=9606 GN=ASPM PE=1 SV=2	0.968522	14.7114	43.184	1	K	VK(0.969)YQSVLQSIIK(0.031)IQR	VKYQSVLQSIIKIQR	2
sp|Q96Q89-4|KI20B_HUMAN	925	sp|Q96Q89-4|KI20B_HUMAN Isoform 4 of Kinesin-like protein KIF20B OS=Homo sapiens OX=9606 GN=KIF20B	0.963604	14.7133	55.469	1	K	QIVHFQQELSLSEK(0.033)K(0.964)NLTLSK(0.003)	QIVHFQQELSLSEKKNLTLSK	15
sp|Q8IY21|DDX60_HUMAN	621	sp|Q8IY21|DDX60_HUMAN Probable ATP-dependent RNA helicase DDX60 OS=Homo sapiens OX=9606 GN=DDX60 PE=1 SV=3	0.96759	14.7142	63.864	1	K	ENLH(0.992)SGIK(0.968)SLEDFLK(0.04)	ENLHSGIKSLEDFLK	8
sp|Q2TAK8-2|PWP3A_HUMAN	302	sp|Q2TAK8-2|PWP3A_HUMAN Isoform 2 of PWWP domain-containing DNA repair factor 3A OS=Homo sapiens OX=9606 GN=PWWP3A	0.953061	14.7218	41.871	1	K	LEK(0.953)ECQSSEESMGSNSMR(0.047)	LEKECQSSEESMGSNSMR	3
sp|Q8WUX9|CHMP7_HUMAN	440	sp|Q8WUX9|CHMP7_HUMAN Charged multivesicular body protein 7 OS=Homo sapiens OX=9606 GN=CHMP7 PE=1 SV=1	0.811075	14.7363	40.112	1	K	H(0.056)FTNSVPNPR(0.085)ISDAELEAELEK(0.048)LSLSEGGLVPSSK(0.811)	HFTNSVPNPRISDAELEAELEKLSLSEGGLVPSSK	35
sp|O00273|DFFA_HUMAN	324	sp|O00273|DFFA_HUMAN DNA fragmentation factor subunit alpha OS=Homo sapiens OX=9606 GN=DFFA PE=1 SV=1	0.967703	14.7658	207.55	1	K	SISASK(0.032)ASPPGDLQNPK(0.968)R	SISASKASPPGDLQNPKR	17
sp|Q9BZE0|GLIS2_HUMAN	11	sp|Q9BZE0|GLIS2_HUMAN Zinc finger protein GLIS2 OS=Homo sapiens OX=9606 GN=GLIS2 PE=1 SV=2	0.906897	14.7906	53.403	1	K	MH(0.06)SLDEPLDLK(0.907)LSITK(0.016)LR(0.017)	MHSLDEPLDLKLSITKLR	11
sp|Q8IY95-2|TM192_HUMAN	233	sp|Q8IY95-2|TM192_HUMAN Isoform 2 of Transmembrane protein 192 OS=Homo sapiens OX=9606 GN=TMEM192	0.929654	14.8041	56.205	1	K	TISSLEEIVEK(0.93)QGDTIEYLK(0.07)	TISSLEEIVEKQGDTIEYLK	11
sp|Q96Q06|PLIN4_HUMAN	848	sp|Q96Q06|PLIN4_HUMAN Perilipin-4 OS=Homo sapiens OX=9606 GN=PLIN4 PE=1 SV=2	0.940667	14.8193	45.328	1	K	GAVQTGLK(0.037)TTQNIATGTK(0.941)NTLGSGVTGAAK(0.022)	GAVQTGLKTTQNIATGTKNTLGSGVTGAAK	18
sp|Q8NDG6-2|TDRD9_HUMAN	835	sp|Q8NDG6-2|TDRD9_HUMAN Isoform 2 of ATP-dependent RNA helicase TDRD9 OS=Homo sapiens OX=9606 GN=TDRD9	0.969529	14.8344	52.891	1	K	TLPAVYMAIK(0.97)MSQLK(0.03)	TLPAVYMAIKMSQLK	10
sp|Q7Z6G8-10|ANS1B_HUMAN	124	sp|Q7Z6G8-10|ANS1B_HUMAN Isoform 10 of Ankyrin repeat and sterile alpha motif domain-containing protein 1B OS=Homo sapiens OX=9606 GN=ANKS1B	0.955547	14.8358	41.871	1	K	K(0.033)IWEVELINVLK(0.956)INLIGH(0.48)R(0.531)	KIWEVELINVLKINLIGHR	12
sp|Q09666|AHNK_HUMAN	2780	sp|Q09666|AHNK_HUMAN Neuroblast differentiation-associated protein AHNAK OS=Homo sapiens OX=9606 GN=AHNAK PE=1 SV=2	0.954527	14.8755	40.751	1	K	MPK(0.014)ISMPGFK(0.955)GEGPDVDVNLPK(0.031)	MPKISMPGFKGEGPDVDVNLPK	10
sp|Q5VWP2|TET5C_HUMAN	128	sp|Q5VWP2|TET5C_HUMAN Terminal nucleotidyltransferase 5C OS=Homo sapiens OX=9606 GN=TENT5C PE=1 SV=1	0.968486	14.8759	70.919	1	K	LK(0.968)ISPVTLK(0.032)	LKISPVTLK	2
sp|Q9Y2W1|TR150_HUMAN	540	sp|Q9Y2W1|TR150_HUMAN Thyroid hormone receptor-associated protein 3 OS=Homo sapiens OX=9606 GN=THRAP3 PE=1 SV=2	0.971979	14.8839	75.566	1	K	K(0.972)TSESR(0.028)DK	KTSESRDK	1
sp|Q8TDI0|CHD5_HUMAN	1829	sp|Q12873-2|CHD3_HUMAN Isoform 2 of Chromodomain-helicase-DNA-binding protein 3 OS=Homo sapiens OX=9606 GN=CHD3	0.939788	14.8958	47.648	1	K	PANAVLH(0.03)K(0.94)VLNQLEELLSDMK(0.029)ADVTR(0.001)	PANAVLHKVLNQLEELLSDMKADVTR	8
sp|Q8IYB3-2|SRRM1_HUMAN	761	sp|Q8IYB3-2|SRRM1_HUMAN Isoform 2 of Serine/arginine repetitive matrix protein 1 OS=Homo sapiens OX=9606 GN=SRRM1	0.94421	14.9315	52.393	1	K	K(0.944)PPAPPSPVQSQSPSTNWSPAVPVK(0.031)K(0.025)	KPPAPPSPVQSQSPSTNWSPAVPVKK	1
sp|O00370|LORF2_HUMAN	619	sp|O00370|LORF2_HUMAN LINE-1 retrotransposable element ORF2 protein OS=Homo sapiens OX=9606 PE=1 SV=1	0.96539	14.9359	53.779	1	K	IQQPFMLK(0.995)TLNK(0.965)LGIDGMYLK(0.04)	IQQPFMLKTLNKLGIDGMYLK	12
sp|Q8N5G2-3|MACOI_HUMAN	164	sp|Q8N5G2-3|MACOI_HUMAN Isoform 3 of Macoilin OS=Homo sapiens OX=9606 GN=MACO1	0.968457	14.9403	84.169	1	K	PFAAH(1)WLEQDIK(0.968)K(0.031)LK(0.001)	PFAAHWLEQDIKKLK	12
sp|Q9UII5|ZN107_HUMAN	319	sp|Q9UII5|ZN107_HUMAN Zinc finger protein 107 OS=Homo sapiens OX=9606 GN=ZNF107 PE=1 SV=1	0.969126	14.9689	76.927	1	K	LTAH(1)K(0.969)K(0.031)ILMEEK	LTAHKKILMEEK	5
sp|H3BSY2-3|GOG8M_HUMAN	108	sp|H3BSY2-3|GOG8M_HUMAN Isoform 3 of Golgin subfamily A member 8M OS=Homo sapiens OX=9606 GN=GOLGA8M	0.968499	15.0063	79.23	1	K	SLICTLK(0.968)K(0.031)EK(0.001)	SLICTLKKEK	7
sp|Q8IWY4|SCUB1_HUMAN	893	sp|Q8IWY4|SCUB1_HUMAN Signal peptide, CUB and EGF-like domain-containing protein 1 OS=Homo sapiens OX=9606 GN=SCUBE1 PE=1 SV=3	0.972335	15.0554	57.173	1	K	LWIQFK(0.972)SNEGNSGK(0.028)	LWIQFKSNEGNSGK	6
sp|P43694|GATA4_HUMAN	312	sp|P43694|GATA4_HUMAN Transcription factor GATA-4 OS=Homo sapiens OX=9606 GN=GATA4 PE=1 SV=2	0.96959	15.0665	48.608	1	K	PLAMR(0.03)K(0.97)EGIQTR	PLAMRKEGIQTR	6
sp|Q8IVF6-2|AN18A_HUMAN	123	sp|Q8IVF6-2|AN18A_HUMAN Isoform 2 of Ankyrin repeat domain-containing protein 18A OS=Homo sapiens OX=9606 GN=ANKRD18A	0.969817	15.0693	119.29	1	K	VEQIITGTK(0.97)K(0.03)	VEQIITGTKK	9
sp|Q9H8K7|CJ088_HUMAN	384	sp|Q9H8K7|CJ088_HUMAN Uncharacterized protein C10orf88 OS=Homo sapiens OX=9606 GN=C10orf88 PE=1 SV=2	0.973577	15.1033	55.314	1	K	ILSK(0.974)NMELMEK(0.026)	ILSKNMELMEK	4
sp|Q0VAM2-2|RGF1B_HUMAN	280	sp|Q0VAM2-2|RGF1B_HUMAN Isoform 2 of Ras-GEF domain-containing family member 1B OS=Homo sapiens OX=9606 GN=RASGEF1B	0.970246	15.1554	76.847	1	K	LKK(0.97)TWAK(0.03)	LKKTWAK	3
sp|Q5TAX3-2|TUT4_HUMAN	335	sp|Q5TAX3-2|TUT4_HUMAN Isoform 2 of Terminal uridylyltransferase 4 OS=Homo sapiens OX=9606 GN=TUT4	0.950647	15.168	41.661	1	K	NILEK(0.951)QEESELR(0.22)SLPPPSPAH(0.764)LAALSVAVIELAK(0.066)	NILEKQEESELRSLPPPSPAHLAALSVAVIELAK	5
sp|Q9H3S5|PIGM_HUMAN	162	sp|Q9H3S5|PIGM_HUMAN GPI mannosyltransferase 1 OS=Homo sapiens OX=9606 GN=PIGM PE=1 SV=1	0.969879	15.1784	66.538	1	K	GNADSIVASLVLMVLYLIK(0.97)K(0.03)	GNADSIVASLVLMVLYLIKK	19
sp|Q8IXQ5-5|KLHL7_HUMAN	469	sp|Q8IXQ5-5|KLHL7_HUMAN Isoform 5 of Kelch-like protein 7 OS=Homo sapiens OX=9606 GN=KLHL7	0.93821	15.1814	50.858	1	K	LNEWK(0.043)MVSPMPWK(0.938)GVTVK(0.018)	LNEWKMVSPMPWKGVTVK	13
sp|Q5JU85-3|IQEC2_HUMAN	851	sp|Q5JU85-3|IQEC2_HUMAN Isoform 2 of IQ motif and SEC7 domain-containing protein 2 OS=Homo sapiens OX=9606 GN=IQSEC2	0.970492	15.1935	55.972	1	K	LLSAVPGGER(0.03)K(0.97)VLIIFNAPSLQDR(1)	LLSAVPGGERKVLIIFNAPSLQDR	11
sp|Q9Y651|SOX21_HUMAN	91	sp|Q9Y651|SOX21_HUMAN Transcription factor SOX-21 OS=Homo sapiens OX=9606 GN=SOX21 PE=2 SV=1	0.967023	15.2088	59.857	1	K	K(0.032)DK(0.967)FAFPVPYGLGGVADAEH(0.958)PALK(0.042)	KDKFAFPVPYGLGGVADAEHPALK	3
sp|Q9P1Y6-2|PHRF1_HUMAN	810	sp|Q9P1Y6-2|PHRF1_HUMAN Isoform 2 of PHD and RING finger domain-containing protein 1 OS=Homo sapiens OX=9606 GN=PHRF1	0.939354	15.2207	69.314	1	K	K(0.939)ENPSPLFSIK(0.044)K(0.017)	KENPSPLFSIKK	1
sp|Q9NS87-3|KIF15_HUMAN	191	sp|Q9NS87-3|KIF15_HUMAN Isoform 3 of Kinesin-like protein KIF15 OS=Homo sapiens OX=9606 GN=KIF15	0.93931	15.2274	78.707	1	K	QLEHVMDSAAEDPQSPK(0.939)TPPH(0.03)FQTH(0.015)LAK(0.015)	QLEHVMDSAAEDPQSPKTPPHFQTHLAK	17
sp|Q5T8P6-4|RBM26_HUMAN	229	sp|Q5T8P6-4|RBM26_HUMAN Isoform 4 of RNA-binding protein 26 OS=Homo sapiens OX=9606 GN=RBM26	0.962557	15.2461	60.968	1	K	DR(0.029)LGFVSK(0.963)PSVSATEK(0.008)	DRLGFVSKPSVSATEK	8
sp|Q14244-2|MAP7_HUMAN	79	sp|Q14244-2|MAP7_HUMAN Isoform 2 of Ensconsin OS=Homo sapiens OX=9606 GN=MAP7	0.971143	15.2686	60.549	1	K	EK(0.971)QLAAR(0.029)EIVWLER(1)	EKQLAAREIVWLER	2
sp|Q8WZ42-11|TITIN_HUMAN	7881	sp|Q8WZ42-11|TITIN_HUMAN Isoform 11 of Titin OS=Homo sapiens OX=9606 GN=TTN	0.971173	15.2764	83.647	1	K	RLNDYSIEK(0.971)GK(0.029)	RLNDYSIEKGK	9
sp|Q5JSL3|DOC11_HUMAN	1748	sp|Q5JSL3|DOC11_HUMAN Dedicator of cytokinesis protein 11 OS=Homo sapiens OX=9606 GN=DOCK11 PE=1 SV=2	0.975537	15.2997	70.889	1	K	TLH(0.001)GAYTK(0.976)ILEVMH(0.193)TK(0.831)	TLHGAYTKILEVMHTK	8
sp|A8MVX0|ARG33_HUMAN	289	sp|A8MVX0|ARG33_HUMAN Rho guanine nucleotide exchange factor 33 OS=Homo sapiens OX=9606 GN=ARHGEF33 PE=2 SV=2	0.967801	15.3002	40.384	1	K	YVINISLILK(0.968)IK(0.04)ATFQGSDGK(0.992)	YVINISLILKIKATFQGSDGK	10
sp|Q1KMD3|HNRL2_HUMAN	237	sp|Q1KMD3|HNRL2_HUMAN Heterogeneous nuclear ribonucleoprotein U-like protein 2 OS=Homo sapiens OX=9606 GN=HNRNPUL2 PE=1 SV=1	0.971133	15.3039	95.543	1	K	SK(0.029)SPLPPEEEAK(0.971)DEEEDQTLVNLDTYTSDLHFQVSK	SKSPLPPEEEAKDEEEDQTLVNLDTYTSDLHFQVSK	12
sp|Q6ZW13|CP086_HUMAN	160	sp|Q6ZW13|CP086_HUMAN Uncharacterized protein C16orf86 OS=Homo sapiens OX=9606 GN=C16orf86 PE=2 SV=2	0.972449	15.3269	40.254	1	K	K(0.972)SLGAPVLH(0.02)AVASMVSAPLETLR(0.78)LER(0.228)	KSLGAPVLHAVASMVSAPLETLRLER	1
sp|O95361|TRI16_HUMAN	337	sp|O95361|TRI16_HUMAN Tripartite motif-containing protein 16 OS=Homo sapiens OX=9606 GN=TRIM16 PE=1 SV=3	0.971964	15.3958	62.287	1	K	K(0.029)LQEFSK(0.972)EEEYDIR(0.999)	KLQEFSKEEEYDIR	7
sp|Q8NF91-7|SYNE1_HUMAN	2674	sp|Q8NF91-7|SYNE1_HUMAN Isoform 7 of Nesprin-1 OS=Homo sapiens OX=9606 GN=SYNE1	0.972085	15.4203	65.652	1	K	RLSQIQDILLMK(0.972)GEGEVK(0.028)	RLSQIQDILLMKGEGEVK	12
sp|P42702|LIFR_HUMAN	253	sp|P42702|LIFR_HUMAN Leukemia inhibitory factor receptor OS=Homo sapiens OX=9606 GN=LIFR PE=1 SV=1	0.972487	15.4333	70.453	1	K	NISWIPDSQTK(0.972)VFPQDK(0.028)	NISWIPDSQTKVFPQDK	11
sp|P42229-2|STA5A_HUMAN	651	sp|P42229-2|STA5A_HUMAN Isoform 2 of Signal transducer and activator of transcription 5A OS=Homo sapiens OX=9606 GN=STAT5A	0.952893	15.4783	45.207	1	K	PK(0.033)DEVFSK(0.953)YYTPVLAK(0.014)	PKDEVFSKYYTPVLAK	8
sp|Q13017-2|RHG05_HUMAN	942	sp|Q13017-2|RHG05_HUMAN Isoform 2 of Rho GTPase-activating protein 5 OS=Homo sapiens OX=9606 GN=ARHGAP5	0.966823	15.4822	48.337	1	K	QTEVFTLFFSDVLEK(0.027)K(0.967)NMIENSYLSDNTR(0.006)	QTEVFTLFFSDVLEKKNMIENSYLSDNTR	16
sp|Q9NZM4-2|BICRA_HUMAN	824	sp|Q9NZM4-2|BICRA_HUMAN Isoform 2 of BRD4-interacting chromatin-remodeling complex-associated protein OS=Homo sapiens OX=9606 GN=BICRA	0.949847	15.5003	60.937	1	K	PSGLQYESK(0.95)LSGLK(0.029)K(0.021)	PSGLQYESKLSGLKK	9
sp|P00338-4|LDHA_HUMAN	220	sp|P00338-4|LDHA_HUMAN Isoform 4 of L-lactate dehydrogenase A chain OS=Homo sapiens OX=9606 GN=LDHA	0.970963	15.5131	51.727	1	K	RVHPVSTMIK(0.971)GLYGIK(0.028)	RVHPVSTMIKGLYGIK	10
sp|P46777|RL5_HUMAN	284	sp|P46777|RL5_HUMAN 60S ribosomal protein L5 OS=Homo sapiens OX=9606 GN=RPL5 PE=1 SV=3	0.969839	15.5197	80.231	1	K	VAQK(0.003)K(0.97)ASFLR(0.027)	VAQKKASFLR	5
sp|Q96P20-3|NLRP3_HUMAN	23	sp|Q96P20-3|NLRP3_HUMAN Isoform 3 of NACHT, LRR and PYD domains-containing protein 3 OS=Homo sapiens OX=9606 GN=NLRP3	0.969524	15.6119	65.719	1	K	YLEDLEDVDLK(0.97)K(0.027)FK(0.004)	YLEDLEDVDLKKFK	11
sp|P48506|GSH1_HUMAN	171	sp|P48506|GSH1_HUMAN Glutamate--cysteine ligase catalytic subunit OS=Homo sapiens OX=9606 GN=GCLC PE=1 SV=2	0.94827	15.7308	43.068	1	K	LGCPGFTLPEVK(0.055)PNPVEGGASK(0.948)SLFFPDEAINK(0.997)	LGCPGFTLPEVKPNPVEGGASKSLFFPDEAINK	22
sp|Q8WTW3|COG1_HUMAN	526	sp|Q8WTW3|COG1_HUMAN Conserved oligomeric Golgi complex subunit 1 OS=Homo sapiens OX=9606 GN=COG1 PE=1 SV=1	0.964599	15.7324	42.209	1	K	LK(0.965)VK(0.969)LDDLLAYLPSDDSSLPK(0.067)	LKVKLDDLLAYLPSDDSSLPK	2
sp|Q12888|TP53B_HUMAN	491	sp|Q12888|TP53B_HUMAN TP53-binding protein 1 OS=Homo sapiens OX=9606 GN=TP53BP1 PE=1 SV=2	0.931255	15.755	54.511	1	K	DGDMH(0.05)SSSLTVECSK(0.931)TSEIEPK(0.018)	DGDMHSSSLTVECSKTSEIEPK	15
sp|B1AJZ9-4|FHAD1_HUMAN	367	sp|B1AJZ9-4|FHAD1_HUMAN Isoform 4 of Forkhead-associated domain-containing protein 1 OS=Homo sapiens OX=9606 GN=FHAD1	0.986581	15.7616	55.437	1	K	DILAKDEQVQQLK(0.987)EEVSH(0.507)LK(0.507)	DILAKDEQVQQLKEEVSHLK	13
sp|A8MQT2-2|GOG8B_HUMAN	81	sp|A8MQT2-2|GOG8B_HUMAN Isoform 2 of Golgin subfamily A member 8B OS=Homo sapiens OX=9606 GN=GOLGA8B	0.968664	15.7932	42.191	1	K	GH(0.977)VTQLK(0.047)ESLK(0.969)EVQLER(0.007)	GHVTQLKESLKEVQLER	11
sp|Q9NY59-2|NSMA2_HUMAN	441	sp|Q9NY59-2|NSMA2_HUMAN Isoform 2 of Sphingomyelin phosphodiesterase 3 OS=Homo sapiens OX=9606 GN=SMPD3	0.93941	15.7951	42.314	1	K	GALFLK(0.939)VQVGSTPQDQR(0.045)IVGYIACTH(0.01)LH(0.005)APQEDSAIR(0.001)	GALFLKVQVGSTPQDQRIVGYIACTHLHAPQEDSAIR	6
sp|Q99459|CDC5L_HUMAN	466	sp|Q99459|CDC5L_HUMAN Cell division cycle 5-like protein OS=Homo sapiens OX=9606 GN=CDC5L PE=1 SV=2	0.957851	15.7993	47.159	1	K	LNINPEDGMADYSDPSYVK(0.958)QMER(0.987)ESR(0.055)	LNINPEDGMADYSDPSYVKQMERESR	19
sp|Q9H6X2-3|ANTR1_HUMAN	94	sp|Q9H6X2-3|ANTR1_HUMAN Isoform 3 of Anthrax toxin receptor 1 OS=Homo sapiens OX=9606 GN=ANTXR1	0.947379	15.8429	48.824	1	K	MSFIVFSTR(0.993)GTTLMK(0.947)LTEDR(0.059)	MSFIVFSTRGTTLMKLTEDR	15
sp|Q6GYQ0-4|RGPA1_HUMAN	1275	sp|Q6GYQ0-4|RGPA1_HUMAN Isoform 4 of Ral GTPase-activating protein subunit alpha-1 OS=Homo sapiens OX=9606 GN=RALGAPA1	0.935802	15.8456	61.102	1	K	ELIIK(0.936)TVLSSAR(0.013)DEPSGPAR(0.051)	ELIIKTVLSSARDEPSGPAR	5
sp|A1X283|SPD2B_HUMAN	17	sp|A1X283|SPD2B_HUMAN SH3 and PX domain-containing protein 2B OS=Homo sapiens OX=9606 GN=SH3PXD2B PE=1 SV=3	0.974752	15.8666	110.54	1	K	VLDVQK(0.975)R(0.025)	VLDVQKR	6
sp|Q8IX01-4|SUGP2_HUMAN	438	sp|Q8IX01-4|SUGP2_HUMAN Isoform 4 of SURP and G-patch domain-containing protein 2 OS=Homo sapiens OX=9606 GN=SUGP2	0.951294	15.8798	44.711	1	K	LLK(0.951)SVTPLLMACNAYELSVK(0.028)MK(0.021)	LLKSVTPLLMACNAYELSVKMK	3
sp|Q9Y448-3|SKAP_HUMAN	187	sp|Q9Y448-3|SKAP_HUMAN Isoform 3 of Small kinetochore-associated protein OS=Homo sapiens OX=9606 GN=KNSTRN	0.973948	15.8978	42.639	1	K	NQLLEAVNK(0.974)QLH(0.746)QK(0.235)LTETQGELK(0.045)	NQLLEAVNKQLHQKLTETQGELK	9
sp|Q96NL6|SCLT1_HUMAN	347	sp|Q96NL6|SCLT1_HUMAN Sodium channel and clathrin linker 1 OS=Homo sapiens OX=9606 GN=SCLT1 PE=1 SV=2	0.974935	15.8991	50.358	1	K	NSMQLLEEANLQK(0.975)SQALLEEK(0.025)	NSMQLLEEANLQKSQALLEEK	13
sp|O00141-4|SGK1_HUMAN	390	sp|O00141-4|SGK1_HUMAN Isoform 4 of Serine/threonine-protein kinase Sgk1 OS=Homo sapiens OX=9606 GN=SGK1	0.97495	15.9017	105.04	1	K	HFDPEFTEEPVPNSIGK(0.975)SPDSVLVTASVK(0.025)	HFDPEFTEEPVPNSIGKSPDSVLVTASVK	17
sp|P80370|DLK1_HUMAN	290	sp|P80370|DLK1_HUMAN Protein delta homolog 1 OS=Homo sapiens OX=9606 GN=DLK1 PE=1 SV=3	0.975173	15.943	83.647	1	K	ILKVSMK(0.975)ELNK(0.025)	ILKVSMKELNK	7
sp|Q9HAU6|TCTP8_HUMAN	130	sp|Q9HAU6|TCTP8_HUMAN Putative translationally-controlled tumor protein-like protein TPT1P8 OS=Homo sapiens OX=9606 GN=TPT1P8 PE=5 SV=2	0.981535	15.9473	54.004	1	K	NK(0.002)SSTSLLIFK(0.982)TTSSLLVK(0.017)	NKSSTSLLIFKTTSSLLVK	11
sp|Q8TCU4-3|ALMS1_HUMAN	482	sp|Q8TCU4-3|ALMS1_HUMAN Isoform 3 of Alstrom syndrome protein 1 OS=Homo sapiens OX=9606 GN=ALMS1	0.975278	15.9605	45.598	1	K	AGDTSK(0.975)GGIAK(0.025)	AGDTSKGGIAK	6
sp|O15350-10|P73_HUMAN	406	sp|O15350-10|P73_HUMAN Isoform dN-Gamma of Tumor protein p73 OS=Homo sapiens OX=9606 GN=TP73	0.979942	15.9609	88.056	1	K	IGVSK(0.98)LH(0.49)R(0.49)VFH(0.039)LPR	IGVSKLHRVFHLPR	5
sp|P18583-6|SON_HUMAN	1740	sp|P18583-6|SON_HUMAN Isoform E of Protein SON OS=Homo sapiens OX=9606 GN=SON	0.975424	15.9656	44.555	1	K	ETLPDSGFSANIEDINEADLVR(0.029)PLLPK(0.975)DMER(0.995)	ETLPDSGFSANIEDINEADLVRPLLPKDMER	27
sp|O43293-2|DAPK3_HUMAN	276	sp|O43293-2|DAPK3_HUMAN Isoform 2 of Death-associated protein kinase 3 OS=Homo sapiens OX=9606 GN=DAPK3	0.959526	15.9681	65.956	1	K	MTIAQSLEH(0.986)SWIK(0.96)AIR(0.036)R(0.018)	MTIAQSLEHSWIKAIRR	13
sp|Q9Y4G6|TLN2_HUMAN	2120	sp|Q9Y4G6|TLN2_HUMAN Talin-2 OS=Homo sapiens OX=9606 GN=TLN2 PE=1 SV=4	0.924976	16.0432	63.682	1	K	GAAK(0.925)VMVTNVTSLLK(0.047)TVK(0.028)	GAAKVMVTNVTSLLKTVK	4
sp|Q86VQ0|LCA5_HUMAN	284	sp|Q86VQ0|LCA5_HUMAN Lebercilin OS=Homo sapiens OX=9606 GN=LCA5 PE=1 SV=2	0.96602	16.0459	112.71	1	K	LYH(0.003)K(0.966)LK(0.024)EK(0.007)	LYHKLKEK	4
sp|Q9UGM6-2|SYWM_HUMAN	143	sp|Q9UGM6-2|SYWM_HUMAN Isoform 2 of Tryptophan--tRNA ligase, mitochondrial OS=Homo sapiens OX=9606 GN=WARS2	0.960004	16.0579	62.464	1	K	LQH(0.021)LH(0.94)QWK(0.96)AK(0.079)	LQHLHQWKAK	8
sp|Q8IZQ8-2|MYCD_HUMAN	647	sp|Q8IZQ8-2|MYCD_HUMAN Isoform 2 of Myocardin OS=Homo sapiens OX=9606 GN=MYOCD	0.956103	16.0599	55.575	1	K	MAGLH(0.012)SSDK(0.956)VGPK(0.03)FSIPSPTFSK(0.002)	MAGLHSSDKVGPKFSIPSPTFSK	9
sp|Q7KZF4|SND1_HUMAN	389	sp|Q7KZF4|SND1_HUMAN Staphylococcal nuclease domain-containing protein 1 OS=Homo sapiens OX=9606 GN=SND1 PE=1 SV=1	0.979151	16.0887	58.172	1	K	K(0.979)LR(0.021)PLYDIPYMFEAR	KLRPLYDIPYMFEAR	1
sp|Q86UU1-2|PHLB1_HUMAN	1273	sp|Q86UU1-2|PHLB1_HUMAN Isoform 2 of Pleckstrin homology-like domain family B member 1 OS=Homo sapiens OX=9606 GN=PHLDB1	0.971718	16.1082	71.697	1	K	SAAK(0.972)SPNPALTFCVK(0.023)TH(0.005)DR	SAAKSPNPALTFCVKTHDR	4
sp|Q8IZH2-2|XRN1_HUMAN	630	sp|Q8IZH2-2|XRN1_HUMAN Isoform 2 of 5'-3' exoribonuclease 1 OS=Homo sapiens OX=9606 GN=XRN1	0.97617	16.1218	75.416	1	K	YK(0.976)IISLDAWR(0.024)VDINK(1)	YKIISLDAWRVDINK	2
sp|A0A1B0GWK0|PVLEF_HUMAN	71	sp|A0A1B0GWK0|PVLEF_HUMAN Parvalbumin-like EF-hand-containing protein OS=Homo sapiens OX=9606 GN=PVALEF PE=3 SV=1	0.976284	16.1453	76.01	1	K	DK(0.976)SGFIEWNEIK(0.024)	DKSGFIEWNEIK	2
sp|Q86XP3|DDX42_HUMAN	105	sp|Q86XP3|DDX42_HUMAN ATP-dependent RNA helicase DDX42 OS=Homo sapiens OX=9606 GN=DDX42 PE=1 SV=1	0.956898	16.1524	53.197	1	K	QQFH(0.043)SK(0.957)PVDSDSDDDPLEAFMAEVEDQAAR	QQFHSKPVDSDSDDDPLEAFMAEVEDQAAR	6
sp|O75911|DHRS3_HUMAN	156	sp|O75911|DHRS3_HUMAN Short-chain dehydrogenase/reductase 3 OS=Homo sapiens OX=9606 GN=DHRS3 PE=1 SV=2	0.975378	16.1659	48.677	1	K	SQHINTLGQFWTTK(0.975)AFLPR(0.024)	SQHINTLGQFWTTKAFLPR	14
sp|O94964-4|SOGA1_HUMAN	747	sp|O94964-4|SOGA1_HUMAN Isoform 4 of Protein SOGA1 OS=Homo sapiens OX=9606 GN=SOGA1	0.981169	16.1666	53.403	1	K	TLADMK(0.981)VTLK(0.221)ELCWLLR(0.798)	TLADMKVTLKELCWLLR	6
sp|Q6KC79-2|NIPBL_HUMAN	1791	sp|Q6KC79-2|NIPBL_HUMAN Isoform 2 of Nipped-B-like protein OS=Homo sapiens OX=9606 GN=NIPBL	0.977184	16.2695	98.04	1	K	VLGENAIAVR(0.034)TK(0.977)AMK(0.989)	VLGENAIAVRTKAMK	12
sp|Q8WTW3|COG1_HUMAN	528	sp|Q8WTW3|COG1_HUMAN Conserved oligomeric Golgi complex subunit 1 OS=Homo sapiens OX=9606 GN=COG1 PE=1 SV=1	0.968675	16.2745	42.209	1	K	LK(0.965)VK(0.969)LDDLLAYLPSDDSSLPK(0.067)	LKVKLDDLLAYLPSDDSSLPK	4
sp|Q3SXZ7-2|TTLL9_HUMAN	108	sp|Q3SXZ7-2|TTLL9_HUMAN Isoform 2 of Probable tubulin polyglutamylase TTLL9 OS=Homo sapiens OX=9606 GN=TTLL9	0.976976	16.2854	68.173	1	K	K(0.977)NPGITWIMK(0.023)PVAR	KNPGITWIMKPVAR	1
sp|Q8IVL1-3|NAV2_HUMAN	1306	sp|Q8IVL1-3|NAV2_HUMAN Isoform 3 of Neuron navigator 2 OS=Homo sapiens OX=9606 GN=NAV2	0.977024	16.2863	60.949	1	K	LFGGK(0.977)PTK(0.023)QVPIATAENMK(1)	LFGGKPTKQVPIATAENMK	5
sp|Q9Y2B5|VP9D1_HUMAN	206	sp|Q9Y2B5|VP9D1_HUMAN VPS9 domain-containing protein 1 OS=Homo sapiens OX=9606 GN=VPS9D1 PE=1 SV=2	0.97951	16.2968	65.295	1	K	EETLQR(0.894)K(0.98)MEER(0.127)	EETLQRKMEER	7
sp|Q9BZF9-2|UACA_HUMAN	708	sp|Q9BZF9-2|UACA_HUMAN Isoform 2 of Uveal autoantigen with coiled-coil domains and ankyrin repeats OS=Homo sapiens OX=9606 GN=UACA	0.980954	16.3251	70.272	1	K	EIEK(0.981)VYLDNK(0.183)LLK(0.836)	EIEKVYLDNKLLK	4
sp|O95954-3|FTCD_HUMAN	180	sp|O95954-3|FTCD_HUMAN Isoform D of Formimidoyltransferase-cyclodeaminase OS=Homo sapiens OX=9606 GN=FTCD	0.977308	16.3416	52.112	1	K	K(0.977)FLIAFNINLLGTK(0.023)	KFLIAFNINLLGTK	1
sp|Q14669-4|TRIPC_HUMAN	1237	sp|Q14669-4|TRIPC_HUMAN Isoform 4 of E3 ubiquitin-protein ligase TRIP12 OS=Homo sapiens OX=9606 GN=TRIP12	0.968644	16.3416	52.112	1	K	EIIPTSEFINSK(0.969)LTAK(0.028)ANR(0.003)	EIIPTSEFINSKLTAKANR	12
sp|B2RXH2|KDM4E_HUMAN	334	sp|B2RXH2|KDM4E_HUMAN Lysine-specific demethylase 4E OS=Homo sapiens OX=9606 GN=KDM4E PE=1 SV=1	0.972273	16.3498	59.067	1	K	IVQPESYELWK(0.972)H(0.023)R(0.005)	IVQPESYELWKHR	11
sp|Q5VZE5-2|NAA35_HUMAN	198	sp|Q5VZE5-2|NAA35_HUMAN Isoform 2 of N-alpha-acetyltransferase 35, NatC auxiliary subunit OS=Homo sapiens OX=9606 GN=NAA35	0.973006	16.3501	64.244	1	K	VTGMLK(0.973)DVEDDMQR(0.023)R(0.004)	VTGMLKDVEDDMQRR	6
sp|Q4L180-6|FIL1L_HUMAN	132	sp|Q4L180-6|FIL1L_HUMAN Isoform 6 of Filamin A-interacting protein 1-like OS=Homo sapiens OX=9606 GN=FILIP1L	0.973185	16.366	60.062	1	K	SK(0.001)TDVEEK(0.973)MYSVTK(0.026)	SKTDVEEKMYSVTK	8
sp|Q9HB71|CYBP_HUMAN	43	sp|Q9HB71|CYBP_HUMAN Calcyclin-binding protein OS=Homo sapiens OX=9606 GN=CACYBP PE=1 SV=2	0.977247	16.3678	81.525	1	K	IETEIK(0.023)NK(0.977)MQQK	IETEIKNKMQQK	8
sp|Q3T906|GNPTA_HUMAN	848	sp|Q3T906|GNPTA_HUMAN N-acetylglucosamine-1-phosphotransferase subunits alpha/beta OS=Homo sapiens OX=9606 GN=GNPTAB PE=1 SV=1	0.978556	16.3725	60.968	1	K	PPSLIVPLESQMTK(0.979)EK(0.952)K(0.07)	PPSLIVPLESQMTKEKK	14
sp|Q96MA1|DMRTB_HUMAN	54	sp|Q96MA1|DMRTB_HUMAN Doublesex- and mab-3-related transcription factor B1 OS=Homo sapiens OX=9606 GN=DMRTB1 PE=2 SV=1	0.977527	16.3847	57.811	1	K	IMAAQK(0.978)VLK(0.022)	IMAAQKVLK	6
sp|A8MWP6-2|YQ019_HUMAN	24	sp|A8MWP6-2|YQ019_HUMAN Isoform 2 of Uncharacterized protein ENSP00000382042 OS=Homo sapiens OX=9606	0.976311	16.3926	40.669	1	K	LCPCIQESTFETCLFMAVSQMSK(0.976)WR(0.976)LSR(0.047)	LCPCIQESTFETCLFMAVSQMSKWRLSR	23
sp|Q5VSL9-2|STRP1_HUMAN	265	sp|Q5VSL9-2|STRP1_HUMAN Isoform 2 of Striatin-interacting protein 1 OS=Homo sapiens OX=9606 GN=STRIP1	0.972393	16.4583	55.975	1	K	EH(0.006)K(0.022)ALIK(0.972)QDNLDAFNER	EHKALIKQDNLDAFNER	7
sp|Q6P597-2|KLC3_HUMAN	433	sp|Q6P597-2|KLC3_HUMAN Isoform 2 of Kinesin light chain 3 OS=Homo sapiens OX=9606 GN=KLC3	0.978109	16.486	102.62	1	K	SSSLSK(0.978)IR(0.025)ESIR(0.997)	SSSLSKIRESIR	6
sp|P15559-3|NQO1_HUMAN	77	sp|P15559-3|NQO1_HUMAN Isoform 3 of NAD(P)H dehydrogenase [quinone] 1 OS=Homo sapiens OX=9606 GN=NQO1	0.968932	16.4952	44.167	1	K	DPANFQYPAESVLAYK(0.969)EGH(0.969)LSPDIVAEQK(0.052)K(0.01)	DPANFQYPAESVLAYKEGHLSPDIVAEQKK	16
sp|Q8NA47-2|CCD63_HUMAN	458	sp|Q8NA47-2|CCD63_HUMAN Isoform 2 of Coiled-coil domain-containing protein 63 OS=Homo sapiens OX=9606 GN=CCDC63	0.977183	16.4961	40.067	1	K	PPEPIK(0.977)VIPPVLGADPFSDR(0.03)LDDVEQPLDH(0.245)SSLR(0.747)	PPEPIKVIPPVLGADPFSDRLDDVEQPLDHSSLR	6
sp|Q0VDD8|DYH14_HUMAN	2396	sp|Q0VDD8|DYH14_HUMAN Dynein heavy chain 14, axonemal OS=Homo sapiens OX=9606 GN=DNAH14 PE=2 SV=3	0.980519	16.5382	41.695	1	K	K(0.991)PNWATAK(0.981)LLLSETGFLK(0.029)	KPNWATAKLLLSETGFLK	8
sp|Q9HAT0-2|ROP1A_HUMAN	16	sp|Q9HAT0-2|ROP1A_HUMAN Isoform 2 of Ropporin-1A OS=Homo sapiens OX=9606 GN=ROPN1	0.978299	16.5416	80.014	1	K	AQTDKPTCIPPELPK(0.978)MLK(0.022)	AQTDKPTCIPPELPKMLK	15
sp|Q8WZ42-3|TITIN_HUMAN	8937	sp|Q8WZ42-3|TITIN_HUMAN Isoform 3 of Titin OS=Homo sapiens OX=9606 GN=TTN	0.975702	16.5539	50.563	1	K	IEWSK(0.976)NETVIEK(0.963)PTDALQITK(0.061)	IEWSKNETVIEKPTDALQITK	5
sp|P13674-3|P4HA1_HUMAN	320	sp|P13674-3|P4HA1_HUMAN Isoform 3 of Prolyl 4-hydroxylase subunit alpha-1 OS=Homo sapiens OX=9606 GN=P4HA1	0.973921	16.5618	76.311	1	K	YH(0.021)DGNR(0.005)NPK(0.974)FILAPAK(1)	YHDGNRNPKFILAPAK	9
sp|Q6P9H4|CNKR3_HUMAN	277	sp|Q6P9H4|CNKR3_HUMAN Connector enhancer of kinase suppressor of ras 3 OS=Homo sapiens OX=9606 GN=CNKSR3 PE=1 SV=1	0.978539	16.5883	82.877	1	K	K(0.979)LR(0.022)ENPTGVVLLLK(1)	KLRENPTGVVLLLK	1
sp|Q14004-2|CDK13_HUMAN	485	sp|Q14004-2|CDK13_HUMAN Isoform 2 of Cyclin-dependent kinase 13 OS=Homo sapiens OX=9606 GN=CDK13	0.945517	16.6452	64.374	1	K	AAEAAAK(0.946)AAKASNTSTPTK(0.054)	AAEAAAKAAKASNTSTPTK	7
sp|Q68CL5-3|TPGS2_HUMAN	42	sp|Q68CL5-3|TPGS2_HUMAN Isoform 3 of Tubulin polyglutamylase complex subunit 2 OS=Homo sapiens OX=9606 GN=TPGS2	0.975825	16.653	43.494	1	K	LTLGITR(0.001)ILESSPGVTEVTIIEK(0.976)PPAER(0.023)	LTLGITRILESSPGVTEVTIIEKPPAER	23
sp|Q9UJY4|GGA2_HUMAN	545	sp|Q9UJY4|GGA2_HUMAN ADP-ribosylation factor-binding protein GGA2 OS=Homo sapiens OX=9606 GN=GGA2 PE=1 SV=3	0.966327	16.6902	50.791	1	K	SMR(0.015)VK(0.966)LQPASSSK(0.018)	SMRVKLQPASSSK	5
sp|A6NL26|OR5BL_HUMAN	295	sp|A6NL26|OR5BL_HUMAN Olfactory receptor 5B21 OS=Homo sapiens OX=9606 GN=OR5B21 PE=3 SV=1	0.979001	16.6924	73.841	1	K	EVK(0.979)SALWK(0.021)ILNK	EVKSALWKILNK	3
sp|Q9P0X4-3|CAC1I_HUMAN	1258	sp|Q9P0X4-3|CAC1I_HUMAN Isoform 3 of Voltage-dependent T-type calcium channel subunit alpha-1I OS=Homo sapiens OX=9606 GN=CACNA1I	0.977511	16.7964	43.208	1	K	VISR(0.024)APGLK(0.978)LVVETLISSLK(0.998)	VISRAPGLKLVVETLISSLK	9
sp|Q12887|COX10_HUMAN	57	sp|Q12887|COX10_HUMAN Protoheme IX farnesyltransferase, mitochondrial OS=Homo sapiens OX=9606 GN=COX10 PE=1 SV=3	0.969484	16.8009	42.716	1	K	QWITFQH(0.043)FSFLK(0.969)R(0.984)MYVTQLNR(0.004)	QWITFQHFSFLKRMYVTQLNR	12
sp|Q13438-8|OS9_HUMAN	428	sp|Q13438-8|OS9_HUMAN Isoform 8 of Protein OS-9 OS=Homo sapiens OX=9606 GN=OS9	0.980193	16.8019	59.116	1	K	AMLALTSTLNK(0.052)LIK(0.98)R(0.968)	AMLALTSTLNKLIKR	14
sp|Q9HCS4|TF7L1_HUMAN	337	sp|Q9HCS4|TF7L1_HUMAN Transcription factor 7-like 1 OS=Homo sapiens OX=9606 GN=TCF7L1 PE=2 SV=1	0.97959	16.812	120.65	1	K	SPVTVK(0.98)K(0.02)	SPVTVKK	6
sp|Q9Y2X3|NOP58_HUMAN	497	sp|Q9Y2X3|NOP58_HUMAN Nucleolar protein 58 OS=Homo sapiens OX=9606 GN=NOP58 PE=1 SV=1	0.977587	16.8279	91.128	1	K	H(0.002)IK(0.978)EEPLSEEEPCTSTAIASPEK(0.02)	HIKEEPLSEEEPCTSTAIASPEK	3
sp|P21439-3|MDR3_HUMAN	152	sp|P21439-3|MDR3_HUMAN Isoform 3 of Phosphatidylcholine translocator ABCB4 OS=Homo sapiens OX=9606 GN=ABCB4	0.984182	16.8307	44.341	1	K	QK(0.984)FFH(0.023)AILR(0.989)QEIGWFDINDTTELNTR(0.004)	QKFFHAILRQEIGWFDINDTTELNTR	2
sp|Q6PIW4-2|FIGL1_HUMAN	197	sp|Q6PIW4-2|FIGL1_HUMAN Isoform 2 of Fidgetin-like protein 1 OS=Homo sapiens OX=9606 GN=FIGNL1	0.980014	16.905	76.17	1	K	EQLWVDQQK(0.98)K(0.02)	EQLWVDQQKK	9
sp|Q01955|CO4A3_HUMAN	1644	sp|Q01955|CO4A3_HUMAN Collagen alpha-3(IV) chain OS=Homo sapiens OX=9606 GN=COL4A3 PE=1 SV=3	0.964663	16.9459	72.797	1	K	K(0.965)PIPSTVK(0.016)AGELEK(0.019)	KPIPSTVKAGELEK	1
sp|Q9Y6X0|SETBP_HUMAN	407	sp|Q9Y6X0|SETBP_HUMAN SET-binding protein OS=Homo sapiens OX=9606 GN=SETBP1 PE=1 SV=3	0.974046	16.9565	58.071	1	K	ITIPIK(0.974)APSLDPTNHK(0.026)	ITIPIKAPSLDPTNHK	6
sp|P49760-3|CLK2_HUMAN	199	sp|P49760-3|CLK2_HUMAN Isoform 3 of Dual specificity protein kinase CLK2 OS=Homo sapiens OX=9606 GN=CLK2	0.980354	16.9793	94.262	1	K	IIK(1)NVEK(0.98)YK(0.02)	IIKNVEKYK	7
sp|Q9NSI6|BRWD1_HUMAN	2222	sp|Q9NSI6|BRWD1_HUMAN Bromodomain and WD repeat-containing protein 1 OS=Homo sapiens OX=9606 GN=BRWD1 PE=1 SV=4	0.980274	16.9854	63.31	1	K	DAVQMPSETLK(0.98)AK(0.025)MVPEK(0.995)	DAVQMPSETLKAKMVPEK	11
sp|Q9NS87-2|KIF15_HUMAN	567	sp|Q9NS87-2|KIF15_HUMAN Isoform 2 of Kinesin-like protein KIF15 OS=Homo sapiens OX=9606 GN=KIF15	0.961165	17.0108	57.288	1	K	IITTPTK(0.961)AYQLH(0.031)SR(0.008)	IITTPTKAYQLHSR	7
sp|P30414|NKTR_HUMAN	1216	sp|P30414|NKTR_HUMAN NK-tumor recognition protein OS=Homo sapiens OX=9606 GN=NKTR PE=1 SV=2	0.977814	17.0204	82.515	1	K	EVAEK(0.978)SQINLIDK(0.003)K(0.019)	EVAEKSQINLIDKK	5
sp|Q9Y473|ZN175_HUMAN	268	sp|Q9Y473|ZN175_HUMAN Zinc finger protein 175 OS=Homo sapiens OX=9606 GN=ZNF175 PE=1 SV=1	0.955427	17.024	66.289	1	K	QSLK(0.955)QH(0.035)QIH(0.816)TQK(0.163)K(0.031)	QSLKQHQIHTQKK	4
sp|Q5JWR5|DOP1_HUMAN	1847	sp|Q5JWR5|DOP1_HUMAN Protein dopey-1 OS=Homo sapiens OX=9606 GN=DOP1A PE=2 SV=1	0.985772	17.0486	78.485	1	K	TK(0.986)VIPAASEEQLLLVELVR(0.436)SISVMR(0.579)	TKVIPAASEEQLLLVELVRSISVMR	2
sp|Q96CP2|FWCH2_HUMAN	78	sp|Q96CP2|FWCH2_HUMAN FLYWCH family member 2 OS=Homo sapiens OX=9606 GN=FLYWCH2 PE=1 SV=1	0.955964	17.058	47.807	1	K	GVH(0.036)CVMSLGVPGPATLAK(0.956)ALLQTH(0.007)PEAQR(0.001)	GVHCVMSLGVPGPATLAKALLQTHPEAQR	18
sp|Q05193-5|DYN1_HUMAN	299	sp|Q05193-5|DYN1_HUMAN Isoform 4 of Dynamin-1 OS=Homo sapiens OX=9606 GN=DNM1	0.969881	17.1443	73.448	1	K	NK(0.97)LQSQLLSIEK(0.019)EVEEYK(0.011)	NKLQSQLLSIEKEVEEYK	2
sp|Q5T655|CFA58_HUMAN	787	sp|Q5T655|CFA58_HUMAN Cilia- and flagella-associated protein 58 OS=Homo sapiens OX=9606 GN=CFAP58 PE=1 SV=1	0.9812	17.1455	72.607	1	K	TLH(0.026)DK(0.981)K(0.993)QQLK	TLHDKKQQLK	5
sp|Q7Z5K2|WAPL_HUMAN	162	sp|Q7Z5K2|WAPL_HUMAN Wings apart-like protein homolog OS=Homo sapiens OX=9606 GN=WAPL PE=1 SV=1	0.986011	17.1504	62.677	1	K	IVEDDASISSCNK(0.986)LITSDK(0.341)VENFH(0.335)EEH(0.335)EK(0.003)	IVEDDASISSCNKLITSDKVENFHEEHEK	13
sp|Q9P2D8-2|UNC79_HUMAN	2029	sp|Q9P2D8-2|UNC79_HUMAN Isoform 2 of Protein unc-79 homolog OS=Homo sapiens OX=9606 GN=UNC79	0.951422	17.2124	59.607	1	K	IMICLLK(0.951)IPSTNATR(0.049)	IMICLLKIPSTNATR	7
sp|Q16795|NDUA9_HUMAN	157	sp|Q16795|NDUA9_HUMAN NADH dehydrogenase [ubiquinone] 1 alpha subcomplex subunit 9, mitochondrial OS=Homo sapiens OX=9606 GN=NDUFA9 PE=1 SV=2	0.98029	17.2385	52.898	1	K	IPQAIAQLSK(0.98)EAGVEK(0.019)FIH(0.001)VSHLNANIK	IPQAIAQLSKEAGVEKFIHVSHLNANIK	10
sp|Q14137-2|BOP1_HUMAN	143	sp|Q14137-2|BOP1_HUMAN Isoform 2 of Ribosome biogenesis protein BOP1 OS=Homo sapiens OX=9606 GN=BOP1	0.981105	17.3055	79.07	1	K	SFIPSLVEK(0.001)EK(0.981)VSR(0.018)	SFIPSLVEKEKVSR	11
sp|Q3V6T2-4|GRDN_HUMAN	535	sp|Q3V6T2-4|GRDN_HUMAN Isoform 4 of Girdin OS=Homo sapiens OX=9606 GN=CCDC88A	0.981781	17.315	69.815	1	K	EK(0.982)AQLEK(0.018)TIETLR	EKAQLEKTIETLR	2
sp|O14975-2|S27A2_HUMAN	389	sp|O14975-2|S27A2_HUMAN Isoform 2 of Very long-chain acyl-CoA synthetase OS=Homo sapiens OX=9606 GN=SLC27A2	0.981376	17.3226	47.916	1	K	ITQLTPFNGYAGAK(0.981)AQTEK(0.019)	ITQLTPFNGYAGAKAQTEK	14
sp|Q7Z7M1|AGRD2_HUMAN	918	sp|Q7Z7M1|AGRD2_HUMAN Adhesion G-protein coupled receptor D2 OS=Homo sapiens OX=9606 GN=ADGRD2 PE=2 SV=1	0.981821	17.3266	53.751	1	K	MAEK(0.982)K(0.018)VAEVLR	MAEKKVAEVLR	4
sp|P19320-2|VCAM1_HUMAN	191	sp|P19320-2|VCAM1_HUMAN Isoform 2 of Vascular cell adhesion protein 1 OS=Homo sapiens OX=9606 GN=VCAM1	0.964575	17.3692	52.09	1	K	SLETK(0.013)SLEVTFTPVIEDIGK(0.965)VLVCR(0.023)	SLETKSLEVTFTPVIEDIGKVLVCR	20
sp|Q96EP0-3|RNF31_HUMAN	307	sp|Q96EP0-3|RNF31_HUMAN Isoform 3 of E3 ubiquitin-protein ligase RNF31 OS=Homo sapiens OX=9606 GN=RNF31	0.967384	17.4023	44.925	1	K	PYASSLEK(0.02)GPPK(0.967)PGPPR(0.013)	PYASSLEKGPPKPGPPR	12
sp|Q86WZ0|HEAT4_HUMAN	898	sp|Q86WZ0|HEAT4_HUMAN HEAT repeat-containing protein 4 OS=Homo sapiens OX=9606 GN=HEATR4 PE=2 SV=2	0.981924	17.4117	66.393	1	K	ILKLEMVMGK(0.982)VR(0.018)	ILKLEMVMGKVR	10
sp|O00291-3|HIP1_HUMAN	449	sp|O00291-3|HIP1_HUMAN Isoform 3 of Huntingtin-interacting protein 1 OS=Homo sapiens OX=9606 GN=HIP1	0.982226	17.4243	93.162	1	K	QREDTEK(0.982)AQR(0.018)	QREDTEKAQR	7
sp|Q9Y4F5-3|C170B_HUMAN	1034	sp|Q9Y4F5-3|C170B_HUMAN Isoform 3 of Centrosomal protein of 170 kDa protein B OS=Homo sapiens OX=9606 GN=CEP170B	0.960683	17.4581	44.953	1	K	SSASSQK(0.961)GPQALTR(0.038)SNSLSTPR(0.001)	SSASSQKGPQALTRSNSLSTPR	7
sp|P51816-3|AFF2_HUMAN	927	sp|P51816-3|AFF2_HUMAN Isoform 3 of AF4/FMR2 family member 2 OS=Homo sapiens OX=9606 GN=AFF2	0.971057	17.4737	48.883	1	K	TEGK(0.971)FCATFK(0.029)GISEGDTPK	TEGKFCATFKGISEGDTPK	4
sp|Q8WXE9|STON2_HUMAN	638	sp|Q8WXE9|STON2_HUMAN Stonin-2 OS=Homo sapiens OX=9606 GN=STON2 PE=1 SV=1	0.979908	17.481	48.044	1	K	QDIMPTTTTK(0.98)WIK(0.739)LH(0.224)ECR(0.057)	QDIMPTTTTKWIKLHECR	10
sp|Q9NZA1-3|CLIC5_HUMAN	191	sp|Q9NZA1-3|CLIC5_HUMAN Isoform 3 of Chloride intracellular channel protein 5 OS=Homo sapiens OX=9606 GN=CLIC5	0.979034	17.5246	47.088	1	K	K(0.007)FLDGDELTLADCNLLPK(0.979)LH(0.983)VVK(0.031)	KFLDGDELTLADCNLLPKLHVVK	18
sp|Q8WZ42-3|TITIN_HUMAN	8944	sp|Q8WZ42-3|TITIN_HUMAN Isoform 3 of Titin OS=Homo sapiens OX=9606 GN=TTN	0.962941	17.538	50.563	1	K	IEWSK(0.976)NETVIEK(0.963)PTDALQITK(0.061)	IEWSKNETVIEKPTDALQITK	12
sp|O95219-2|SNX4_HUMAN	274	sp|O95219-2|SNX4_HUMAN Isoform 2 of Sorting nexin-4 OS=Homo sapiens OX=9606 GN=SNX4	0.983122	17.5472	59.872	1	K	DLK(0.983)EALISYAVMQISMCK(0.096)K(0.921)	DLKEALISYAVMQISMCKK	3
sp|P20929-4|NEBU_HUMAN	586	sp|P20929-4|NEBU_HUMAN Isoform 4 of Nebulin OS=Homo sapiens OX=9606 GN=NEB	0.983222	17.6792	81.904	1	K	VDAIPLLAAK(0.983)ANTK(0.017)	VDAIPLLAAKANTK	10
sp|P42704|LPPRC_HUMAN	187	sp|P42704|LPPRC_HUMAN Leucine-rich PPR motif-containing protein, mitochondrial OS=Homo sapiens OX=9606 GN=LRPPRC PE=1 SV=3	0.995024	17.7056	46.099	1	K	FSPTDFLAK(0.995)MEEANIQPNR(0.961)VTYQR(0.044)	FSPTDFLAKMEEANIQPNRVTYQR	9
sp|Q9BY77-2|PDIP3_HUMAN	231	sp|Q9BY77-2|PDIP3_HUMAN Isoform 2 of Polymerase delta-interacting protein 3 OS=Homo sapiens OX=9606 GN=POLDIP3	0.97414	17.7156	48.641	1	K	TLVNK(0.974)EEPPK(0.017)ELPAAEPVLSPLEGTK(0.009)	TLVNKEEPPKELPAAEPVLSPLEGTK	5
sp|P51957-3|NEK4_HUMAN	186	sp|P51957-3|NEK4_HUMAN Isoform 3 of Serine/threonine-protein kinase Nek4 OS=Homo sapiens OX=9606 GN=NEK4	0.983383	17.7216	90.601	1	K	IK(0.983)TSK(0.017)NNIK	IKTSKNNIK	2
sp|Q9NUJ3|T11L1_HUMAN	249	sp|Q9NUJ3|T11L1_HUMAN T-complex protein 11-like protein 1 OS=Homo sapiens OX=9606 GN=TCP11L1 PE=1 SV=1	0.98091	17.7264	48.025	1	K	K(0.981)FQEILER(0.018)QPNSLDFVTQWLEEASEDLMTQK(0.001)	KFQEILERQPNSLDFVTQWLEEASEDLMTQK	1
sp|Q99784-5|NOE1_HUMAN	299	sp|Q99784-5|NOE1_HUMAN Isoform 5 of Noelin OS=Homo sapiens OX=9606 GN=OLFM1	0.983771	17.7528	76.073	1	K	FDLK(0.984)TETILK(0.016)	FDLKTETILK	4
sp|P61758|PFD3_HUMAN	82	sp|P61758|PFD3_HUMAN Prefoldin subunit 3 OS=Homo sapiens OX=9606 GN=VBP1 PE=1 SV=3	0.983523	17.7552	50.237	1	K	LK(0.999)GQIPEIK(0.984)QTLEILK(0.017)	LKGQIPEIKQTLEILK	9
sp|Q9NY33-4|DPP3_HUMAN	325	sp|Q9NY33-4|DPP3_HUMAN Isoform 4 of Dipeptidyl peptidase 3 OS=Homo sapiens OX=9606 GN=DPP3	0.981191	17.7799	42.059	1	K	LVASAEQLLK(0.981)ELPWPPTFEK(0.019)	LVASAEQLLKELPWPPTFEK	10
sp|Q9HAT0-2|ROP1A_HUMAN	16	sp|Q9HAT0-2|ROP1A_HUMAN Isoform 2 of Ropporin-1A OS=Homo sapiens OX=9606 GN=ROPN1	0.983644	17.7976	74.962	1	K	AQTDKPTCIPPELPK(0.984)MLK(0.016)	AQTDKPTCIPPELPKMLK	15
sp|Q13393-3|PLD1_HUMAN	4	sp|Q13393-3|PLD1_HUMAN Isoform PLD1C of Phospholipase D1 OS=Homo sapiens OX=9606 GN=PLD1	0.980446	17.8242	43.69	1	K	MSLK(0.98)NEPR(0.016)VNTSALQK(0.003)	MSLKNEPRVNTSALQK	4
sp|Q8IWC1-2|MA7D3_HUMAN	97	sp|Q8IWC1-2|MA7D3_HUMAN Isoform 2 of MAP7 domain-containing protein 3 OS=Homo sapiens OX=9606 GN=MAP7D3	0.983815	17.8379	98.754	1	K	K(0.984)TK(0.016)LQYEK(1)	KTKLQYEK	1
sp|Q5HYK9|ZN667_HUMAN	530	sp|Q5HYK9|ZN667_HUMAN Zinc finger protein 667 OS=Homo sapiens OX=9606 GN=ZNF667 PE=2 SV=2	0.984028	17.9172	71.692	1	K	PYTCK(0.984)TCGK(0.016)	PYTCKTCGK	5
sp|P08648|ITA5_HUMAN	552	sp|P08648|ITA5_HUMAN Integrin alpha-5 OS=Homo sapiens OX=9606 GN=ITGA5 PE=1 SV=2	0.984091	17.9196	61.524	1	K	HVADSIGFTVELQLDWQK(0.984)QK(0.016)	HVADSIGFTVELQLDWQKQK	18
sp|Q06710-5|PAX8_HUMAN	91	sp|Q06710-5|PAX8_HUMAN Isoform 5 of Paired box protein Pax-8 OS=Homo sapiens OX=9606 GN=PAX8	0.984129	17.9254	82.029	1	K	VATPKVVEK(0.984)IGDYK(0.016)	VATPKVVEKIGDYK	9
sp|Q8TDW7-2|FAT3_HUMAN	421	sp|Q8TDW7-2|FAT3_HUMAN Isoform 2 of Protocadherin Fat 3 OS=Homo sapiens OX=9606 GN=FAT3	0.975291	17.9543	43.176	1	K	LSPEPIDVEYK(0.019)LSPGEDAVYFK(0.975)INPR(0.006)	LSPEPIDVEYKLSPGEDAVYFKINPR	22
sp|P12270|TPR_HUMAN	438	sp|P12270|TPR_HUMAN Nucleoprotein TPR OS=Homo sapiens OX=9606 GN=TPR PE=1 SV=3	0.984262	17.9565	97.431	1	K	EVEAK(0.999)APILK(0.984)R(0.017)	EVEAKAPILKR	10
sp|O75616|ERAL1_HUMAN	398	sp|O75616|ERAL1_HUMAN GTPase Era, mitochondrial OS=Homo sapiens OX=9606 GN=ERAL1 PE=1 SV=2	0.984174	17.9679	87.639	1	K	ESYVK(0.984)LLIGPK(0.016)	ESYVKLLIGPK	5
sp|P20929-4|NEBU_HUMAN	2001	sp|P20929-4|NEBU_HUMAN Isoform 4 of Nebulin OS=Homo sapiens OX=9606 GN=NEB	0.984031	17.9714	73.632	1	K	IMNEHLYKQAWEADK(0.984)TK(0.016)	IMNEHLYKQAWEADKTK	15
sp|G3V0H7|SO1B7_HUMAN	269	sp|G3V0H7|SO1B7_HUMAN Putative solute carrier organic anion transporter family member 1B7 OS=Homo sapiens OX=9606 GN=SLCO1B7 PE=5 SV=1	0.971504	18.0779	58.461	1	K	K(0.972)YITK(0.011)NVTGFFQSLK(0.018)	KYITKNVTGFFQSLK	1
sp|Q9UFH2|DYH17_HUMAN	3025	sp|Q9UFH2|DYH17_HUMAN Dynein heavy chain 17, axonemal OS=Homo sapiens OX=9606 GN=DNAH17 PE=1 SV=3	0.951679	18.0853	57.034	1	K	YNYTTPK(0.031)TFLEQIK(0.952)LYQNLLAK(0.017)	YNYTTPKTFLEQIKLYQNLLAK	14
sp|Q86WG5|MTMRD_HUMAN	1752	sp|Q86WG5|MTMRD_HUMAN Myotubularin-related protein 13 OS=Homo sapiens OX=9606 GN=SBF2 PE=1 SV=1	0.988338	18.1044	55.66	1	K	NDENR(0.869)SFEGTLYK(0.988)R(0.143)	NDENRSFEGTLYKR	13
sp|Q6N021|TET2_HUMAN	1509	sp|Q6N021|TET2_HUMAN Methylcytosine dioxygenase TET2 OS=Homo sapiens OX=9606 GN=TET2 PE=1 SV=3	0.981821	18.1091	42.647	1	K	TK(0.019)QTENASQAK(0.982)QLAELLR(0.999)	TKQTENASQAKQLAELLR	11
sp|B2RTY4-5|MYO9A_HUMAN	1928	sp|B2RTY4-5|MYO9A_HUMAN Isoform 5 of Unconventional myosin-IXa OS=Homo sapiens OX=9606 GN=MYO9A	0.978463	18.1113	54.223	1	K	K(0.978)ETIR(0.002)GVYSVIDQLSR(0.019)	KETIRGVYSVIDQLSR	1
sp|Q13395|TARB1_HUMAN	676	sp|Q13395|TARB1_HUMAN Probable methyltransferase TARBP1 OS=Homo sapiens OX=9606 GN=TARBP1 PE=1 SV=1	0.972821	18.1627	47.726	1	K	IFLDPLLDVLMK(0.973)FSTNAYMPLLK(0.027)	IFLDPLLDVLMKFSTNAYMPLLK	12
sp|Q9H040|SPRTN_HUMAN	361	sp|Q9H040|SPRTN_HUMAN SprT-like domain-containing protein Spartan OS=Homo sapiens OX=9606 GN=SPRTN PE=1 SV=2	0.986662	18.1779	42.454	1	K	GVNGSPR(0.98)ISVTVGNIPK(0.987)NSVSSSSQR(0.033)	GVNGSPRISVTVGNIPKNSVSSSSQR	17
sp|Q96RW7-2|HMCN1_HUMAN	2375	sp|Q96RW7-2|HMCN1_HUMAN Isoform 2 of Hemicentin-1 OS=Homo sapiens OX=9606 GN=HMCN1	0.98501	18.2099	51.834	1	K	K(0.985)YDLSVH(0.015)APPSIIGNHR	KYDLSVHAPPSIIGNHR	1
sp|O94964-2|SOGA1_HUMAN	1286	sp|O94964-2|SOGA1_HUMAN Isoform 2 of Protein SOGA1 OS=Homo sapiens OX=9606 GN=SOGA1	0.975254	18.2345	60.549	1	K	EGK(0.999)IIIEPGFLFTTAK(0.975)PK(0.025)	EGKIIIEPGFLFTTAKPK	16
sp|Q2M1P5|KIF7_HUMAN	1087	sp|Q2M1P5|KIF7_HUMAN Kinesin-like protein KIF7 OS=Homo sapiens OX=9606 GN=KIF7 PE=1 SV=2	0.95961	18.241	52.366	1	K	VLRASASLLSQCEMNLMAK(0.96)LSYLSSSETR(0.04)	VLRASASLLSQCEMNLMAKLSYLSSSETR	19
sp|O60602|TLR5_HUMAN	323	sp|O60602|TLR5_HUMAN Toll-like receptor 5 OS=Homo sapiens OX=9606 GN=TLR5 PE=1 SV=4	0.985404	18.2564	72.428	1	K	DLK(0.023)VLNLAYNK(0.985)INK(0.992)	DLKVLNLAYNKINK	11
sp|Q15555-3|MARE2_HUMAN	8	sp|Q15555-3|MARE2_HUMAN Isoform 3 of Microtubule-associated protein RP/EB family member 2 OS=Homo sapiens OX=9606 GN=MAPRE2	0.96894	18.2686	47.712	1	K	DQK(0.969)CPVSQR(0.026)NSSFQQPGR(0.005)	DQKCPVSQRNSSFQQPGR	3
sp|O60237-2|MYPT2_HUMAN	337	sp|O60237-2|MYPT2_HUMAN Isoform 2 of Protein phosphatase 1 regulatory subunit 12B OS=Homo sapiens OX=9606 GN=PPP1R12B	0.985907	18.2945	51.612	1	K	NK(0.048)EK(0.986)MLYEEETPK(0.966)	NKEKMLYEEETPK	4
sp|Q8NEN9|PDZD8_HUMAN	813	sp|Q8NEN9|PDZD8_HUMAN PDZ domain-containing protein 8 OS=Homo sapiens OX=9606 GN=PDZD8 PE=1 SV=1	0.98298	18.3694	57.174	1	K	EK(0.983)EPH(0.014)LVEEVSVLPK(0.003)	EKEPHLVEEVSVLPK	2
sp|O00499-6|BIN1_HUMAN	299	sp|O00499-6|BIN1_HUMAN Isoform II2 of Myc box-dependent-interacting protein 1 OS=Homo sapiens OX=9606 GN=BIN1	0.985767	18.4047	144.95	1	K	VNHEPEPAGGATPGATLPK(0.986)SPSQLR(0.014)	VNHEPEPAGGATPGATLPKSPSQLR	19
sp|Q8NG83|OR2M3_HUMAN	303	sp|Q8NG83|OR2M3_HUMAN Olfactory receptor 2M3 OS=Homo sapiens OX=9606 GN=OR2M3 PE=2 SV=1	0.985835	18.4108	53.448	1	K	NK(0.018)EVTR(0.997)AFMK(0.986)	NKEVTRAFMK	10
sp|P05423|RPC4_HUMAN	160	sp|P05423|RPC4_HUMAN DNA-directed RNA polymerase III subunit RPC4 OS=Homo sapiens OX=9606 GN=POLR3D PE=1 SV=2	0.985868	18.4361	117.81	1	K	QILR(0.014)MLEK(0.986)	QILRMLEK	8
sp|Q03923-2|ZNF85_HUMAN	120	sp|Q03923-2|ZNF85_HUMAN Isoform 2 of Zinc finger protein 85 OS=Homo sapiens OX=9606 GN=ZNF85	0.983934	18.4374	90.759	1	K	YVK(0.984)VAH(0.002)K(0.014)FSNSNR	YVKVAHKFSNSNR	3
sp|Q8IYH5-2|ZZZ3_HUMAN	604	sp|Q8IYH5-2|ZZZ3_HUMAN Isoform 2 of ZZ-type zinc finger-containing protein 3 OS=Homo sapiens OX=9606 GN=ZZZ3	0.985941	18.462	96.059	1	K	GLPARPK(0.986)SPLDPK(0.014)	GLPARPKSPLDPK	7
sp|Q8N187-3|CARTF_HUMAN	250	sp|Q8N187-3|CARTF_HUMAN Isoform 3 of Calcium-responsive transcription factor OS=Homo sapiens OX=9606 GN=CARF	0.986511	18.5778	64.878	1	K	VQK(0.987)FPEYR(0.991)VPTDPK(0.023)	VQKFPEYRVPTDPK	3
sp|Q8J025|APCD1_HUMAN	426	sp|Q8J025|APCD1_HUMAN Protein APCDD1 OS=Homo sapiens OX=9606 GN=APCDD1 PE=1 SV=1	0.986455	18.6231	70.889	1	K	LPH(0.014)TEYEIFK(0.986)MEQDAR	LPHTEYEIFKMEQDAR	10
sp|Q08AF3|SLFN5_HUMAN	594	sp|Q08AF3|SLFN5_HUMAN Schlafen family member 5 OS=Homo sapiens OX=9606 GN=SLFN5 PE=1 SV=1	0.986777	18.6283	49.5	1	K	TILALR(0.036)IMEK(0.987)IR(0.977)	TILALRIMEKIR	10
sp|Q9P1Z3|HCN3_HUMAN	363	sp|Q9P1Z3|HCN3_HUMAN Potassium/sodium hyperpolarization-activated cyclic nucleotide-gated channel 3 OS=Homo sapiens OX=9606 GN=HCN3 PE=1 SV=2	0.986524	18.6454	88.029	1	K	QYQEK(0.987)YK(0.013)	QYQEKYK	5
sp|Q8TF62|AT8B4_HUMAN	556	sp|Q8TF62|AT8B4_HUMAN Probable phospholipid-transporting ATPase IM OS=Homo sapiens OX=9606 GN=ATP8B4 PE=1 SV=3	0.97425	18.667	55.66	1	K	MSVIVR(0.014)NPEGQIK(0.974)LYSK(0.012)	MSVIVRNPEGQIKLYSK	13
sp|Q9NQY0-2|BIN3_HUMAN	58	sp|Q9NQY0-2|BIN3_HUMAN Isoform 2 of Bridging integrator 3 OS=Homo sapiens OX=9606 GN=BIN3	0.98684	18.6676	57.788	1	K	VNQIQK(0.032)TVIEPLK(0.987)K(0.981)	VNQIQKTVIEPLKK	13
sp|Q9ULB1|NRX1A_HUMAN	168	sp|Q9ULB1|NRX1A_HUMAN Neurexin-1 OS=Homo sapiens OX=9606 GN=NRXN1 PE=2 SV=1	0.988865	18.7189	58.592	1	K	AAALK(0.989)LTLASVR(0.011)ER	AAALKLTLASVRER	5
sp|O15116|LSM1_HUMAN	54	sp|O15116|LSM1_HUMAN U6 snRNA-associated Sm-like protein LSm1 OS=Homo sapiens OX=9606 GN=LSM1 PE=1 SV=1	0.987112	18.7851	71.501	1	K	IHVGK(0.987)K(0.987)YGDIPR(0.026)	IHVGKKYGDIPR	5
sp|O15116|LSM1_HUMAN	55	sp|O15116|LSM1_HUMAN U6 snRNA-associated Sm-like protein LSm1 OS=Homo sapiens OX=9606 GN=LSM1 PE=1 SV=1	0.987112	18.7851	71.501	1	K	IHVGK(0.987)K(0.987)YGDIPR(0.026)	IHVGKKYGDIPR	6
sp|P20929-4|NEBU_HUMAN	4739	sp|P20929-4|NEBU_HUMAN Isoform 4 of Nebulin OS=Homo sapiens OX=9606 GN=NEB	0.983139	18.7924	82.417	1	K	NQK(0.501)H(0.499)LASH(0.004)IK(0.983)YR(0.013)	NQKHLASHIKYR	10
sp|Q6AWC2-5|WWC2_HUMAN	150	sp|Q6AWC2-5|WWC2_HUMAN Isoform 5 of Protein WWC2 OS=Homo sapiens OX=9606 GN=WWC2	0.979421	18.7941	45.138	1	K	QDLMQSLAK(0.979)LQER(0.02)FH(0.028)LDQNIGR(0.973)	QDLMQSLAKLQERFHLDQNIGR	9
sp|Q9UJC3-2|HOOK1_HUMAN	576	sp|Q9UJC3-2|HOOK1_HUMAN Isoform 2 of Protein Hook homolog 1 OS=Homo sapiens OX=9606 GN=HOOK1	0.987046	18.8679	85.963	1	K	ARNVIK(0.987)TLDPK(0.013)	ARNVIKTLDPK	6
sp|P78329-2|CP4F2_HUMAN	145	sp|P78329-2|CP4F2_HUMAN Isoform 2 of Phylloquinone omega-hydroxylase CYP4F2 OS=Homo sapiens OX=9606 GN=CYP4F2	0.99089	18.915	62.861	1	K	AK(0.972)SK(0.991)TLDFIDVLLLSK(0.037)	AKSKTLDFIDVLLLSK	4
sp|Q8IZJ3-2|CPMD8_HUMAN	845	sp|Q8IZJ3-2|CPMD8_HUMAN Isoform 2 of C3 and PZP-like alpha-2-macroglobulin domain-containing protein 8 OS=Homo sapiens OX=9606 GN=CPAMD8	0.987698	18.9274	48.277	1	K	LSVPK(0.988)GIQFVGH(0.973)PGK(0.039)	LSVPKGIQFVGHPGK	5
sp|Q8NF91-12|SYNE1_HUMAN	351	sp|Q8NF91-12|SYNE1_HUMAN Isoform GSRP-56 of Nesprin-1 OS=Homo sapiens OX=9606 GN=SYNE1	0.984274	18.9286	65.423	1	K	VSQLSSQYLALSNLTK(0.984)EK(0.013)VSR(0.003)	VSQLSSQYLALSNLTKEKVSR	16
sp|Q8N3C0|ASCC3_HUMAN	1114	sp|Q8N3C0|ASCC3_HUMAN Activating signal cointegrator 1 complex subunit 3 OS=Homo sapiens OX=9606 GN=ASCC3 PE=1 SV=3	0.988282	18.9782	101.43	1	K	LLNLSK(0.988)VIDK(0.938)R(0.074)	LLNLSKVIDKR	6
sp|Q9Y2W1|TR150_HUMAN	697	sp|Q9Y2W1|TR150_HUMAN Thyroid hormone receptor-associated protein 3 OS=Homo sapiens OX=9606 GN=THRAP3 PE=1 SV=2	0.986295	18.9822	76.868	1	K	HGLAH(0.001)DEMK(0.986)SPR(0.012)	HGLAHDEMKSPR	9
sp|Q9Y2H6-2|FND3A_HUMAN	154	sp|Q9Y2H6-2|FND3A_HUMAN Isoform 2 of Fibronectin type-III domain-containing protein 3A OS=Homo sapiens OX=9606 GN=FNDC3A	0.985363	18.9856	118.81	1	K	DK(0.014)MSSPPSSPQK(0.985)CPSPINEHNGLIK	DKMSSPPSSPQKCPSPINEHNGLIK	12
sp|Q86VI3|IQGA3_HUMAN	1386	sp|Q86VI3|IQGA3_HUMAN Ras GTPase-activating-like protein IQGAP3 OS=Homo sapiens OX=9606 GN=IQGAP3 PE=1 SV=2	0.974535	18.9925	43.888	1	K	QLLADIIQFH(0.018)PGDTLK(0.975)EILSLSASR(0.007)	QLLADIIQFHPGDTLKEILSLSASR	16
sp|Q13459-2|MYO9B_HUMAN	317	sp|Q13459-2|MYO9B_HUMAN Isoform Short of Unconventional myosin-IXb OS=Homo sapiens OX=9606 GN=MYO9B	0.98711	19.0246	64.565	1	K	GAVVEK(0.987)YLLEK(0.012)SR	GAVVEKYLLEKSR	6
sp|P35558-2|PCKGC_HUMAN	230	sp|P35558-2|PCKGC_HUMAN Isoform 2 of Phosphoenolpyruvate carboxykinase, cytosolic [GTP] OS=Homo sapiens OX=9606 GN=PCK1	0.976264	19.0377	54.828	1	K	IDGK(0.976)ASTK(0.02)LTPIGYIPK(0.004)	IDGKASTKLTPIGYIPK	4
sp|P0C7W9|F90AE_HUMAN	246	sp|P0C7W9|F90AE_HUMAN Putative protein FAM90A14P OS=Homo sapiens OX=9606 GN=FAM90A14P PE=5 SV=1	0.985418	19.0523	53.768	1	K	PEGDCR(0.001)EVPQAASK(0.985)TH(0.272)GLLQAAR(0.741)	PEGDCREVPQAASKTHGLLQAAR	14
sp|Q9BZQ2-4|SHP1L_HUMAN	41	sp|Q9BZQ2-4|SHP1L_HUMAN Isoform 4 of Testicular spindle-associated protein SHCBP1L OS=Homo sapiens OX=9606 GN=SHCBP1L	0.97116	19.0863	51.568	1	K	GEK(0.033)SASAVSGDTAAATTLK(0.971)GTAIPVR(0.995)	GEKSASAVSGDTAAATTLKGTAIPVR	19
sp|Q9NVC6|MED17_HUMAN	138	sp|Q9NVC6|MED17_HUMAN Mediator of RNA polymerase II transcription subunit 17 OS=Homo sapiens OX=9606 GN=MED17 PE=1 SV=2	0.984514	19.0899	51.044	1	K	K(0.01)FMTLDPVSQDALPPK(0.985)QNPQTLQLISK(0.006)	KFMTLDPVSQDALPPKQNPQTLQLISK	16
sp|Q96II8-3|LRCH3_HUMAN	153	sp|Q96II8-3|LRCH3_HUMAN Isoform 3 of Leucine-rich repeat and calponin homology domain-containing protein 3 OS=Homo sapiens OX=9606 GN=LRCH3	0.987765	19.0986	45.784	1	K	NQLSTLPVH(0.997)LCNLPLK(0.988)VLIASNNK(0.016)	NQLSTLPVHLCNLPLKVLIASNNK	16
sp|Q9BYD6|RM01_HUMAN	232	sp|Q9BYD6|RM01_HUMAN 39S ribosomal protein L1, mitochondrial OS=Homo sapiens OX=9606 GN=MRPL1 PE=1 SV=2	0.983974	19.1372	61.657	1	K	DIPK(0.984)MLELFK(0.012)NGH(0.004)EIK	DIPKMLELFKNGHEIK	4
sp|Q96PB1|CASD1_HUMAN	638	sp|Q96PB1|CASD1_HUMAN N-acetylneuraminate 9-O-acetyltransferase OS=Homo sapiens OX=9606 GN=CASD1 PE=1 SV=1	0.990986	19.208	43.612	1	K	GEPLFSNK(0.991)ISNFLLFISVVSFLTYSIWASSCK(0.009)	GEPLFSNKISNFLLFISVVSFLTYSIWASSCK	8
sp|Q6PKG0-3|LARP1_HUMAN	122	sp|Q6PKG0-3|LARP1_HUMAN Isoform 2 of La-related protein 1 OS=Homo sapiens OX=9606 GN=LARP1	0.988264	19.2495	62.546	1	K	PQPTR(0.999)K(0.988)LPPK(0.013)	PQPTRKLPPK	6
sp|Q9P2N2-3|RHG28_HUMAN	421	sp|Q9P2N2-3|RHG28_HUMAN Isoform 3 of Rho GTPase-activating protein 28 OS=Homo sapiens OX=9606 GN=ARHGAP28	0.988265	19.2542	71.501	1	K	RMNEATMLLK(0.988)K(0.012)	RMNEATMLLKK	10
sp|O95273-3|CCDB1_HUMAN	182	sp|O95273-3|CCDB1_HUMAN Isoform 3 of Cyclin-D1-binding protein 1 OS=Homo sapiens OX=9606 GN=CCNDBP1	0.985483	19.26	83.226	1	K	INSAK(0.985)LVSVLK(0.015)	INSAKLVSVLK	5
sp|Q5T3J3|LRIF1_HUMAN	393	sp|Q5T3J3|LRIF1_HUMAN Ligand-dependent nuclear receptor-interacting factor 1 OS=Homo sapiens OX=9606 GN=LRIF1 PE=1 SV=1	0.994363	19.2864	60.669	1	K	K(0.994)DTLQTVSSSPVTEISR(0.006)	KDTLQTVSSSPVTEISR	1
sp|A0AUZ9-4|KAL1L_HUMAN	243	sp|A0AUZ9-4|KAL1L_HUMAN Isoform 4 of KAT8 regulatory NSL complex subunit 1-like protein OS=Homo sapiens OX=9606 GN=KANSL1L	0.989761	19.2886	63.185	1	K	R(0.849)TQK(0.99)H(0.161)LQMLLAK	RTQKHLQMLLAK	4
sp|Q96PU5-3|NED4L_HUMAN	67	sp|Q96PU5-3|NED4L_HUMAN Isoform 3 of E3 ubiquitin-protein ligase NEDD4-like OS=Homo sapiens OX=9606 GN=NEDD4L	0.98899	19.3041	40.349	1	K	LSLYVADENR(0.949)ELALVQTK(0.062)TIK(0.989)	LSLYVADENRELALVQTKTIK	21
sp|Q68CJ9-5|CR3L3_HUMAN	225	sp|Q68CJ9-5|CR3L3_HUMAN Isoform 4 of Cyclic AMP-responsive element-binding protein 3-like protein 3 OS=Homo sapiens OX=9606 GN=CREB3L3	0.991821	19.3105	50.077	1	K	K(0.999)LLAK(0.992)EGITLPTQLPLTK(0.009)	KLLAKEGITLPTQLPLTK	5
sp|Q14114-2|LRP8_HUMAN	291	sp|Q14114-2|LRP8_HUMAN Isoform 2 of Low-density lipoprotein receptor-related protein 8 OS=Homo sapiens OX=9606 GN=LRP8	0.986133	19.3893	51.265	1	K	AAAGK(0.986)SPSLIFTNR(0.011)H(0.003)EVR	AAAGKSPSLIFTNRHEVR	5
sp|Q5XXA6-3|ANO1_HUMAN	165	sp|Q5XXA6-3|ANO1_HUMAN Isoform 3 of Anoctamin-1 OS=Homo sapiens OX=9606 GN=ANO1	0.986088	19.4348	68.515	1	K	K(0.986)INSVLQK(0.012)ITDPIQPK(0.002)	KINSVLQKITDPIQPK	1
sp|Q0VDD8|DYH14_HUMAN	2389	sp|Q0VDD8|DYH14_HUMAN Dynein heavy chain 14, axonemal OS=Homo sapiens OX=9606 GN=DNAH14 PE=2 SV=3	0.990938	19.4385	41.695	1	K	K(0.991)PNWATAK(0.981)LLLSETGFLK(0.029)	KPNWATAKLLLSETGFLK	1
sp|P29966|MARCS_HUMAN	105	sp|P29966|MARCS_HUMAN Myristoylated alanine-rich C-kinase substrate OS=Homo sapiens OX=9606 GN=MARCKS PE=1 SV=4	0.988752	19.44	46.999	1	K	GEPAAAAAPEAGASPVEK(0.989)EAPAEGEAAEPGSPTAAEGEAASAASSTSSPK(0.011)	GEPAAAAAPEAGASPVEKEAPAEGEAAEPGSPTAAEGEAASAASSTSSPK	18
sp|O75152|ZC11A_HUMAN	764	sp|O75152|ZC11A_HUMAN Zinc finger CCCH domain-containing protein 11A OS=Homo sapiens OX=9606 GN=ZC3H11A PE=1 SV=3	0.988234	19.4585	75.539	1	K	R(0.011)LSSASTGK(0.988)PPLSVEDDFEK(0.001)	RLSSASTGKPPLSVEDDFEK	9
sp|Q5TBA9|FRY_HUMAN	1293	sp|Q5TBA9|FRY_HUMAN Protein furry homolog OS=Homo sapiens OX=9606 GN=FRY PE=1 SV=1	0.988725	19.4605	67.035	1	K	LFVYSK(0.989)K(0.011)	LFVYSKK	6
sp|P21810|PGS1_HUMAN	132	sp|P21810|PGS1_HUMAN Biglycan OS=Homo sapiens OX=9606 GN=BGN PE=1 SV=2	0.98839	19.4651	67.456	1	K	ISK(0.005)IH(0.995)EK(0.988)AFSPLR(0.012)	ISKIHEKAFSPLR	7
sp|P49792|RBP2_HUMAN	1571	sp|P49792|RBP2_HUMAN E3 SUMO-protein ligase RanBP2 OS=Homo sapiens OX=9606 GN=RANBP2 PE=1 SV=2	0.988886	19.4929	79.143	1	K	CVACQNPDK(0.989)PSPSTSVPAPASFK(0.011)	CVACQNPDKPSPSTSVPAPASFK	9
sp|Q8TBZ3-4|WDR20_HUMAN	5	sp|Q8TBZ3-4|WDR20_HUMAN Isoform 4 of WD repeat-containing protein 20 OS=Homo sapiens OX=9606 GN=WDR20	0.981344	19.5081	42.041	1	K	MNEIK(0.981)TQFTTR(0.019)	MNEIKTQFTTR	5
sp|Q86VV8-3|RTTN_HUMAN	1250	sp|Q86VV8-3|RTTN_HUMAN Isoform 3 of Rotatin OS=Homo sapiens OX=9606 GN=RTTN	0.990526	19.5324	52.769	1	K	LLQCLK(0.991)VTDAPH(0.992)FYGLPSLER(0.015)TLR(0.003)	LLQCLKVTDAPHFYGLPSLERTLR	6
sp|B1ANS9-2|WDR64_HUMAN	896	sp|B1ANS9-2|WDR64_HUMAN Isoform 2 of WD repeat-containing protein 64 OS=Homo sapiens OX=9606 GN=WDR64	0.989019	19.5457	50.924	1	K	K(0.989)NLVPQINLASSFFPAIPK(0.011)	KNLVPQINLASSFFPAIPK	1
sp|P46821|MAP1B_HUMAN	2273	sp|P46821|MAP1B_HUMAN Microtubule-associated protein 1B OS=Homo sapiens OX=9606 GN=MAP1B PE=1 SV=2	0.987778	19.5577	178.68	1	K	SK(0.001)PLAASPK(0.988)PAGLK(0.011)	SKPLAASPKPAGLK	9
sp|P48634-4|PRC2A_HUMAN	819	sp|P48634-4|PRC2A_HUMAN Isoform 4 of Protein PRRC2A OS=Homo sapiens OX=9606 GN=PRRC2A	0.989075	19.568	86.136	1	K	QAADEDDK(0.989)GMR(0.011)	QAADEDDKGMR	8
sp|Q99996-4|AKAP9_HUMAN	904	sp|Q99996-4|AKAP9_HUMAN Isoform 4 of A-kinase anchor protein 9 OS=Homo sapiens OX=9606 GN=AKAP9	0.989084	19.6158	120.87	1	K	QELEYKSK(0.989)LK(0.011)	QELEYKSKLK	8
sp|Q9UQ80|PA2G4_HUMAN	365	sp|Q9UQ80|PA2G4_HUMAN Proliferation-associated protein 2G4 OS=Homo sapiens OX=9606 GN=PA2G4 PE=1 SV=3	0.977341	19.6256	50.484	1	K	ALLQSSASR(0.011)K(0.977)TQK(0.012)	ALLQSSASRKTQK	10
sp|P06241-3|FYN_HUMAN	407	sp|P06241-3|FYN_HUMAN Isoform 3 of Tyrosine-protein kinase Fyn OS=Homo sapiens OX=9606 GN=FYN	0.970028	19.6411	43.566	1	K	SDVWSFGILLTELVTK(0.97)GR(0.014)VPYPGMNNR(0.016)	SDVWSFGILLTELVTKGRVPYPGMNNR	16
sp|P51168|SCNNB_HUMAN	113	sp|P51168|SCNNB_HUMAN Amiloride-sensitive sodium channel subunit beta OS=Homo sapiens OX=9606 GN=SCNN1B PE=1 SV=2	0.990061	19.6708	91.961	1	K	IK(0.931)H(0.079)LLK(0.99)DLDELMEAVLER	IKHLLKDLDELMEAVLER	6
sp|Q6IQ21|ZN770_HUMAN	235	sp|Q6IQ21|ZN770_HUMAN Zinc finger protein 770 OS=Homo sapiens OX=9606 GN=ZNF770 PE=1 SV=1	0.989394	19.6924	80.17	1	K	LLK(0.001)H(0.002)K(0.989)QIH(0.924)TR(0.084)	LLKHKQIHTR	5
sp|Q00796|DHSO_HUMAN	345	sp|Q00796|DHSO_HUMAN Sorbitol dehydrogenase OS=Homo sapiens OX=9606 GN=SORD PE=1 SV=4	0.989651	19.806	76.064	1	K	GLGLK(0.99)IMLK(0.01)	GLGLKIMLK	5
sp|P31948|STIP1_HUMAN	406	sp|P31948|STIP1_HUMAN Stress-induced-phosphoprotein 1 OS=Homo sapiens OX=9606 GN=STIP1 PE=1 SV=1	0.990712	19.811	63.181	1	K	AACYTK(0.991)LLEFQLALK(0.009)	AACYTKLLEFQLALK	6
sp|Q9H583|HEAT1_HUMAN	292	sp|Q9H583|HEAT1_HUMAN HEAT repeat-containing protein 1 OS=Homo sapiens OX=9606 GN=HEATR1 PE=1 SV=3	0.989803	19.8797	74.92	1	K	TLTK(0.99)IPSLIK(0.01)	TLTKIPSLIK	4
sp|A5PLL1|AN34B_HUMAN	142	sp|A5PLL1|AN34B_HUMAN Ankyrin repeat domain-containing protein 34B OS=Homo sapiens OX=9606 GN=ANKRD34B PE=2 SV=3	0.989852	19.8799	116.37	1	K	VLLSACK(0.99)AK(0.997)GK(0.013)	VLLSACKAKGK	7
sp|Q6ZWL3-2|CP4V2_HUMAN	45	sp|Q6ZWL3-2|CP4V2_HUMAN Isoform 2 of Cytochrome P450 4V2 OS=Homo sapiens OX=9606 GN=CYP4V2	0.98994	19.9299	94.85	1	K	VASYALLMK(0.99)PDGR(0.01)	VASYALLMKPDGR	9
sp|Q02040-2|AK17A_HUMAN	247	sp|Q02040-2|AK17A_HUMAN Isoform 2 of A-kinase anchor protein 17A OS=Homo sapiens OX=9606 GN=AKAP17A	0.990043	19.9666	49.773	1	K	LMYK(0.012)GEDGK(0.99)AVACNIK(0.998)	LMYKGEDGKAVACNIK	9
sp|Q5BJE1-3|CC178_HUMAN	538	sp|Q5BJE1-3|CC178_HUMAN Isoform 3 of Coiled-coil domain-containing protein 178 OS=Homo sapiens OX=9606 GN=CCDC178	0.990153	19.9847	45.342	1	K	EEFLK(0.99)K(0.991)LTQGEVAAGMVLQK(0.019)	EEFLKKLTQGEVAAGMVLQK	5
sp|P53999|TCP4_HUMAN	29	sp|P53999|TCP4_HUMAN Activated RNA polymerase II transcriptional coactivator p15 OS=Homo sapiens OX=9606 GN=SUB1 PE=1 SV=3	0.990305	20.0921	48.174	1	K	K(0.99)QVAPEK(0.01)	KQVAPEK	1
sp|Q9H330-3|TM245_HUMAN	96	sp|Q9H330-3|TM245_HUMAN Isoform 3 of Transmembrane protein 245 OS=Homo sapiens OX=9606 GN=TMEM245	0.981573	20.0965	62.338	1	K	EWITH(0.001)K(0.001)LH(0.006)K(0.982)ILGDK(0.01)	EWITHKLHKILGDK	9
sp|Q06481-5|APLP2_HUMAN	220	sp|Q06481-5|APLP2_HUMAN Isoform 5 of Amyloid-like protein 2 OS=Homo sapiens OX=9606 GN=APLP2	0.988955	20.1108	53.304	1	K	ALEK(0.011)EAASEK(0.989)QQLVETH(0.996)LAR(0.004)	ALEKEAASEKQQLVETHLAR	10
sp|P36888-2|FLT3_HUMAN	644	sp|P36888-2|FLT3_HUMAN Isoform 2 of Receptor-type tyrosine-protein kinase FLT3 OS=Homo sapiens OX=9606 GN=FLT3	0.985396	20.1227	69.346	1	K	TGVSIQVAVK(0.985)MLK(0.99)EK(0.025)	TGVSIQVAVKMLKEK	10
sp|O00425|IF2B3_HUMAN	213	sp|O00425|IF2B3_HUMAN Insulin-like growth factor 2 mRNA-binding protein 3 OS=Homo sapiens OX=9606 GN=IGF2BP3 PE=1 SV=2	0.990433	20.1677	72.958	1	K	LLVPTQFVGAIIGK(0.99)EGATIR(0.01)	LLVPTQFVGAIIGKEGATIR	14
sp|Q9NW82|WDR70_HUMAN	318	sp|Q9NW82|WDR70_HUMAN WD repeat-containing protein 70 OS=Homo sapiens OX=9606 GN=WDR70 PE=1 SV=1	0.990531	20.1939	61.593	1	K	K(0.991)QK(0.01)SVFK(1)	KQKSVFK	1
sp|Q9Y2P8-2|RCL1_HUMAN	158	sp|Q9Y2P8-2|RCL1_HUMAN Isoform 2 of RNA 3'-terminal phosphate cyclase-like protein OS=Homo sapiens OX=9606 GN=RCL1	0.990247	20.1987	49.621	1	K	SFFQIMFK(0.01)IETK(0.99)PCGEELK(1)	SFFQIMFKIETKPCGEELK	12
sp|P11055|MYH3_HUMAN	59	sp|P11055|MYH3_HUMAN Myosin-3 OS=Homo sapiens OX=9606 GN=MYH3 PE=1 SV=3	0.989747	20.2096	53.21	1	K	SSQDGK(0.99)VTVETEDNR(0.001)TLVVK(0.009)	SSQDGKVTVETEDNRTLVVK	6
sp|Q9HAU5|RENT2_HUMAN	75	sp|Q9HAU5|RENT2_HUMAN Regulator of nonsense transcripts 2 OS=Homo sapiens OX=9606 GN=UPF2 PE=1 SV=1	0.983007	20.2207	40.067	1	K	K(0.983)DEEK(0.009)VK(0.008)	KDEEKVK	1
sp|Q02641-3|CACB1_HUMAN	164	sp|Q02641-3|CACB1_HUMAN Isoform 3 of Voltage-dependent L-type calcium channel subunit beta-1 OS=Homo sapiens OX=9606 GN=CACNB1	0.985635	20.2364	51.348	1	K	LVK(0.003)EGCEVGFIPSPVK(0.986)LDSLR(0.011)	LVKEGCEVGFIPSPVKLDSLR	16
sp|Q9H2X3-10|CLC4M_HUMAN	73	sp|Q9H2X3-10|CLC4M_HUMAN Isoform 10 of C-type lectin domain family 4 member M OS=Homo sapiens OX=9606 GN=CLEC4M	0.990655	20.2453	55.575	1	K	LK(0.998)AAVGELPEK(0.991)SK(0.011)	LKAAVGELPEKSK	11
sp|Q5SGD2-2|PPM1L_HUMAN	94	sp|Q5SGD2-2|PPM1L_HUMAN Isoform 2 of Protein phosphatase 1L OS=Homo sapiens OX=9606 GN=PPM1L	0.989551	20.2682	45.135	1	K	SLGDYPLK(0.99)NLNVVIPDPDILTFDLDK(0.01)	SLGDYPLKNLNVVIPDPDILTFDLDK	8
sp|Q9HCH5-12|SYTL2_HUMAN	395	sp|Q9HCH5-12|SYTL2_HUMAN Isoform 9 of Synaptotagmin-like protein 2 OS=Homo sapiens OX=9606 GN=SYTL2	0.990664	20.2945	56.748	1	K	QPIPLLMNK(0.991)ENSTK(0.389)TSK(0.62)	QPIPLLMNKENSTKTSK	9
sp|P20930|FILA_HUMAN	142	sp|P20930|FILA_HUMAN Filaggrin OS=Homo sapiens OX=9606 GN=FLG PE=1 SV=3	0.990367	20.3146	56.632	1	K	SK(0.99)SPR(0.009)ETGGK	SKSPRETGGK	2
sp|P58005-3|SESN3_HUMAN	160	sp|P58005-3|SESN3_HUMAN Isoform 3 of Sestrin-3 OS=Homo sapiens OX=9606 GN=SESN3	0.994744	20.3408	64.534	1	K	LKNLNEINK(0.995)LLAH(0.432)R(0.573)	LKNLNEINKLLAHR	9
sp|Q9NRD1|FBX6_HUMAN	55	sp|Q9NRD1|FBX6_HUMAN F-box only protein 6 OS=Homo sapiens OX=9606 GN=FBXO6 PE=1 SV=1	0.991184	20.381	61.958	1	K	DLIDLMTLWK(0.991)R(0.971)K(0.038)	DLIDLMTLWKRK	10
sp|Q5BJE1-3|CC178_HUMAN	539	sp|Q5BJE1-3|CC178_HUMAN Isoform 3 of Coiled-coil domain-containing protein 178 OS=Homo sapiens OX=9606 GN=CCDC178	0.991053	20.401	45.342	1	K	EEFLK(0.99)K(0.991)LTQGEVAAGMVLQK(0.019)	EEFLKKLTQGEVAAGMVLQK	6
sp|Q6ZPD8|DG2L6_HUMAN	254	sp|Q6ZPD8|DG2L6_HUMAN Diacylglycerol O-acyltransferase 2-like protein 6 OS=Homo sapiens OX=9606 GN=DGAT2L6 PE=2 SV=1	0.991381	20.4148	83.877	1	K	LFQK(0.052)TFQDTFK(0.991)K(0.957)	LFQKTFQDTFKK	11
sp|Q96DT7-4|ZBT10_HUMAN	446	sp|Q96DT7-4|ZBT10_HUMAN Isoform 4 of Zinc finger and BTB domain-containing protein 10 OS=Homo sapiens OX=9606 GN=ZBTB10	0.990852	20.4831	73.273	1	K	TLK(0.991)R(0.991)H(0.018)LLIH(0.001)TGVR	TLKRHLLIHTGVR	3
sp|Q9Y2F5|ICE1_HUMAN	96	sp|Q9Y2F5|ICE1_HUMAN Little elongation complex subunit 1 OS=Homo sapiens OX=9606 GN=ICE1 PE=1 SV=5	0.989358	20.5124	51.566	1	K	ISPLQK(0.002)CQEELGSLK(0.989)AELEEK(0.009)	ISPLQKCQEELGSLKAELEEK	15
sp|O75452|RDH16_HUMAN	248	sp|O75452|RDH16_HUMAN Retinol dehydrogenase 16 OS=Homo sapiens OX=9606 GN=RDH16 PE=1 SV=2	0.97037	20.5635	44.319	1	K	K(0.97)SAEQMEQK(0.011)CTQDLSLVTNCMEH(0.006)ALIACH(0.006)PR(0.007)	KSAEQMEQKCTQDLSLVTNCMEHALIACHPR	1
sp|Q16666-3|IF16_HUMAN	140	sp|Q16666-3|IF16_HUMAN Isoform 3 of Gamma-interferon-inducible protein 16 OS=Homo sapiens OX=9606 GN=IFI16	0.991339	20.5865	48.761	1	K	AGPK(0.991)GSK(0.009)	AGPKGSK	4
sp|Q9P225-2|DYH2_HUMAN	2372	sp|Q9P225-2|DYH2_HUMAN Isoform 2 of Dynein heavy chain 2, axonemal OS=Homo sapiens OX=9606 GN=DNAH2	0.991358	20.5923	54.784	1	K	IR(0.999)SWTSFEDK(0.991)LPK(0.01)	IRSWTSFEDKLPK	10
sp|Q9NRA2-2|S17A5_HUMAN	263	sp|Q9NRA2-2|S17A5_HUMAN Isoform 2 of Sialin OS=Homo sapiens OX=9606 GN=SLC17A5	0.985107	20.6036	55.189	1	K	ISH(0.009)YEK(0.985)EYILSSLR(0.006)NQAGVQ	ISHYEKEYILSSLRNQAGVQ	6
sp|Q9P2D3-2|HTR5B_HUMAN	372	sp|Q9P2D3-2|HTR5B_HUMAN Isoform 2 of HEAT repeat-containing protein 5B OS=Homo sapiens OX=9606 GN=HEATR5B	0.994076	20.6206	60.093	1	K	CVSFILR(0.007)ATVGSLLGEK(0.994)AQIAAAK(0.999)	CVSFILRATVGSLLGEKAQIAAAK	17
sp|Q9BZF3-6|OSBL6_HUMAN	369	sp|Q9BZF3-6|OSBL6_HUMAN Isoform 6 of Oxysterol-binding protein-related protein 6 OS=Homo sapiens OX=9606 GN=OSBPL6	0.991107	20.6302	64.224	1	K	SAFNSIAIEK(0.991)EK(0.009)LK	SAFNSIAIEKEKLK	10
sp|Q8WUK0|PTPM1_HUMAN	120	sp|Q8WUK0|PTPM1_HUMAN Phosphatidylglycerophosphatase and protein-tyrosine phosphatase 1 OS=Homo sapiens OX=9606 GN=PTPMT1 PE=1 SV=1	0.991989	20.681	55.851	1	K	GVQFALK(0.992)YQSLGQCVYVH(0.945)CK(0.063)	GVQFALKYQSLGQCVYVHCK	7
sp|Q9P2W1-3|HOP2_HUMAN	3	sp|Q9P2W1-3|HOP2_HUMAN Isoform 3 of Homologous-pairing protein 2 homolog OS=Homo sapiens OX=9606 GN=PSMC3IP	0.985689	20.6853	77.318	1	K	MQK(0.986)EIQELK(0.008)K(0.006)	MQKEIQELKK	3
sp|O15244-2|S22A2_HUMAN	330	sp|O15244-2|S22A2_HUMAN Isoform 2 of Solute carrier family 22 member 2 OS=Homo sapiens OX=9606 GN=SLC22A2	0.99513	20.7973	60.034	1	K	K(0.995)LNPSFLDLVR(0.415)TPQIR(0.59)	KLNPSFLDLVRTPQIR	1
sp|Q7Z3E2|CC186_HUMAN	419	sp|Q7Z3E2|CC186_HUMAN Coiled-coil domain-containing protein 186 OS=Homo sapiens OX=9606 GN=CCDC186 PE=1 SV=2	0.99185	20.8537	70.942	1	K	LKETTTK(0.992)LTQAK(0.008)	LKETTTKLTQAK	7
sp|O95197-7|RTN3_HUMAN	100	sp|O95197-7|RTN3_HUMAN Isoform 7 of Reticulon-3 OS=Homo sapiens OX=9606 GN=RTN3	0.983243	20.8609	53.136	1	K	FTLLTAQK(0.983)PPTEYSK(0.017)	FTLLTAQKPPTEYSK	8
sp|Q8WVF1-4|OSCP1_HUMAN	123	sp|Q8WVF1-4|OSCP1_HUMAN Isoform 4 of Protein OSCP1 OS=Homo sapiens OX=9606 GN=OSCP1	0.991902	20.8662	55.261	1	K	PK(0.011)DVLLVTFNH(0.998)LDTIK(0.992)GFIR(0.998)	PKDVLLVTFNHLDTIKGFIR	16
sp|Q9Y4D8-2|HECD4_HUMAN	1050	sp|Q9Y4D8-2|HECD4_HUMAN Isoform 2 of Probable E3 ubiquitin-protein ligase HECTD4 OS=Homo sapiens OX=9606 GN=HECTD4	0.991887	20.8714	62.298	1	K	TK(1)TLVK(0.992)SLMNR(0.008)	TKTLVKSLMNR	6
sp|Q9UL45|BL1S6_HUMAN	120	sp|Q9UL45|BL1S6_HUMAN Biogenesis of lysosome-related organelles complex 1 subunit 6 OS=Homo sapiens OX=9606 GN=BLOC1S6 PE=1 SV=1	0.981584	20.8741	63.212	1	K	K(0.982)EMLMLH(0.015)EK(0.027)TSK(0.976)	KEMLMLHEKTSK	1
sp|Q8WXR4-6|MYO3B_HUMAN	309	sp|Q8WXR4-6|MYO3B_HUMAN Isoform 6 of Myosin-IIIb OS=Homo sapiens OX=9606 GN=MYO3B	0.995872	20.8788	48.405	1	K	QLAK(0.996)VLQDQK(0.502)H(0.502)QNPVAK	QLAKVLQDQKHQNPVAK	4
sp|Q8NBP0-2|TTC13_HUMAN	732	sp|Q8NBP0-2|TTC13_HUMAN Isoform 2 of Tetratricopeptide repeat protein 13 OS=Homo sapiens OX=9606 GN=TTC13	0.988457	20.9182	50.232	1	K	GSSVIAYSVIVGALMASGK(0.988)EVAGK(0.012)	GSSVIAYSVIVGALMASGKEVAGK	19
sp|Q9NS93|TM7S3_HUMAN	225	sp|Q9NS93|TM7S3_HUMAN Transmembrane 7 superfamily member 3 OS=Homo sapiens OX=9606 GN=TM7SF3 PE=2 SV=1	0.992009	20.9861	49.621	1	K	MVSVPQVK(0.992)ASALK(0.008)	MVSVPQVKASALK	8
sp|Q14980-2|NUMA1_HUMAN	1542	sp|Q14980-2|NUMA1_HUMAN Isoform 2 of Nuclear mitotic apparatus protein 1 OS=Homo sapiens OX=9606 GN=NUMA1	0.991004	21.0167	74.464	1	K	LTAQVEELSK(0.991)K(0.009)	LTAQVEELSKK	10
sp|Q96GC9|VMP1_HUMAN	66	sp|Q96GC9|VMP1_HUMAN Vacuole membrane protein 1 OS=Homo sapiens OX=9606 GN=VMP1 PE=1 SV=1	0.99411	21.0363	58.015	1	K	QPLITLQYFSLEILVILK(0.994)EWTSK(0.414)LWH(0.502)R(0.09)	QPLITLQYFSLEILVILKEWTSKLWHR	18
sp|Q6YHK3-2|CD109_HUMAN	82	sp|Q6YHK3-2|CD109_HUMAN Isoform 2 of CD109 antigen OS=Homo sapiens OX=9606 GN=CD109	0.987717	21.0508	42.399	1	K	AELLK(0.014)TASNLTVSVLEAEGVFEK(0.988)GSFK(0.998)	AELLKTASNLTVSVLEAEGVFEKGSFK	23
sp|Q6NUK1-2|SCMC1_HUMAN	70	sp|Q6NUK1-2|SCMC1_HUMAN Isoform 2 of Calcium-binding mitochondrial carrier protein SCaMC-1 OS=Homo sapiens OX=9606 GN=SLC25A24	0.994882	21.0995	104.75	1	K	YLKDH(0.651)EK(0.995)K(0.353)	YLKDHEKK	7
sp|P57103-2|NAC3_HUMAN	651	sp|P57103-2|NAC3_HUMAN Isoform 2 of Sodium/calcium exchanger 3 OS=Homo sapiens OX=9606 GN=SLC8A3	0.993494	21.1097	63.32	1	K	RIAEMGK(0.993)PVLGEH(0.843)PK(0.163)	RIAEMGKPVLGEHPK	7
sp|A8MUH7-2|PDZ1P_HUMAN	125	sp|A8MUH7-2|PDZ1P_HUMAN Isoform 2 of Putative PDZ domain-containing protein PDZK1P1 OS=Homo sapiens OX=9606 GN=PDZK1P1	0.992369	21.1412	101.9	1	K	LLPHQPRIVEMK(0.992)K(0.008)	LLPHQPRIVEMKK	12
sp|Q9Y2J2-3|E41L3_HUMAN	378	sp|Q9Y2J2-3|E41L3_HUMAN Isoform 3 of Band 4.1-like protein 3 OS=Homo sapiens OX=9606 GN=EPB41L3	0.992381	21.1478	83.252	1	K	R(0.008)LWK(0.992)VCVEHHTFFR	RLWKVCVEHHTFFR	4
sp|Q9H799-5|CPLN1_HUMAN	127	sp|Q9H799-5|CPLN1_HUMAN Isoform 2 of Ciliogenesis and planar polarity effector 1 OS=Homo sapiens OX=9606 GN=CPLANE1	0.992405	21.1614	89.142	1	K	LYLYVSGNGK(0.992)R(0.008)	LYLYVSGNGKR	10
sp|Q9BY89|K1671_HUMAN	188	sp|Q9BY89|K1671_HUMAN Uncharacterized protein KIAA1671 OS=Homo sapiens OX=9606 GN=KIAA1671 PE=1 SV=2	0.989995	21.1997	42.705	1	K	PALPTQK(0.99)PAGTLPR(0.002)SAPLSQDTK(0.008)	PALPTQKPAGTLPRSAPLSQDTK	7
sp|Q92624|APBP2_HUMAN	446	sp|Q92624|APBP2_HUMAN Amyloid protein-binding protein 2 OS=Homo sapiens OX=9606 GN=APPBP2 PE=1 SV=2	0.992512	21.2234	142.83	1	K	FK(0.993)EAEEMHIK(0.007)	FKEAEEMHIK	2
sp|Q9Y2C5-4|S17A4_HUMAN	138	sp|Q9Y2C5-4|S17A4_HUMAN Isoform 4 of Probable small intestine urate exporter OS=Homo sapiens OX=9606 GN=SLC17A4	0.990812	21.2461	41.386	1	K	LITIR(0.965)K(0.991)LFTAIGK(0.044)	LITIRKLFTAIGK	6
sp|Q6ZVL6-2|K154L_HUMAN	692	sp|Q6ZVL6-2|K154L_HUMAN Isoform 2 of UPF0606 protein KIAA1549L OS=Homo sapiens OX=9606 GN=KIAA1549L	0.993682	21.3043	56.121	1	K	SSSMTTLAK(0.994)NVTNK(0.147)AASGPK(0.859)	SSSMTTLAKNVTNKAASGPK	9
sp|Q9UHB6-3|LIMA1_HUMAN	393	sp|Q9UHB6-3|LIMA1_HUMAN Isoform 3 of LIM domain and actin-binding protein 1 OS=Homo sapiens OX=9606 GN=LIMA1	0.990782	21.3173	61.669	1	K	SKEGHSLEMENENLVENGADSDEDDNSFLK(0.991)QQSPQEPK(0.009)	SKEGHSLEMENENLVENGADSDEDDNSFLKQQSPQEPK	30
sp|Q5T655|CFA58_HUMAN	788	sp|Q5T655|CFA58_HUMAN Cilia- and flagella-associated protein 58 OS=Homo sapiens OX=9606 GN=CFAP58 PE=1 SV=1	0.992834	21.3551	72.607	1	K	TLH(0.026)DK(0.981)K(0.993)QQLK	TLHDKKQQLK	6
sp|Q01105|SET_HUMAN	13	sp|Q01105|SET_HUMAN Protein SET OS=Homo sapiens OX=9606 GN=SET PE=1 SV=3	0.992766	21.3747	225.93	1	K	RQSPLPPQK(0.993)K(0.007)	RQSPLPPQKK	9
sp|Q9Y5S2|MRCKB_HUMAN	489	sp|Q9Y5S2|MRCKB_HUMAN Serine/threonine-protein kinase MRCK beta OS=Homo sapiens OX=9606 GN=CDC42BPB PE=1 SV=2	0.994938	21.3829	56.46	1	K	K(0.995)LNEEIER(0.304)LK(0.701)	KLNEEIERLK	1
sp|Q8NCW0-5|KREM2_HUMAN	362	sp|Q8NCW0-5|KREM2_HUMAN Isoform 5 of Kremen protein 2 OS=Homo sapiens OX=9606 GN=KREMEN2	0.992799	21.3947	53.554	1	K	SCLLAPGK(0.993)GPPALGASR(0.007)	SCLLAPGKGPPALGASR	8
sp|Q9NYC9-2|DYH9_HUMAN	1752	sp|Q9NYC9-2|DYH9_HUMAN Isoform 2 of Dynein heavy chain 9, axonemal OS=Homo sapiens OX=9606 GN=DNAH9	0.987045	21.4386	43.895	1	K	K(0.987)QVAQLK(0.012)TLITMLIGQLSK(0.001)	KQVAQLKTLITMLIGQLSK	1
sp|P48634-4|PRC2A_HUMAN	70	sp|P48634-4|PRC2A_HUMAN Isoform 4 of Protein PRRC2A OS=Homo sapiens OX=9606 GN=PRRC2A	0.986564	21.4514	50.189	1	K	MPPPANLPSLK(0.006)AENK(0.987)GNDPNVSLVPK(0.007)	MPPPANLPSLKAENKGNDPNVSLVPK	15
sp|Q6ZU64-3|CFA65_HUMAN	104	sp|Q6ZU64-3|CFA65_HUMAN Isoform 2 of Cilia- and flagella-associated protein 65 OS=Homo sapiens OX=9606 GN=CFAP65	0.99088	21.5693	74.78	1	K	NLVLK(0.991)NR(0.007)SLK(0.002)	NLVLKNRSLK	5
sp|Q8IXF0-4|NPAS3_HUMAN	46	sp|Q8IXF0-4|NPAS3_HUMAN Isoform 4 of Neuronal PAS domain-containing protein 3 OS=Homo sapiens OX=9606 GN=NPAS3	0.987501	21.5871	42.321	1	K	ENFEFYELAK(0.988)LLPLPAAITSQLDK(0.009)ASIIR(0.004)	ENFEFYELAKLLPLPAAITSQLDKASIIR	10
sp|P46013|KI67_HUMAN	2967	sp|P46013|KI67_HUMAN Proliferation marker protein Ki-67 OS=Homo sapiens OX=9606 GN=MKI67 PE=1 SV=2	0.987254	21.5961	67.214	1	K	VLRAPK(0.987)VEPVGDVVSTR(0.013)	VLRAPKVEPVGDVVSTR	6
sp|Q9UPS8-2|ANR26_HUMAN	444	sp|Q9UPS8-2|ANR26_HUMAN Isoform 2 of Ankyrin repeat domain-containing protein 26 OS=Homo sapiens OX=9606 GN=ANKRD26	0.985134	21.6128	60.528	1	K	MLQDGILTNH(0.007)LSK(0.007)QK(0.985)EIEMAQK(0.001)	MLQDGILTNHLSKQKEIEMAQK	15
sp|P19086|GNAZ_HUMAN	35	sp|P19086|GNAZ_HUMAN Guanine nucleotide-binding protein G(z) subunit alpha OS=Homo sapiens OX=9606 GN=GNAZ PE=1 SV=3	0.976199	21.6304	48.711	1	K	EIK(0.976)LLLLGTSNSGK(0.012)STIVK(0.012)	EIKLLLLGTSNSGKSTIVK	3
sp|P36888-2|FLT3_HUMAN	647	sp|P36888-2|FLT3_HUMAN Isoform 2 of Receptor-type tyrosine-protein kinase FLT3 OS=Homo sapiens OX=9606 GN=FLT3	0.98961	21.7058	69.346	1	K	TGVSIQVAVK(0.985)MLK(0.99)EK(0.025)	TGVSIQVAVKMLKEK	13
sp|Q8IYW5|RN168_HUMAN	528	sp|Q8IYW5|RN168_HUMAN E3 ubiquitin-protein ligase RNF168 OS=Homo sapiens OX=9606 GN=RNF168 PE=1 SV=1	0.993228	21.7068	76.357	1	K	NRQVSLK(0.007)MQLK(0.993)	NRQVSLKMQLK	11
sp|Q7Z6I8|CE024_HUMAN	146	sp|Q7Z6I8|CE024_HUMAN UPF0461 protein C5orf24 OS=Homo sapiens OX=9606 GN=C5orf24 PE=1 SV=1	0.991118	21.7653	74.255	1	K	PPGSIK(0.991)ALSR(0.009)	PPGSIKALSR	6
sp|Q96M86|DNHD1_HUMAN	3307	sp|Q96M86|DNHD1_HUMAN Dynein heavy chain domain-containing protein 1 OS=Homo sapiens OX=9606 GN=DNHD1 PE=2 SV=2	0.993536	21.8486	43.382	1	K	ITDSELIK(0.011)LH(0.996)LILK(0.994)	ITDSELIKLHLILK	14
sp|P11532-3|DMD_HUMAN	12	sp|P11532-3|DMD_HUMAN Isoform 2 of Dystrophin OS=Homo sapiens OX=9606 GN=DMD	0.992458	21.8702	42.869	1	K	NLSYK(0.992)K(0.968)AVR(0.04)	NLSYKKAVR	5
sp|Q9NZN8-4|CNOT2_HUMAN	307	sp|Q9NZN8-4|CNOT2_HUMAN Isoform 4 of CCR4-NOT transcription complex subunit 2 OS=Homo sapiens OX=9606 GN=CNOT2	0.97364	21.8882	40.844	1	K	SNLNTSGK(0.974)TTSSTDGPK(0.026)	SNLNTSGKTTSSTDGPK	8
sp|Q9BTU6|P4K2A_HUMAN	268	sp|Q9BTU6|P4K2A_HUMAN Phosphatidylinositol 4-kinase type 2-alpha OS=Homo sapiens OX=9606 GN=PI4K2A PE=1 SV=1	0.992118	21.8923	47.09	1	K	VGSFQLFVEGYK(0.992)DADYWLR(0.006)R(0.001)	VGSFQLFVEGYKDADYWLRR	12
sp|P51665|PSMD7_HUMAN	199	sp|P51665|PSMD7_HUMAN 26S proteasome non-ATPase regulatory subunit 7 OS=Homo sapiens OX=9606 GN=PSMD7 PE=1 SV=2	0.993626	21.9279	67.997	1	K	ITNQVH(1)GLK(0.994)GLNSK(0.006)	ITNQVHGLKGLNSK	9
sp|Q9H329-2|E41LB_HUMAN	320	sp|Q9H329-2|E41LB_HUMAN Isoform 2 of Band 4.1-like protein 4B OS=Homo sapiens OX=9606 GN=EPB41L4B	0.992707	21.933	85.359	1	K	MDFK(0.006)K(0.993)SK(0.001)	MDFKKSK	5
sp|O95149|SPN1_HUMAN	345	sp|O95149|SPN1_HUMAN Snurportin-1 OS=Homo sapiens OX=9606 GN=SNUPN PE=1 SV=1	0.993626	21.9486	108.06	1	K	LK(0.994)GSSH(0.006)SPDHPGCLMEN	LKGSSHSPDHPGCLMEN	2
sp|O75330-4|HMMR_HUMAN	176	sp|O75330-4|HMMR_HUMAN Isoform 4 of Hyaluronan mediated motility receptor OS=Homo sapiens OX=9606 GN=HMMR	0.993713	21.9884	73.632	1	K	LDIAQLEENLK(0.994)EK(0.006)	LDIAQLEENLKEK	11
sp|Q8NGQ5|OR9Q1_HUMAN	297	sp|Q8NGQ5|OR9Q1_HUMAN Olfactory receptor 9Q1 OS=Homo sapiens OX=9606 GN=OR9Q1 PE=2 SV=1	0.994552	21.9939	77.058	1	K	EVK(0.995)EALR(0.868)K(0.138)	EVKEALRK	3
sp|Q8IWV8-2|UBR2_HUMAN	296	sp|Q8IWV8-2|UBR2_HUMAN Isoform 2 of E3 ubiquitin-protein ligase UBR2 OS=Homo sapiens OX=9606 GN=UBR2	0.995465	22.1263	89.296	1	K	NTSR(0.744)QTK(0.995)PLK(0.261)	NTSRQTKPLK	7
sp|Q9H9Y4|GPN2_HUMAN	245	sp|Q9H9Y4|GPN2_HUMAN GPN-loop GTPase 2 OS=Homo sapiens OX=9606 GN=GPN2 PE=1 SV=2	0.991718	22.2568	49.106	1	K	QLNEK(0.008)LVQLIEDYSLVSFIPLNIQDK(0.992)	QLNEKLVQLIEDYSLVSFIPLNIQDK	26
sp|Q96S53-3|TESK2_HUMAN	385	sp|Q96S53-3|TESK2_HUMAN Isoform 3 of Dual specificity testis-specific protein kinase 2 OS=Homo sapiens OX=9606 GN=TESK2	0.993989	22.2652	88.803	1	K	QDLMGGK(0.006)IK(0.994)FFDLPSK	QDLMGGKIKFFDLPSK	9
sp|Q96GC5-3|RM48_HUMAN	112	sp|Q96GC5-3|RM48_HUMAN Isoform 2 of 39S ribosomal protein L48, mitochondrial OS=Homo sapiens OX=9606 GN=MRPL48	0.986194	22.288	56.903	1	K	VEESYAMPTK(0.986)TIEVLQLQDQGSK(0.014)	VEESYAMPTKTIEVLQLQDQGSK	10
sp|Q14397|GCKR_HUMAN	318	sp|Q14397|GCKR_HUMAN Glucokinase regulatory protein OS=Homo sapiens OX=9606 GN=GCKR PE=1 SV=6	0.981883	22.3479	54.898	1	K	IATLMK(0.982)SVSTSLEK(0.01)K(0.008)	IATLMKSVSTSLEKK	6
sp|Q969T7-2|5NT3B_HUMAN	90	sp|Q969T7-2|5NT3B_HUMAN Isoform 2 of 7-methylguanosine phosphate-specific 5'-nucleotidase OS=Homo sapiens OX=9606 GN=NT5C3B	0.988523	22.3498	79.875	1	K	TVK(0.006)EK(0.989)LPH(0.006)MVEWWTK	TVKEKLPHMVEWWTK	5
sp|O43426|SYNJ1_HUMAN	554	sp|O43426|SYNJ1_HUMAN Synaptojanin-1 OS=Homo sapiens OX=9606 GN=SYNJ1 PE=1 SV=2	0.991728	22.3592	43.592	1	K	SIAFK(0.992)NQTLTDWLLDAPK(0.008)	SIAFKNQTLTDWLLDAPK	5
sp|Q9NXD2-3|MTMRA_HUMAN	192	sp|Q9NXD2-3|MTMRA_HUMAN Isoform 3 of Myotubularin-related protein 10 OS=Homo sapiens OX=9606 GN=MTMR10	0.990032	22.3771	65.246	1	K	KLH(0.006)SLK(0.99)LTR(0.004)	KLHSLKLTR	6
sp|Q9P219|DAPLE_HUMAN	722	sp|Q9P219|DAPLE_HUMAN Protein Daple OS=Homo sapiens OX=9606 GN=CCDC88C PE=1 SV=3	0.990525	22.3783	47.545	1	K	LVETMR(0.003)FTSTK(0.991)LAQMER(0.007)	LVETMRFTSTKLAQMER	11
sp|Q9NZL9-4|MAT2B_HUMAN	226	sp|Q9NZL9-4|MAT2B_HUMAN Isoform 4 of Methionine adenosyltransferase 2 subunit beta OS=Homo sapiens OX=9606 GN=MAT2B	0.992392	22.4606	70.552	1	K	QLAEK(0.992)R(0.006)MLDPSIK(0.002)	QLAEKRMLDPSIK	5
sp|Q8TBZ0-2|CC110_HUMAN	435	sp|Q8TBZ0-2|CC110_HUMAN Isoform 2 of Coiled-coil domain-containing protein 110 OS=Homo sapiens OX=9606 GN=CCDC110	0.993846	22.4696	48.288	1	K	PLIFTTQSLIQK(0.994)VETYEK(0.953)QLK(0.053)	PLIFTTQSLIQKVETYEKQLK	12
sp|Q92769-3|HDAC2_HUMAN	374	sp|Q92769-3|HDAC2_HUMAN Isoform 2 of Histone deacetylase 2 OS=Homo sapiens OX=9606 GN=HDAC2	0.994289	22.4825	94.534	1	K	MLPHAPGVQMQAIPEDAVH(0.006)EDSGDEDGEDPDK(0.994)R	MLPHAPGVQMQAIPEDAVHEDSGDEDGEDPDKR	32
sp|O60264|SMCA5_HUMAN	430	sp|O60264|SMCA5_HUMAN SWI/SNF-related matrix-associated actin-dependent regulator of chromatin subfamily A member 5 OS=Homo sapiens OX=9606 GN=SMARCA5 PE=1 SV=1	0.991381	22.4913	41.838	1	K	ILMK(0.991)DIDILNSAGK(0.007)MDK(0.002)	ILMKDIDILNSAGKMDK	4
sp|P51825|AFF1_HUMAN	603	sp|P51825|AFF1_HUMAN AF4/FMR2 family member 1 OS=Homo sapiens OX=9606 GN=AFF1 PE=1 SV=1	0.994422	22.5107	41.117	1	K	QTVGTK(0.994)QPK(0.006)	QTVGTKQPK	6
sp|Q14008-2|CKAP5_HUMAN	811	sp|Q14008-2|CKAP5_HUMAN Isoform 2 of Cytoskeleton-associated protein 5 OS=Homo sapiens OX=9606 GN=CKAP5	0.994358	22.5117	50.155	1	K	PALLSQIDAEFEK(0.994)MQGQSPPAPTR(0.006)	PALLSQIDAEFEKMQGQSPPAPTR	13
sp|Q14185|DOCK1_HUMAN	152	sp|Q14185|DOCK1_HUMAN Dedicator of cytokinesis protein 1 OS=Homo sapiens OX=9606 GN=DOCK1 PE=1 SV=2	0.993852	22.5291	58.98	1	K	VTAK(0.994)IDYGNR(0.006)ILDLDLVVR	VTAKIDYGNRILDLDLVVR	4
sp|Q9UK58-6|CCNL1_HUMAN	381	sp|Q9UK58-6|CCNL1_HUMAN Isoform 4 of Cyclin-L1 OS=Homo sapiens OX=9606 GN=CCNL1	0.996136	22.5291	56.916	1	K	SPYNGVR(0.995)K(0.996)DSK(0.009)	SPYNGVRKDSK	8
sp|P51825|AFF1_HUMAN	862	sp|P51825|AFF1_HUMAN AF4/FMR2 family member 1 OS=Homo sapiens OX=9606 GN=AFF1 PE=1 SV=1	0.992751	22.5399	61.276	1	K	K(0.993)EMLPPPPVSSSSQK(0.002)PAK(0.006)	KEMLPPPPVSSSSQKPAK	1
sp|Q9Y6K5|OAS3_HUMAN	807	sp|Q9Y6K5|OAS3_HUMAN 2'-5'-oligoadenylate synthase 3 OS=Homo sapiens OX=9606 GN=OAS3 PE=1 SV=3	0.994067	22.5462	61.524	1	K	VVKGGSSAK(0.994)GTALR(0.006)	VVKGGSSAKGTALR	9
sp|P46100-4|ATRX_HUMAN	1028	sp|P46100-4|ATRX_HUMAN Isoform 3 of Transcriptional regulator ATRX OS=Homo sapiens OX=9606 GN=ATRX	0.983876	22.5585	40.81	1	K	DELSDYAEK(0.984)STGK(0.024)GDSCDSSEDK(0.992)	DELSDYAEKSTGKGDSCDSSEDK	9
sp|O94972-2|TRI37_HUMAN	118	sp|O94972-2|TRI37_HUMAN Isoform 2 of E3 ubiquitin-protein ligase TRIM37 OS=Homo sapiens OX=9606 GN=TRIM37	0.966787	22.5657	46.249	1	K	SELISK(0.967)SSEILMMFQQVH(0.016)R(0.017)	SELISKSSEILMMFQQVHR	6
sp|Q5TC12-3|ATPF1_HUMAN	66	sp|Q5TC12-3|ATPF1_HUMAN Isoform 3 of ATP synthase mitochondrial F1 complex assembly factor 1 OS=Homo sapiens OX=9606 GN=ATPAF1	0.989037	22.5808	65.528	1	K	DK(0.005)TLSSIFNIEMVK(0.989)EK(0.006)	DKTLSSIFNIEMVKEK	14
sp|O60870-2|KIN17_HUMAN	292	sp|O60870-2|KIN17_HUMAN Isoform 2 of DNA/RNA-binding protein KIN17 OS=Homo sapiens OX=9606 GN=KIN	0.995408	22.6213	45.764	1	K	IITK(0.995)K(0.844)LGEK(0.16)	IITKKLGEK	4
sp|Q92995|UBP13_HUMAN	18	sp|Q92995|UBP13_HUMAN Ubiquitin carboxyl-terminal hydrolase 13 OS=Homo sapiens OX=9606 GN=USP13 PE=1 SV=2	0.994376	22.6595	42.348	1	K	K(0.994)MAAGDIGELLVPH(0.005)MPTIRVPR	KMAAGDIGELLVPHMPTIRVPR	1
sp|O60603|TLR2_HUMAN	347	sp|O60603|TLR2_HUMAN Toll-like receptor 2 OS=Homo sapiens OX=9606 GN=TLR2 PE=1 SV=1	0.984485	22.6604	51.971	1	K	R(0.009)ITVENSK(0.984)VFLVPCLLSQH(0.005)LK(0.001)	RITVENSKVFLVPCLLSQHLK	8
sp|Q8N139|ABCA6_HUMAN	1529	sp|Q8N139|ABCA6_HUMAN ATP-binding cassette sub-family A member 6 OS=Homo sapiens OX=9606 GN=ABCA6 PE=1 SV=2	0.988095	22.6661	43.233	1	K	VK(0.017)ETSQVTLVH(0.988)TEILK(0.988)LFPQAAGQER(0.006)	VKETSQVTLVHTEILKLFPQAAGQER	16
sp|Q13464|ROCK1_HUMAN	701	sp|Q13464|ROCK1_HUMAN Rho-associated protein kinase 1 OS=Homo sapiens OX=9606 GN=ROCK1 PE=1 SV=1	0.994662	22.6779	51.166	1	K	LTDK(0.995)H(0.995)QSIEEAK(0.011)SVAMCEMEK(1)	LTDKHQSIEEAKSVAMCEMEK	4
sp|Q99958|FOXC2_HUMAN	209	sp|Q99958|FOXC2_HUMAN Forkhead box protein C2 OS=Homo sapiens OX=9606 GN=FOXC2 PE=1 SV=1	0.994663	22.6942	71.296	1	K	EAEK(0.995)K(0.998)VVIK(0.007)	EAEKKVVIK	4
sp|O75901|RASF9_HUMAN	282	sp|O75901|RASF9_HUMAN Ras association domain-containing protein 9 OS=Homo sapiens OX=9606 GN=RASSF9 PE=2 SV=2	0.994681	22.7187	69.598	1	K	ILIDK(0.995)LSAEIEK(0.005)	ILIDKLSAEIEK	5
sp|Q9UKA4|AKA11_HUMAN	1130	sp|Q9UKA4|AKA11_HUMAN A-kinase anchor protein 11 OS=Homo sapiens OX=9606 GN=AKAP11 PE=1 SV=1	0.994918	22.7206	48.854	1	K	GELAK(0.995)EFAPATPPSTPH(0.004)NSSVGSLSENEQNTIEK(0.001)	GELAKEFAPATPPSTPHNSSVGSLSENEQNTIEK	5
sp|Q8WXH0|SYNE2_HUMAN	6358	sp|Q8WXH0|SYNE2_HUMAN Nesprin-2 OS=Homo sapiens OX=9606 GN=SYNE2 PE=1 SV=3	0.994649	22.7808	62.848	1	K	LTSCTPGLEDEK(0.995)EASENETDMEDPR(0.005)EIQTDSWR	LTSCTPGLEDEKEASENETDMEDPREIQTDSWR	12
sp|Q6UXV4|MIC27_HUMAN	194	sp|Q6UXV4|MIC27_HUMAN MICOS complex subunit MIC27 OS=Homo sapiens OX=9606 GN=APOOL PE=1 SV=1	0.994791	22.8107	116.37	1	K	SSKEESLPK(0.995)PK(0.005)	SSKEESLPKPK	9
sp|O94941-2|RNF37_HUMAN	112	sp|O94941-2|RNF37_HUMAN Isoform 2 of RING finger protein 37 OS=Homo sapiens OX=9606 GN=UBOX5	0.992645	22.8664	43.328	1	K	TLGPAEPSVPDK(0.993)EAFTLVGK(0.005)VLLK(0.002)	TLGPAEPSVPDKEAFTLVGKVLLK	12
sp|P61571|REC21_HUMAN	54	sp|P61571|REC21_HUMAN Endogenous retrovirus group K member 21 Rec protein OS=Homo sapiens OX=9606 GN=ERVK-21 PE=1 SV=1	0.994714	22.8877	58.658	1	K	AEPPTWAQLK(0.999)K(0.995)LTQLATK(0.006)	AEPPTWAQLKKLTQLATK	11
sp|Q8IY37|DHX37_HUMAN	346	sp|Q8IY37|DHX37_HUMAN Probable ATP-dependent RNA helicase DHX37 OS=Homo sapiens OX=9606 GN=DHX37 PE=1 SV=1	0.994681	22.924	70.977	1	K	IK(0.995)FMTDGVLLKEIQK(0.005)	IKFMTDGVLLKEIQK	2
sp|Q6WCQ1-3|MPRIP_HUMAN	929	sp|Q6WCQ1-3|MPRIP_HUMAN Isoform 3 of Myosin phosphatase Rho-interacting protein OS=Homo sapiens OX=9606 GN=MPRIP	0.988238	22.9371	52.849	1	K	EQLK(0.988)AATEALGEK(0.011)SPDSATVSGYDIMK	EQLKAATEALGEKSPDSATVSGYDIMK	4
sp|P17483|HXB4_HUMAN	219	sp|P17483|HXB4_HUMAN Homeobox protein Hox-B4 OS=Homo sapiens OX=9606 GN=HOXB4 PE=1 SV=2	0.995907	22.9659	87.806	1	K	K(0.996)DH(0.791)K(0.212)LPNTK(0.001)	KDHKLPNTK	1
sp|Q8NBK3-3|SUMF1_HUMAN	391	sp|Q8NBK3-3|SUMF1_HUMAN Isoform 3 of Formylglycine-generating enzyme OS=Homo sapiens OX=9606 GN=SUMF1	0.992754	22.9891	41.092	1	K	LTCGK(0.993)FELR(0.006)CASLR(0.001)	LTCGKFELRCASLR	5
sp|Q68EM7-6|RHG17_HUMAN	393	sp|Q68EM7-6|RHG17_HUMAN Isoform 6 of Rho GTPase-activating protein 17 OS=Homo sapiens OX=9606 GN=ARHGAP17	0.990795	23.0917	47.728	1	K	LAQTSDVNK(0.991)MTPSNIAIVLGPNLLWAR(0.009)	LAQTSDVNKMTPSNIAIVLGPNLLWAR	9
sp|P12814-4|ACTN1_HUMAN	835	sp|P12814-4|ACTN1_HUMAN Isoform 4 of Alpha-actinin-1 OS=Homo sapiens OX=9606 GN=ACTN1	0.995151	23.1223	66.92	1	K	ILAGDK(0.995)LQEGGK(0.005)	ILAGDKLQEGGK	6
sp|Q8NE71-2|ABCF1_HUMAN	119	sp|Q8NE71-2|ABCF1_HUMAN Isoform 2 of ATP-binding cassette sub-family F member 1 OS=Homo sapiens OX=9606 GN=ABCF1	0.995299	23.2578	137.32	1	K	K(0.005)LSVPTSDEEDEVPAPK(0.995)PR	KLSVPTSDEEDEVPAPKPR	17
sp|A1A4Y4|IRGM_HUMAN	140	sp|A1A4Y4|IRGM_HUMAN Immunity-related GTPase family M protein OS=Homo sapiens OX=9606 GN=IRGM PE=1 SV=2	0.995157	23.3345	48.188	1	K	K(0.995)FYIVWTK(0.005)	KFYIVWTK	1
sp|Q86VM9-2|ZCH18_HUMAN	467	sp|Q86VM9-2|ZCH18_HUMAN Isoform 2 of Zinc finger CCCH domain-containing protein 18 OS=Homo sapiens OX=9606 GN=ZC3H18	0.995444	23.4205	86.114	1	K	QAEPPK(0.995)K(0.005)EAATTGPQVK	QAEPPKKEAATTGPQVK	6
sp|P05067-7|A4_HUMAN	502	sp|P05067-7|A4_HUMAN Isoform L-APP733 of Amyloid-beta precursor protein OS=Homo sapiens OX=9606 GN=APP	0.995287	23.4307	56.29	1	K	HFEHVR(0.009)MVDPK(0.995)K(0.995)	HFEHVRMVDPKK	11
sp|B4DU55|ZN879_HUMAN	162	sp|B4DU55|ZN879_HUMAN Zinc finger protein 879 OS=Homo sapiens OX=9606 GN=ZNF879 PE=2 SV=2	0.995468	23.4486	55.724	1	K	GVEFGK(0.995)NLGLK(0.004)SSLIR	GVEFGKNLGLKSSLIR	6
sp|Q8IY63-2|AMOL1_HUMAN	860	sp|Q8IY63-2|AMOL1_HUMAN Isoform 2 of Angiomotin-like protein 1 OS=Homo sapiens OX=9606 GN=AMOTL1	0.994586	23.49	119.04	1	K	LSTTPAH(0.001)SPVLK(0.995)HPAAK(0.005)	LSTTPAHSPVLKHPAAK	12
sp|Q99933-4|BAG1_HUMAN	187	sp|Q99933-4|BAG1_HUMAN Isoform 4 of BAG family molecular chaperone regulator 1 OS=Homo sapiens OX=9606 GN=BAG1	0.995581	23.5276	80.236	1	K	ILEEIDTLILPENFK(0.996)DSR(0.004)	ILEEIDTLILPENFKDSR	15
sp|P98196|AT11A_HUMAN	529	sp|P98196|AT11A_HUMAN Probable phospholipid-transporting ATPase IH OS=Homo sapiens OX=9606 GN=ATP11A PE=1 SV=3	0.995489	23.6061	68.173	1	K	LGFTYLR(0.004)LK(0.995)DNYMEILNR	LGFTYLRLKDNYMEILNR	9
sp|Q7RTR0-2|NLRP9_HUMAN	277	sp|Q7RTR0-2|NLRP9_HUMAN Isoform 2 of NACHT, LRR and PYD domains-containing protein 9 OS=Homo sapiens OX=9606 GN=NLRP9	0.995786	23.7359	61.649	1	K	MLPESSLLIALGK(0.996)LAMQK(0.004)	MLPESSLLIALGKLAMQK	13
sp|Q9P0X4-3|CAC1I_HUMAN	1565	sp|Q9P0X4-3|CAC1I_HUMAN Isoform 3 of Voltage-dependent T-type calcium channel subunit alpha-1I OS=Homo sapiens OX=9606 GN=CACNA1I	0.995812	23.7623	104.2	1	K	VLKLLK(0.996)MATGMR(0.004)	VLKLLKMATGMR	6
sp|O00273|DFFA_HUMAN	313	sp|O00273|DFFA_HUMAN DNA fragmentation factor subunit alpha OS=Homo sapiens OX=9606 GN=DFFA PE=1 SV=1	0.995841	23.7922	193.73	1	K	SISASK(0.996)ASPPGDLQNPK(0.004)R	SISASKASPPGDLQNPKR	6
sp|P09972|ALDOC_HUMAN	101	sp|P09972|ALDOC_HUMAN Fructose-bisphosphate aldolase C OS=Homo sapiens OX=9606 GN=ALDOC PE=1 SV=2	0.995912	23.8748	78.501	1	K	DDNGVPFVRTIQDK(0.996)GIVVGIK(0.004)	DDNGVPFVRTIQDKGIVVGIK	14
sp|P35680-3|HNF1B_HUMAN	282	sp|P35680-3|HNF1B_HUMAN Isoform C of Hepatocyte nuclear factor 1-beta OS=Homo sapiens OX=9606 GN=HNF1B	0.991523	23.9044	48.314	1	K	GVSPSK(0.992)AH(0.977)GLGSNLVTEVR(0.031)	GVSPSKAHGLGSNLVTEVR	6
sp|Q02156|KPCE_HUMAN	11	sp|Q02156|KPCE_HUMAN Protein kinase C epsilon type OS=Homo sapiens OX=9606 GN=PRKCE PE=1 SV=1	0.995955	23.9086	42.813	1	K	MVVFNGLLK(0.005)IK(0.996)ICEAVSLK(0.999)	MVVFNGLLKIKICEAVSLK	11
sp|Q6VMQ6-2|MCAF1_HUMAN	675	sp|Q6VMQ6-2|MCAF1_HUMAN Isoform 2 of Activating transcription factor 7-interacting protein 1 OS=Homo sapiens OX=9606 GN=ATF7IP	0.991778	23.9394	51.46	1	K	H(0.004)EH(0.004)PPNPPVSPGK(0.992)TVNDVNSNNNMSYR(0.001)	HEHPPNPPVSPGKTVNDVNSNNNMSYR	13
sp|P41182-2|BCL6_HUMAN	590	sp|P41182-2|BCL6_HUMAN Isoform 2 of B-cell lymphoma 6 protein OS=Homo sapiens OX=9606 GN=BCL6	0.996132	24.0321	104.2	1	K	HLQTLK(0.996)SH(0.983)LR(0.021)	HLQTLKSHLR	6
sp|Q9P2D7-3|DYH1_HUMAN	566	sp|Q9P2D7-3|DYH1_HUMAN Isoform 3 of Dynein heavy chain 1, axonemal OS=Homo sapiens OX=9606 GN=DNAH1	0.996037	24.0933	66.692	1	K	DSWISSLK(0.996)VAMR(0.004)	DSWISSLKVAMR	8
sp|Q02246|CNTN2_HUMAN	447	sp|Q02246|CNTN2_HUMAN Contactin-2 OS=Homo sapiens OX=9606 GN=CNTN2 PE=1 SV=1	0.987251	24.1057	42.118	1	K	AAPK(0.987)AVVLWSK(0.006)GTEILVNSSR(0.007)	AAPKAVVLWSKGTEILVNSSR	4
sp|Q5T5S1-2|CC183_HUMAN	383	sp|Q5T5S1-2|CC183_HUMAN Isoform 2 of Coiled-coil domain-containing protein 183 OS=Homo sapiens OX=9606 GN=CCDC183	0.98746	24.132	41.208	1	K	MTDMLK(0.987)EEEER(0.003)LQLAH(0.004)SNMTK(0.006)	MTDMLKEEEERLQLAHSNMTK	6
sp|Q2LD37-4|K1109_HUMAN	2157	sp|Q2LD37-4|K1109_HUMAN Isoform 4 of Transmembrane protein KIAA1109 OS=Homo sapiens OX=9606 GN=KIAA1109	0.991007	24.1738	48.216	1	K	QWMK(0.004)FIVVTPAFK(0.991)GVSLH(0.005)R(0.001)	QWMKFIVVTPAFKGVSLHR	13
sp|Q5UIP0-2|RIF1_HUMAN	1258	sp|Q5UIP0-2|RIF1_HUMAN Isoform 2 of Telomere-associated protein RIF1 OS=Homo sapiens OX=9606 GN=RIF1	0.995141	24.1862	62.732	1	K	NNQETMIK(0.995)TDFLPK(0.005)	NNQETMIKTDFLPK	8
sp|Q9NRZ9-6|HELLS_HUMAN	345	sp|Q9NRZ9-6|HELLS_HUMAN Isoform 6 of Lymphoid-specific helicase OS=Homo sapiens OX=9606 GN=HELLS	0.99566	24.2106	59.248	1	K	K(0.996)QEIFYTAIVNR(0.004)TIANMFGSSEK(0.001)	KQEIFYTAIVNRTIANMFGSSEK	1
sp|Q92759-2|TF2H4_HUMAN	20	sp|Q92759-2|TF2H4_HUMAN Isoform 2 of General transcription factor IIH subunit 4 OS=Homo sapiens OX=9606 GN=GTF2H4	0.996355	24.2849	41.45	1	K	R(0.022)MLFLEQPLPQAAVALWVK(0.996)K(0.981)	RMLFLEQPLPQAAVALWVKK	19
sp|Q9NX55|HYPK_HUMAN	87	sp|Q9NX55|HYPK_HUMAN Huntingtin-interacting protein K OS=Homo sapiens OX=9606 GN=HYPK PE=1 SV=2	0.994947	24.2977	71.379	1	K	ELAK(0.995)VTIK(0.004)K(0.001)	ELAKVTIKK	4
sp|Q92625|ANS1A_HUMAN	977	sp|Q92625|ANS1A_HUMAN Ankyrin repeat and SAM domain-containing protein 1A OS=Homo sapiens OX=9606 GN=ANKS1A PE=1 SV=4	0.988788	24.3274	63.754	1	K	K(0.989)IPTIILSITYK(0.007)GVK(0.004)	KIPTIILSITYKGVK	1
sp|O43166-3|SI1L1_HUMAN	1509	sp|O43166-3|SI1L1_HUMAN Isoform 3 of Signal-induced proliferation-associated 1-like protein 1 OS=Homo sapiens OX=9606 GN=SIPA1L1	0.992891	24.3836	107.46	1	K	DLR(0.004)ASPK(0.993)PTSK(0.003)	DLRASPKPTSK	7
sp|P47897-2|SYQ_HUMAN	169	sp|P47897-2|SYQ_HUMAN Isoform 2 of Glutamine--tRNA ligase OS=Homo sapiens OX=9606 GN=QARS	0.996391	24.4029	60.062	1	K	NEVDMQVLH(0.998)LLGPK(0.996)LEADLEK(0.005)	NEVDMQVLHLLGPKLEADLEK	14
sp|Q9Y294|ASF1A_HUMAN	159	sp|Q9Y294|ASF1A_HUMAN Histone chaperone ASF1A OS=Homo sapiens OX=9606 GN=ASF1A PE=1 SV=1	0.993292	24.4175	62.02	1	K	FH(0.004)INWEDNTEK(0.993)LEDAESSNPNLQSLLSTDALPSASK(0.003)	FHINWEDNTEKLEDAESSNPNLQSLLSTDALPSASK	11
sp|P36222|CH3L1_HUMAN	182	sp|P36222|CH3L1_HUMAN Chitinase-3-like protein 1 OS=Homo sapiens OX=9606 GN=CHI3L1 PE=1 SV=2	0.995511	24.471	54.857	1	K	K(0.005)QLLLSAALSAGK(0.996)VTIDSSYDIAK(1)	KQLLLSAALSAGKVTIDSSYDIAK	13
sp|P53618|COPB_HUMAN	298	sp|P53618|COPB_HUMAN Coatomer subunit beta OS=Homo sapiens OX=9606 GN=COPB1 PE=1 SV=3	0.997019	24.4783	41.554	1	K	ESDNNVK(0.997)LIVLDR(0.164)LIELK(0.839)	ESDNNVKLIVLDRLIELK	7
sp|Q99996-4|AKAP9_HUMAN	902	sp|Q99996-4|AKAP9_HUMAN Isoform 4 of A-kinase anchor protein 9 OS=Homo sapiens OX=9606 GN=AKAP9	0.995447	24.5018	65.719	1	K	QELEYK(0.995)SK(0.004)LK(0.001)	QELEYKSKLK	6
sp|Q92543-2|SNX19_HUMAN	689	sp|Q92543-2|SNX19_HUMAN Isoform 2 of Sorting nexin-19 OS=Homo sapiens OX=9606 GN=SNX19	0.995196	24.5207	45.614	1	K	MVVSAIVDTLK(0.995)TAFPR(0.005)	MVVSAIVDTLKTAFPR	11
sp|P51116|FXR2_HUMAN	205	sp|P51116|FXR2_HUMAN Fragile X mental retardation syndrome-related protein 2 OS=Homo sapiens OX=9606 GN=FXR2 PE=1 SV=2	0.996511	24.556	46.406	1	K	SLR(1)TK(0.997)LLLMSR(0.004)	SLRTKLLLMSR	5
sp|O00370|LORF2_HUMAN	615	sp|O00370|LORF2_HUMAN LINE-1 retrotransposable element ORF2 protein OS=Homo sapiens OX=9606 PE=1 SV=1	0.995042	24.6532	53.779	1	K	IQQPFMLK(0.995)TLNK(0.965)LGIDGMYLK(0.04)	IQQPFMLKTLNKLGIDGMYLK	8
sp|Q9NY57-2|ST32B_HUMAN	137	sp|Q9NY57-2|ST32B_HUMAN Isoform 2 of Serine/threonine-protein kinase 32B OS=Homo sapiens OX=9606 GN=STK32B	0.996376	24.6654	49.076	1	K	GAER(0.004)ASSMAGTK(0.996)PYMAPEVFQVYMDR(1)	GAERASSMAGTKPYMAPEVFQVYMDR	12
sp|A5PLL1|AN34B_HUMAN	144	sp|A5PLL1|AN34B_HUMAN Ankyrin repeat domain-containing protein 34B OS=Homo sapiens OX=9606 GN=ANKRD34B PE=2 SV=3	0.996601	24.6678	117.81	1	K	VLLSACK(0.999)AK(0.997)GK(0.004)	VLLSACKAKGK	9
sp|O60828-7|PQBP1_HUMAN	91	sp|O60828-7|PQBP1_HUMAN Isoform 7 of Polyglutamine-binding protein 1 OS=Homo sapiens OX=9606 GN=PQBP1	0.996642	24.7175	60.209	1	K	K(0.997)LR(0.998)SSNADLCPQMLK(0.005)	KLRSSNADLCPQMLK	1
sp|Q6YHK3-2|CD109_HUMAN	698	sp|Q6YHK3-2|CD109_HUMAN Isoform 2 of CD109 antigen OS=Homo sapiens OX=9606 GN=CD109	0.996645	24.7289	87.411	1	K	GEEFALEITIFNYLK(0.997)DATEVK(0.003)	GEEFALEITIFNYLKDATEVK	15
sp|Q96PQ5|IPP2L_HUMAN	163	sp|Q96PQ5|IPP2L_HUMAN Putative protein phosphatase inhibitor 2-like protein 1 OS=Homo sapiens OX=9606 GN=PPP1R2P1 PE=5 SV=1	0.996563	24.7435	123.11	1	K	LAR(1)QLISK(0.997)DLHDDDK(0.003)	LARQLISKDLHDDDK	8
sp|Q8TAG9-2|EXOC6_HUMAN	77	sp|Q8TAG9-2|EXOC6_HUMAN Isoform 2 of Exocyst complex component 6 OS=Homo sapiens OX=9606 GN=EXOC6	0.989356	24.7542	47.75	1	K	EIEK(0.002)MCNFH(0.009)H(0.009)QGFVDAITELLK(0.989)VR(0.99)	EIEKMCNFHHQGFVDAITELLKVR	22
sp|O00445-2|SYT5_HUMAN	30	sp|O00445-2|SYT5_HUMAN Isoform 2 of Synaptotagmin-5 OS=Homo sapiens OX=9606 GN=SYT5	0.99615	24.8388	41.86	1	K	LFAQR(0.001)PH(0.007)GSWSSLLCVGLK(0.996)GR(0.996)	LFAQRPHGSWSSLLCVGLKGR	19
sp|Q6UWP7-3|LCLT1_HUMAN	308	sp|Q6UWP7-3|LCLT1_HUMAN Isoform 3 of Lysocardiolipin acyltransferase 1 OS=Homo sapiens OX=9606 GN=LCLAT1	0.994492	24.9041	45.611	1	K	VLVVK(0.994)LLSILYWTLFSPAMCLLIYLYSLVK(0.006)	VLVVKLLSILYWTLFSPAMCLLIYLYSLVK	5
sp|Q86XA9|HTR5A_HUMAN	1781	sp|Q86XA9|HTR5A_HUMAN HEAT repeat-containing protein 5A OS=Homo sapiens OX=9606 GN=HEATR5A PE=1 SV=2	0.996868	24.9447	48.685	1	K	LPGGQLSSTVAASLQALK(0.997)GILSSPMAR(0.003)	LPGGQLSSTVAASLQALKGILSSPMAR	18
sp|Q8NFC6|BD1L1_HUMAN	645	sp|Q8NFC6|BD1L1_HUMAN Biorientation of chromosomes in cell division protein 1-like 1 OS=Homo sapiens OX=9606 GN=BOD1L1 PE=1 SV=2	0.994149	24.9821	58.324	1	K	R(0.914)LSESLH(0.082)VVDENK(0.994)NESK(0.009)	RLSESLHVVDENKNESK	13
sp|Q8N3K9|CMYA5_HUMAN	2255	sp|Q8N3K9|CMYA5_HUMAN Cardiomyopathy-associated protein 5 OS=Homo sapiens OX=9606 GN=CMYA5 PE=1 SV=3	0.996717	24.9951	51.495	1	K	TADEPR(0.997)GTLVK(0.997)SGDGQNVK(0.007)	TADEPRGTLVKSGDGQNVK	11
sp|P08913|ADA2A_HUMAN	327	sp|P08913|ADA2A_HUMAN Alpha-2A adrenergic receptor OS=Homo sapiens OX=9606 GN=ADRA2A PE=1 SV=3	0.995464	25.0047	105.39	1	K	ARASQVK(0.995)PGDSLPR(0.004)	ARASQVKPGDSLPR	7
sp|P46013|KI67_HUMAN	1069	sp|P46013|KI67_HUMAN Proliferation marker protein Ki-67 OS=Homo sapiens OX=9606 GN=MKI67 PE=1 SV=2	0.996723	25.0169	49.536	1	K	SIR(0.005)TFK(0.997)ESPK(0.998)	SIRTFKESPK	6
sp|Q6DN14-5|MCTP1_HUMAN	139	sp|Q6DN14-5|MCTP1_HUMAN Isoform 5 of Multiple C2 and transmembrane domain-containing protein 1 OS=Homo sapiens OX=9606 GN=MCTP1	0.996864	25.0228	51.135	1	K	IFH(0.003)NLK(0.997)DVGFLQVK(1)	IFHNLKDVGFLQVK	6
sp|Q9UIR0-4|BTNL2_HUMAN	37	sp|Q9UIR0-4|BTNL2_HUMAN Isoform 4 of Butyrophilin-like protein 2 OS=Homo sapiens OX=9606 GN=BTNL2	0.994495	25.0871	40.432	1	K	LQTELASLK(0.994)VNGPSQPILVR(0.006)	LQTELASLKVNGPSQPILVR	9
sp|Q9NVD7|PARVA_HUMAN	266	sp|Q9NVD7|PARVA_HUMAN Alpha-parvin OS=Homo sapiens OX=9606 GN=PARVA PE=1 SV=1	0.995074	25.1087	47.754	1	K	K(0.995)TLITFVNK(0.23)H(0.053)LNK(0.722)	KTLITFVNKHLNK	1
sp|P49902-2|5NTC_HUMAN	202	sp|P49902-2|5NTC_HUMAN Isoform 2 of Cytosolic purine 5'-nucleotidase OS=Homo sapiens OX=9606 GN=NT5C2	0.996944	25.1411	68.171	1	K	YVVK(0.003)DGK(0.997)LPLLLSR	YVVKDGKLPLLLSR	7
sp|Q12888|TP53B_HUMAN	1097	sp|Q12888|TP53B_HUMAN TP53-binding protein 1 OS=Homo sapiens OX=9606 GN=TP53BP1 PE=1 SV=2	0.996889	25.1719	145.71	1	K	QSQQPMKPISPVK(0.997)DPVSPASQK(0.003)	QSQQPMKPISPVKDPVSPASQK	13
sp|Q6ZU80-1|CE128_HUMAN	744	sp|Q6ZU80-1|CE128_HUMAN Isoform 1 of Centrosomal protein of 128 kDa OS=Homo sapiens OX=9606 GN=CEP128	0.996908	25.1824	61.375	1	K	AESLEEK(0.997)NMAK(0.003)IHR	AESLEEKNMAKIHR	7
sp|O15195-2|VILL_HUMAN	248	sp|O15195-2|VILL_HUMAN Isoform 2 of Villin-like protein OS=Homo sapiens OX=9606 GN=VILL	0.996469	25.2244	58.461	1	K	DINQLQK(0.996)ANVR(0.977)LYH(0.017)VYEK(0.01)	DINQLQKANVRLYHVYEK	7
sp|Q8NG50-12|RDM1_HUMAN	199	sp|Q8NG50-12|RDM1_HUMAN Isoform 12 of RAD52 motif-containing protein 1 OS=Homo sapiens OX=9606 GN=RDM1	0.997009	25.2313	82.279	1	K	K(0.997)TAQK(0.003)LAIQK	KTAQKLAIQK	1
sp|P40763-3|STAT3_HUMAN	601	sp|P40763-3|STAT3_HUMAN Isoform 3 of Signal transducer and activator of transcription 3 OS=Homo sapiens OX=9606 GN=STAT3	0.997028	25.2558	58.071	1	K	ER(0.003)AILSTK(0.997)PPGTFLLR(1)	ERAILSTKPPGTFLLR	8
sp|Q64LD2-2|WDR25_HUMAN	83	sp|Q64LD2-2|WDR25_HUMAN Isoform 2 of WD repeat-containing protein 25 OS=Homo sapiens OX=9606 GN=WDR25	0.997042	25.2721	51.335	1	K	ITTLK(0.997)FH(0.999)PK(0.004)	ITTLKFHPK	5
sp|Q96Q35-2|AL2SB_HUMAN	62	sp|Q96Q35-2|AL2SB_HUMAN Isoform 2 of Amyotrophic lateral sclerosis 2 chromosomal region candidate gene 12 protein OS=Homo sapiens OX=9606 GN=ALS2CR12	0.997067	25.3145	75.509	1	K	PVVSPK(0.997)MK(0.003)	PVVSPKMK	6
sp|Q14C86-4|GAPD1_HUMAN	974	sp|Q14C86-4|GAPD1_HUMAN Isoform 4 of GTPase-activating protein and VPS9 domain-containing protein 1 OS=Homo sapiens OX=9606 GN=GAPVD1	0.99708	25.3248	71.715	1	K	APIPFR(0.998)K(0.997)K(0.005)	APIPFRKK	7
sp|Q29983-2|MICA_HUMAN	104	sp|Q29983-2|MICA_HUMAN Isoform 2 of MHC class I polypeptide-related sequence A OS=Homo sapiens OX=9606 GN=MICA	0.996949	25.3661	77.533	1	K	DLRMTLAH(0.003)IK(0.997)DQK	DLRMTLAHIKDQK	10
sp|O75533|SF3B1_HUMAN	214	sp|O75533|SF3B1_HUMAN Splicing factor 3B subunit 1 OS=Homo sapiens OX=9606 GN=SF3B1 PE=1 SV=3	0.997167	25.3905	139.2	1	K	K(0.997)LSSWDQAETPGH(0.003)TPSLR	KLSSWDQAETPGHTPSLR	1
sp|Q8IWB9|TEX2_HUMAN	1081	sp|Q8IWB9|TEX2_HUMAN Testis-expressed protein 2 OS=Homo sapiens OX=9606 GN=TEX2 PE=1 SV=2	0.996792	25.3976	56.906	1	K	EVTLVH(0.001)VTDWIEK(0.998)K(0.997)LEQEFQK(0.004)	EVTLVHVTDWIEKKLEQEFQK	14
sp|Q9BXS5|AP1M1_HUMAN	12	sp|Q9BXS5|AP1M1_HUMAN AP-1 complex subunit mu-1 OS=Homo sapiens OX=9606 GN=AP1M1 PE=1 SV=3	0.996628	25.3987	53.565	1	K	SASAVYVLDLK(0.997)GK(0.003)VLICR	SASAVYVLDLKGKVLICR	11
sp|Q8NH40|OR6S1_HUMAN	305	sp|Q8NH40|OR6S1_HUMAN Olfactory receptor 6S1 OS=Homo sapiens OX=9606 GN=OR6S1 PE=3 SV=2	0.997143	25.4052	101.3	1	K	NEQVK(0.008)EALK(0.997)DMFR(0.995)	NEQVKEALKDMFR	9
sp|P22694-10|KAPCB_HUMAN	5	sp|P22694-10|KAPCB_HUMAN Isoform 10 of cAMP-dependent protein kinase catalytic subunit beta OS=Homo sapiens OX=9606 GN=PRKACB	0.997152	25.4426	53.768	1	K	K(0.997)SSDASACSSSEISVK(0.003)	KSSDASACSSSEISVK	1
sp|O75533|SF3B1_HUMAN	214	sp|O75533|SF3B1_HUMAN Splicing factor 3B subunit 1 OS=Homo sapiens OX=9606 GN=SF3B1 PE=1 SV=3	0.997003	25.4634	54.732	1	K	K(0.997)LSSWDQAETPGH(0.994)TPSLR(0.009)WDETPGR	KLSSWDQAETPGHTPSLRWDETPGR	1
sp|Q6ZNL6|FGD5_HUMAN	488	sp|Q6ZNL6|FGD5_HUMAN FYVE, RhoGEF and PH domain-containing protein 5 OS=Homo sapiens OX=9606 GN=FGD5 PE=1 SV=3	0.997071	25.4653	59.426	1	K	NTSTR(0.997)VR(0.003)PH(0.003)SGK(0.997)	NTSTRVRPHSGK	12
sp|Q96C19|EFHD2_HUMAN	123	sp|Q96C19|EFHD2_HUMAN EF-hand domain-containing protein D2 OS=Homo sapiens OX=9606 GN=EFHD2 PE=1 SV=1	0.996381	25.492	63.894	1	K	LMMEK(0.996)LGAPQTH(0.001)LGLK(0.003)	LMMEKLGAPQTHLGLK	5
sp|Q9UBS5-5|GABR1_HUMAN	52	sp|Q9UBS5-5|GABR1_HUMAN Isoform 1E of Gamma-aminobutyric acid type B receptor subunit 1 OS=Homo sapiens OX=9606 GN=GABBR1	0.997189	25.4989	50.392	1	K	DQVK(0.997)AINFLPVDYEIEYVCR(0.003)	DQVKAINFLPVDYEIEYVCR	4
sp|Q5JSP0-2|FGD3_HUMAN	458	sp|Q5JSP0-2|FGD3_HUMAN Isoform 2 of FYVE, RhoGEF and PH domain-containing protein 3 OS=Homo sapiens OX=9606 GN=FGD3	0.997223	25.5523	98.048	1	K	K(0.997)EWIQIIQATIEK(0.003)	KEWIQIIQATIEK	1
sp|Q9NVD7|PARVA_HUMAN	156	sp|Q9NVD7|PARVA_HUMAN Alpha-parvin OS=Homo sapiens OX=9606 GN=PARVA PE=1 SV=1	0.998453	25.6222	68.261	1	K	QK(0.998)LQTVLEK(0.554)INETLK(0.447)	QKLQTVLEKINETLK	2
sp|A4UGR9-2|XIRP2_HUMAN	1224	sp|A4UGR9-2|XIRP2_HUMAN Isoform 2 of Xin actin-binding repeat-containing protein 2 OS=Homo sapiens OX=9606 GN=XIRP2	0.997282	25.6449	57.225	1	K	TVSVNEIQK(0.997)GNVK(0.003)	TVSVNEIQKGNVK	9
sp|O15078|CE290_HUMAN	446	sp|O15078|CE290_HUMAN Centrosomal protein of 290 kDa OS=Homo sapiens OX=9606 GN=CEP290 PE=1 SV=2	0.997289	25.6466	78.77	1	K	ELVEALK(0.997)R(0.997)LK(0.005)	ELVEALKRLK	7
sp|Q9BPX3|CND3_HUMAN	537	sp|Q9BPX3|CND3_HUMAN Condensin complex subunit 3 OS=Homo sapiens OX=9606 GN=NCAPG PE=1 SV=1	0.997296	25.6681	80.318	1	K	ALEDAR(0.003)INLLK(0.997)ETEQLEIK(1)	ALEDARINLLKETEQLEIK	11
sp|P35711-4|SOX5_HUMAN	4	sp|P35711-4|SOX5_HUMAN Isoform 4 of Transcription factor SOX-5 OS=Homo sapiens OX=9606 GN=SOX5	0.994779	25.672	44.711	1	K	SSK(0.995)R(0.996)PASPYGEADGEVAMVTSR(0.009)	SSKRPASPYGEADGEVAMVTSR	3
sp|Q9P0N9-3|TBCD7_HUMAN	106	sp|Q9P0N9-3|TBCD7_HUMAN Isoform 3 of TBC1 domain family member 7 OS=Homo sapiens OX=9606 GN=TBC1D7	0.992516	25.7788	57.788	1	K	FVNQLNTK(0.993)YR(0.007)DSLPQLPK(0.001)	FVNQLNTKYRDSLPQLPK	8
sp|Q8IY67-2|RAVR1_HUMAN	615	sp|Q8IY67-2|RAVR1_HUMAN Isoform 2 of Ribonucleoprotein PTB-binding 1 OS=Homo sapiens OX=9606 GN=RAVER1	0.997404	25.8451	166.62	1	K	H(0.003)K(0.997)MSPPPSGFGER	HKMSPPPSGFGER	2
sp|Q68CZ2-2|TENS3_HUMAN	1203	sp|Q68CZ2-2|TENS3_HUMAN Isoform 2 of Tensin-3 OS=Homo sapiens OX=9606 GN=TNS3	0.997457	25.9349	74.439	1	K	VMIGSPK(0.997)K(0.003)	VMIGSPKK	7
sp|Q13547|HDAC1_HUMAN	403	sp|Q13547|HDAC1_HUMAN Histone deacetylase 1 OS=Homo sapiens OX=9606 GN=HDAC1 PE=1 SV=1	0.997533	25.9705	90.672	1	K	MLPHAPGVQMQAIPEDAIPEESGDEDEDDPDK(0.998)R(0.002)	MLPHAPGVQMQAIPEDAIPEESGDEDEDDPDKR	32
sp|P29375-2|KDM5A_HUMAN	122	sp|P29375-2|KDM5A_HUMAN Isoform 2 of Lysine-specific demethylase 5A OS=Homo sapiens OX=9606 GN=KDM5A	0.997756	26.0019	74.618	1	K	K(0.003)ILDLYALSK(0.998)IVASK(0.999)	KILDLYALSKIVASK	10
sp|O14827|RGRF2_HUMAN	479	sp|O14827|RGRF2_HUMAN Ras-specific guanine nucleotide-releasing factor 2 OS=Homo sapiens OX=9606 GN=RASGRF2 PE=1 SV=2	0.997242	26.0681	58.814	1	K	LSK(0.997)VR(0.972)LGSLSLK(0.031)	LSKVRLGSLSLK	3
sp|Q8N6M5-2|ALLC_HUMAN	149	sp|Q8N6M5-2|ALLC_HUMAN Isoform 2 of Probable allantoicase OS=Homo sapiens OX=9606 GN=ALLC	0.99735	26.0801	63.073	1	K	EK(0.997)PMLK(0.999)FSVSFK(0.003)	EKPMLKFSVSFK	2
sp|Q9H0C5-2|BTBD1_HUMAN	270	sp|Q9H0C5-2|BTBD1_HUMAN Isoform 2 of BTB/POZ domain-containing protein 1 OS=Homo sapiens OX=9606 GN=BTBD1	0.997556	26.1567	110.98	1	K	QKVLGK(0.998)ALSLIR(0.002)	QKVLGKALSLIR	6
sp|P35580|MYH10_HUMAN	232	sp|P35580|MYH10_HUMAN Myosin-10 OS=Homo sapiens OX=9606 GN=MYH10 PE=1 SV=3	0.997216	26.215	47.564	1	K	QLLQANPILESFGNAK(0.997)TVK(0.934)NDNSSR(0.069)	QLLQANPILESFGNAKTVKNDNSSR	16
sp|Q9BSM1|PCGF1_HUMAN	24	sp|Q9BSM1|PCGF1_HUMAN Polycomb group RING finger protein 1 OS=Homo sapiens OX=9606 GN=PCGF1 PE=1 SV=2	0.99763	26.287	48.229	1	K	LR(1)NQLQSVYK(0.998)MDPLR(0.002)	LRNQLQSVYKMDPLR	10
sp|P56715|RP1_HUMAN	73	sp|P56715|RP1_HUMAN Oxygen-regulated protein 1 OS=Homo sapiens OX=9606 GN=RP1 PE=1 SV=1	0.998286	26.3058	78.244	1	K	K(0.998)VPLPFGVR(0.002)NISTPR	KVPLPFGVRNISTPR	1
sp|Q6VVX0|CP2R1_HUMAN	435	sp|Q6VVX0|CP2R1_HUMAN Vitamin D 25-hydroxylase OS=Homo sapiens OX=9606 GN=CYP2R1 PE=1 SV=1	0.997706	26.3838	51.726	1	K	K(0.998)EALVPFSLGR(0.002)	KEALVPFSLGR	1
sp|P33763|S10A5_HUMAN	35	sp|P33763|S10A5_HUMAN Protein S100-A5 OS=Homo sapiens OX=9606 GN=S100A5 PE=1 SV=2	0.997806	26.3948	77.923	1	K	ELK(0.998)ELIK(0.959)K(0.043)	ELKELIKK	3
sp|P24046-3|GBRR1_HUMAN	151	sp|P24046-3|GBRR1_HUMAN Isoform 3 of Gamma-aminobutyric acid receptor subunit rho-1 OS=Homo sapiens OX=9606 GN=GABRR1	0.997265	26.448	93.561	1	K	K(0.003)GNDSLK(0.997)TDER(1)	KGNDSLKTDER	7
sp|Q4AC94-2|C2CD3_HUMAN	5	sp|Q4AC94-2|C2CD3_HUMAN Isoform 2 of C2 domain-containing protein 3 OS=Homo sapiens OX=9606 GN=C2CD3	0.997497	26.4522	55.37	1	K	QR(0.002)K(0.997)GQGSGGSR	QRKGQGSGGSR	3
sp|Q9UBR5-3|CKLF_HUMAN	7	sp|Q9UBR5-3|CKLF_HUMAN Isoform 3 of Chemokine-like factor OS=Homo sapiens OX=9606 GN=CKLF	0.997755	26.479	71.342	1	K	MDNVQPK(0.998)IK(0.002)	MDNVQPKIK	7
sp|Q6ZSC3|RBM43_HUMAN	130	sp|Q6ZSC3|RBM43_HUMAN RNA-binding protein 43 OS=Homo sapiens OX=9606 GN=RBM43 PE=2 SV=1	0.997876	26.5821	85.807	1	K	EVTLETLVK(0.998)DLK(0.002)	EVTLETLVKDLK	9
sp|Q9UL18|AGO1_HUMAN	96	sp|Q9UL18|AGO1_HUMAN Protein argonaute-1 OS=Homo sapiens OX=9606 GN=AGO1 PE=1 SV=3	0.997815	26.5958	65.107	1	K	K(0.998)NIYTVTALPIGNER(0.002)	KNIYTVTALPIGNER	1
sp|O15083|ERC2_HUMAN	560	sp|O15083|ERC2_HUMAN ERC protein 2 OS=Homo sapiens OX=9606 GN=ERC2 PE=1 SV=3	0.997687	26.6184	80.219	1	K	DKDK(0.998)QLTNLK(0.002)	DKDKQLTNLK	4
sp|P14151|LYAM1_HUMAN	78	sp|P14151|LYAM1_HUMAN L-selectin OS=Homo sapiens OX=9606 GN=SELL PE=1 SV=2	0.997123	26.6465	75.89	1	K	AEIEYLEK(0.997)TLPFSR(0.003)	AEIEYLEKTLPFSR	8
sp|Q15361|TTF1_HUMAN	57	sp|Q15361|TTF1_HUMAN Transcription termination factor 1 OS=Homo sapiens OX=9606 GN=TTF1 PE=1 SV=3	0.99641	26.6516	70.784	1	K	K(0.996)DFQH(0.004)LISSPLKK	KDFQHLISSPLKK	1
sp|Q99958|FOXC2_HUMAN	210	sp|Q99958|FOXC2_HUMAN Forkhead box protein C2 OS=Homo sapiens OX=9606 GN=FOXC2 PE=1 SV=1	0.997857	26.6563	71.296	1	K	EAEK(0.995)K(0.998)VVIK(0.007)	EAEKKVVIK	5
sp|Q7RTU0|TCF24_HUMAN	84	sp|Q7RTU0|TCF24_HUMAN Transcription factor 24 OS=Homo sapiens OX=9606 GN=TCF24 PE=3 SV=3	0.99786	26.7542	62.528	1	K	TLPSVPPDTK(0.998)LSK(0.002)	TLPSVPPDTKLSK	10
sp|Q5VVP1|S31A6_HUMAN	1288	sp|Q5VVP1|S31A6_HUMAN Spermatogenesis-associated protein 31A6 OS=Homo sapiens OX=9606 GN=SPATA31A6 PE=3 SV=1	0.997909	26.788	70.685	1	K	QIR(1)NQQPLK(0.998)SVR(0.002)	QIRNQQPLKSVR	9
sp|Q2LD37-4|K1109_HUMAN	4977	sp|Q2LD37-4|K1109_HUMAN Isoform 4 of Transmembrane protein KIAA1109 OS=Homo sapiens OX=9606 GN=KIAA1109	0.997925	26.8205	40.725	1	K	GVMDPLDK(0.998)VLSVLIK(0.002)	GVMDPLDKVLSVLIK	8
sp|Q16555-2|DPYL2_HUMAN	484	sp|Q16555-2|DPYL2_HUMAN Isoform 2 of Dihydropyrimidinase-related protein 2 OS=Homo sapiens OX=9606 GN=DPYSL2	0.998125	26.9548	139.78	1	K	TVTPASSAK(0.998)TSPAK(0.002)QQAPPVR	TVTPASSAKTSPAKQQAPPVR	9
sp|Q99741|CDC6_HUMAN	269	sp|Q99741|CDC6_HUMAN Cell division control protein 6 homolog OS=Homo sapiens OX=9606 GN=CDC6 PE=1 SV=1	0.997998	26.9594	99.815	1	K	KLEK(0.998)H(0.996)MTAEK(0.006)	KLEKHMTAEK	4
sp|Q5VZB9|DMRTA_HUMAN	353	sp|Q5VZB9|DMRTA_HUMAN Doublesex- and mab-3-related transcription factor A1 OS=Homo sapiens OX=9606 GN=DMRTA1 PE=2 SV=1	0.998009	26.9981	48.371	1	K	LEGILR(0.999)FCK(0.998)GDVVQAIEQVLNGK(0.003)	LEGILRFCKGDVVQAIEQVLNGK	9
sp|Q9ULI0-2|ATD2B_HUMAN	810	sp|Q9ULI0-2|ATD2B_HUMAN Isoform 2 of ATPase family AAA domain-containing protein 2B OS=Homo sapiens OX=9606 GN=ATAD2B	0.996656	27.0919	49.865	1	K	LDLPALYSVSAK(0.997)TPEESCAQIFR(0.003)	LDLPALYSVSAKTPEESCAQIFR	12
sp|Q8IZ13|ZBED8_HUMAN	575	sp|Q8IZ13|ZBED8_HUMAN Protein ZBED8 OS=Homo sapiens OX=9606 GN=ZBED8 PE=1 SV=1	0.996143	27.1313	107.59	1	K	VAISK(0.002)K(0.996)VPR(0.002)	VAISKKVPR	6
sp|P35268|RL22_HUMAN	88	sp|P35268|RL22_HUMAN 60S ribosomal protein L22 OS=Homo sapiens OX=9606 GN=RPL22 PE=1 SV=2	0.997848	27.1435	114.78	1	K	YLKYLTK(0.998)K(0.002)	YLKYLTKK	7
sp|O60318|GANP_HUMAN	950	sp|O60318|GANP_HUMAN Germinal-center associated nuclear protein OS=Homo sapiens OX=9606 GN=MCM3AP PE=1 SV=2	0.996222	27.2192	77.923	1	K	TR(0.004)K(0.996)SVFITR	TRKSVFITR	3
sp|Q9H2X3-10|CLC4M_HUMAN	64	sp|Q9H2X3-10|CLC4M_HUMAN Isoform 10 of C-type lectin domain family 4 member M OS=Homo sapiens OX=9606 GN=CLEC4M	0.998124	27.2194	55.575	1	K	LK(0.998)AAVGELPEK(0.991)SK(0.011)	LKAAVGELPEKSK	2
sp|Q5T8P6-5|RBM26_HUMAN	302	sp|Q5T8P6-5|RBM26_HUMAN Isoform 5 of RNA-binding protein 26 OS=Homo sapiens OX=9606 GN=RBM26	0.996803	27.2393	50.874	1	K	AEIMK(0.997)TLEVLTK(0.001)NITK(0.002)	AEIMKTLEVLTKNITK	5
sp|Q8N6L0|KASH5_HUMAN	438	sp|Q8N6L0|KASH5_HUMAN Protein KASH5 OS=Homo sapiens OX=9606 GN=CCDC155 PE=1 SV=2	0.997333	27.2432	58.674	1	K	K(0.997)EPSMWLTR(0.003)R	KEPSMWLTRR	1
sp|Q9BXS9-5|S26A6_HUMAN	242	sp|Q9BXS9-5|S26A6_HUMAN Isoform 5 of Solute carrier family 26 member 6 OS=Homo sapiens OX=9606 GN=SLC26A6	0.995529	27.2918	81.239	1	K	LPQSK(0.996)LIGATGISYGMGLK(0.003)H(0.001)R	LPQSKLIGATGISYGMGLKHR	5
sp|Q14980-2|NUMA1_HUMAN	2010	sp|Q14980-2|NUMA1_HUMAN Isoform 2 of Nuclear mitotic apparatus protein 1 OS=Homo sapiens OX=9606 GN=NUMA1	0.99888	27.3113	55.401	1	K	K(0.999)QSTTEAQK(0.604)K(0.397)	KQSTTEAQKK	1
sp|Q7Z333-3|SETX_HUMAN	1891	sp|Q7Z333-3|SETX_HUMAN Isoform 3 of Probable helicase senataxin OS=Homo sapiens OX=9606 GN=SETX	0.998307	27.3952	48.229	1	K	LK(0.998)AMSLLGSR(0.931)NQLAR(0.071)	LKAMSLLGSRNQLAR	2
sp|Q8N3V7-3|SYNPO_HUMAN	378	sp|Q8N3V7-3|SYNPO_HUMAN Isoform 3 of Synaptopodin OS=Homo sapiens OX=9606 GN=SYNPO	0.998134	27.422	74.611	1	K	K(0.998)SMFTFVEK(0.002)	KSMFTFVEK	1
sp|Q6DN12-4|MCTP2_HUMAN	94	sp|Q6DN12-4|MCTP2_HUMAN Isoform 4 of Multiple C2 and transmembrane domain-containing protein 2 OS=Homo sapiens OX=9606 GN=MCTP2	0.997885	27.4825	52.112	1	K	YCLQNSLK(0.998)DVK(0.998)DVGILQVK(0.004)	YCLQNSLKDVKDVGILQVK	11
sp|Q7Z2Y8|GVIN1_HUMAN	552	sp|Q7Z2Y8|GVIN1_HUMAN Interferon-induced very large GTPase 1 OS=Homo sapiens OX=9606 GN=GVINP1 PE=2 SV=2	0.998106	27.5319	68.515	1	K	LINFMKMLSQK(0.998)LK(0.002)	LINFMKMLSQKLK	11
sp|Q00839|HNRPU_HUMAN	12	sp|Q00839|HNRPU_HUMAN Heterogeneous nuclear ribonucleoprotein U OS=Homo sapiens OX=9606 GN=HNRNPU PE=1 SV=6	0.998239	27.535	149.82	1	K	LK(0.998)VSELK(0.002)EELK	LKVSELKEELK	2
sp|Q8IY18|SMC5_HUMAN	350	sp|Q8IY18|SMC5_HUMAN Structural maintenance of chromosomes protein 5 OS=Homo sapiens OX=9606 GN=SMC5 PE=1 SV=2	0.998256	27.5763	55.291	1	K	DK(0.998)H(1)IEELQQALIVK(0.002)	DKHIEELQQALIVK	2
sp|Q9P2H0|CE126_HUMAN	135	sp|Q9P2H0|CE126_HUMAN Centrosomal protein of 126 kDa OS=Homo sapiens OX=9606 GN=CEP126 PE=1 SV=3	0.998258	27.5799	62.792	1	K	K(0.998)PVPPLEEALK(0.002)QIQESNLK(1)	KPVPPLEEALKQIQESNLK	1
sp|Q8WXG6-6|MADD_HUMAN	265	sp|Q8WXG6-6|MADD_HUMAN Isoform 6 of MAP kinase-activating death domain protein OS=Homo sapiens OX=9606 GN=MADD	0.998261	27.5888	91.853	1	K	SPVPVSGQK(0.998)R(0.002)	SPVPVSGQKR	9
sp|Q5T200-2|ZC3HD_HUMAN	252	sp|Q5T200-2|ZC3HD_HUMAN Isoform 2 of Zinc finger CCCH domain-containing protein 13 OS=Homo sapiens OX=9606 GN=ZC3H13	0.997149	27.6065	62.107	1	K	NSK(0.997)TNQSK(0.002)K(0.001)	NSKTNQSKK	3
sp|Q13418|ILK_HUMAN	154	sp|Q13418|ILK_HUMAN Integrin-linked protein kinase OS=Homo sapiens OX=9606 GN=ILK PE=1 SV=2	0.998347	27.6338	41.257	1	K	AEK(0.998)MGQNLNR(0.041)IPYK(0.96)	AEKMGQNLNRIPYK	3
sp|P29401|TKT_HUMAN	538	sp|P29401|TKT_HUMAN Transketolase OS=Homo sapiens OX=9606 GN=TKT PE=1 SV=3	0.998306	27.6961	83.783	1	K	VLDPFTIK(0.998)PLDR(0.998)K(0.004)	VLDPFTIKPLDRK	8
sp|O43708-3|MAAI_HUMAN	57	sp|O43708-3|MAAI_HUMAN Isoform 3 of Maleylacetoacetate isomerase OS=Homo sapiens OX=9606 GN=GSTZ1	0.998313	27.7215	51.092	1	K	DFQALNPMK(0.998)QVPTLK(0.002)	DFQALNPMKQVPTLK	9
sp|P43246-2|MSH2_HUMAN	826	sp|P43246-2|MSH2_HUMAN Isoform 2 of DNA mismatch repair protein Msh2 OS=Homo sapiens OX=9606 GN=MSH2	0.997757	27.753	63.883	1	K	VK(0.998)QMPFTEMSEENITIK(0.002)	VKQMPFTEMSEENITIK	2
sp|Q9Y4F4-2|TGRM1_HUMAN	457	sp|Q9Y4F4-2|TGRM1_HUMAN Isoform 2 of TOG array regulator of axonemal microtubules protein 1 OS=Homo sapiens OX=9606 GN=TOGARAM1	0.998359	27.8716	94.409	1	K	LVIK(0.002)QEYMK(0.998)IFLK	LVIKQEYMKIFLK	9
sp|P78363|ABCA4_HUMAN	1239	sp|P78363|ABCA4_HUMAN Retinal-specific ATP-binding cassette transporter OS=Homo sapiens OX=9606 GN=ABCA4 PE=1 SV=3	0.998313	27.9138	109.44	1	K	NFK(0.998)H(0.002)RAYASLFR	NFKHRAYASLFR	3
sp|Q6DN12-4|MCTP2_HUMAN	91	sp|Q6DN12-4|MCTP2_HUMAN Isoform 4 of Multiple C2 and transmembrane domain-containing protein 2 OS=Homo sapiens OX=9606 GN=MCTP2	0.998186	28.0438	52.112	1	K	YCLQNSLK(0.998)DVK(0.998)DVGILQVK(0.004)	YCLQNSLKDVKDVGILQVK	8
sp|Q8TD57|DYH3_HUMAN	2930	sp|Q8TD57|DYH3_HUMAN Dynein heavy chain 3, axonemal OS=Homo sapiens OX=9606 GN=DNAH3 PE=2 SV=1	0.998439	28.0587	88.177	1	K	R(1)AELK(0.998)LVVDR(0.002)	RAELKLVVDR	5
sp|Q96DT5|DYH11_HUMAN	3637	sp|Q96DT5|DYH11_HUMAN Dynein heavy chain 11, axonemal OS=Homo sapiens OX=9606 GN=DNAH11 PE=1 SV=4	0.998964	28.06	48.907	1	K	LVLTK(0.999)H(0.996)QNDFK(0.667)IELK(0.337)	LVLTKHQNDFKIELK	5
sp|Q6P461-2|ACSM6_HUMAN	45	sp|Q6P461-2|ACSM6_HUMAN Isoform 2 of Acyl-coenzyme A synthetase ACSM6, mitochondrial OS=Homo sapiens OX=9606 GN=ACSM6	0.996904	28.1018	58.274	1	K	SYDGWLDFK(0.997)K(0.002)LIQVAPPK(0.001)	SYDGWLDFKKLIQVAPPK	9
sp|Q71SY5-6|MED25_HUMAN	265	sp|Q71SY5-6|MED25_HUMAN Isoform 6 of Mediator of RNA polymerase II transcription subunit 25 OS=Homo sapiens OX=9606 GN=MED25	0.998458	28.1135	84.859	1	K	MVQFH(1)FTNK(0.998)DLESLK(0.002)	MVQFHFTNKDLESLK	9
sp|Q8TEC5|SH3R2_HUMAN	442	sp|Q8TEC5|SH3R2_HUMAN E3 ubiquitin-protein ligase SH3RF2 OS=Homo sapiens OX=9606 GN=SH3RF2 PE=1 SV=3	0.996838	28.1211	53.869	1	K	K(0.997)TSSFPDSR(0.003)	KTSSFPDSR	1
sp|P35998|PRS7_HUMAN	415	sp|P35998|PRS7_HUMAN 26S proteasome regulatory subunit 7 OS=Homo sapiens OX=9606 GN=PSMC2 PE=1 SV=3	0.998407	28.151	82.494	1	K	IATEKDFLEAVNK(0.998)VIK(0.002)	IATEKDFLEAVNKVIK	13
sp|Q6IQ23-3|PKHA7_HUMAN	379	sp|Q6IQ23-3|PKHA7_HUMAN Isoform 3 of Pleckstrin homology domain-containing family A member 7 OS=Homo sapiens OX=9606 GN=PLEKHA7	0.998478	28.1633	73.887	1	K	R(0.999)AFFFQEK(0.998)SQIQK(0.003)	RAFFFQEKSQIQK	8
sp|Q96RW7-2|HMCN1_HUMAN	1789	sp|Q96RW7-2|HMCN1_HUMAN Isoform 2 of Hemicentin-1 OS=Homo sapiens OX=9606 GN=HMCN1	0.998721	28.1658	45.844	1	K	ILLNGR(0.997)K(0.999)LVIAQAQVSNTGLYR(0.004)	ILLNGRKLVIAQAQVSNTGLYR	7
sp|O60244|MED14_HUMAN	185	sp|O60244|MED14_HUMAN Mediator of RNA polymerase II transcription subunit 14 OS=Homo sapiens OX=9606 GN=MED14 PE=1 SV=2	0.998487	28.195	73.985	1	K	IIPPDPITK(0.998)IEK(0.002)	IIPPDPITKIEK	9
sp|Q9NQ29-3|LUC7L_HUMAN	340	sp|Q9NQ29-3|LUC7L_HUMAN Isoform 3 of Putative RNA-binding protein Luc7-like 1 OS=Homo sapiens OX=9606 GN=LUC7L	0.998313	28.227	55.899	1	K	LESSNGK(0.998)MASR(0.002)	LESSNGKMASR	7
sp|Q9NR64|KLHL1_HUMAN	435	sp|Q9NR64|KLHL1_HUMAN Kelch-like protein 1 OS=Homo sapiens OX=9606 GN=KLHL1 PE=2 SV=1	0.996854	28.2471	58.814	1	K	LILEAMK(0.997)YH(0.001)LLPER(0.001)R	LILEAMKYHLLPERR	7
sp|Q8IX94|CTGE4_HUMAN	77	sp|Q8IX94|CTGE4_HUMAN cTAGE family member 4 OS=Homo sapiens OX=9606 GN=CTAGE4 PE=2 SV=3	0.99851	28.2609	89.171	1	K	SRLYVGR(0.001)EQK(0.999)	SRLYVGREQK	10
sp|O75822-2|EIF3J_HUMAN	106	sp|O75822-2|EIF3J_HUMAN Isoform 2 of Eukaryotic translation initiation factor 3 subunit J OS=Homo sapiens OX=9606 GN=EIF3J	0.99851	28.264	88.176	1	K	LEEPEEPK(0.999)VLTPEEQLADK(0.001)LR	LEEPEEPKVLTPEEQLADKLR	8
sp|Q8IWB9|TEX2_HUMAN	1080	sp|Q8IWB9|TEX2_HUMAN Testis-expressed protein 2 OS=Homo sapiens OX=9606 GN=TEX2 PE=1 SV=2	0.997798	28.2839	56.906	1	K	EVTLVH(0.001)VTDWIEK(0.998)K(0.997)LEQEFQK(0.004)	EVTLVHVTDWIEKKLEQEFQK	13
sp|A4FU69-5|EFCB5_HUMAN	190	sp|A4FU69-5|EFCB5_HUMAN Isoform 5 of EF-hand calcium-binding domain-containing protein 5 OS=Homo sapiens OX=9606 GN=EFCAB5	0.998832	28.3556	44.391	1	K	EVTEDLK(0.999)IYVPDTICNR(0.801)VSK(0.2)	EVTEDLKIYVPDTICNRVSK	7
sp|Q8TCU6-2|PREX1_HUMAN	825	sp|Q8TCU6-2|PREX1_HUMAN Isoform 2 of Phosphatidylinositol 3,4,5-trisphosphate-dependent Rac exchanger 1 protein OS=Homo sapiens OX=9606 GN=PREX1	0.998547	28.3713	53.779	1	K	AFYLER(1)SNLPTDASTTAVK(0.999)IDQLIR(0.001)	AFYLERSNLPTDASTTAVKIDQLIR	19
sp|P06748-3|NPM_HUMAN	202	sp|P06748-3|NPM_HUMAN Isoform 3 of Nucleophosmin OS=Homo sapiens OX=9606 GN=NPM1	0.998554	28.3918	183.06	1	K	SIRDTPAK(0.999)NAQK(0.001)	SIRDTPAKNAQK	8
sp|Q8NEE8|TTC16_HUMAN	830	sp|Q8NEE8|TTC16_HUMAN Tetratricopeptide repeat protein 16 OS=Homo sapiens OX=9606 GN=TTC16 PE=2 SV=2	0.998575	28.4553	47.568	1	K	TEYAQGQGQR(0.001)SSK(0.999)AEGAQGK(1)	TEYAQGQGQRSSKAEGAQGK	13
sp|Q8WXW3-2|PIBF1_HUMAN	98	sp|Q8WXW3-2|PIBF1_HUMAN Isoform 2 of Progesterone-induced-blocking factor 1 OS=Homo sapiens OX=9606 GN=PIBF1	0.996874	28.4844	43.548	1	K	DSK(0.997)IDSLTESIAQLEK(0.002)DVSNLNK(0.001)	DSKIDSLTESIAQLEKDVSNLNK	3
sp|Q96MW7|TIGD1_HUMAN	54	sp|Q96MW7|TIGD1_HUMAN Tigger transposable element-derived protein 1 OS=Homo sapiens OX=9606 GN=TIGD1 PE=1 SV=1	0.99859	28.5005	90.15	1	K	QTVSQVVNAK(0.999)EK(0.001)	QTVSQVVNAKEK	10
sp|O60469-2|DSCAM_HUMAN	963	sp|O60469-2|DSCAM_HUMAN Isoform Short of Down syndrome cell adhesion molecule OS=Homo sapiens OX=9606 GN=DSCAM	0.998597	28.5038	49.536	1	K	MYAK(0.999)NR(0.996)IGK(0.006)	MYAKNRIGK	4
sp|Q9NSG2-2|CA112_HUMAN	57	sp|Q9NSG2-2|CA112_HUMAN Isoform 2 of Uncharacterized protein C1orf112 OS=Homo sapiens OX=9606 GN=C1orf112	0.996659	28.5081	64.537	1	K	FIIK(0.001)QSLK(0.997)H(0.002)QSIIK(0.001)	FIIKQSLKHQSIIK	8
sp|Q12888|TP53B_HUMAN	1091	sp|Q12888|TP53B_HUMAN TP53-binding protein 1 OS=Homo sapiens OX=9606 GN=TP53BP1 PE=1 SV=2	0.996831	28.5547	71.969	1	K	QSQQPMK(0.997)PISPVK(0.001)DPVSPASQK(0.002)	QSQQPMKPISPVKDPVSPASQK	7
sp|Q9Y6V0-6|PCLO_HUMAN	303	sp|Q9Y6V0-6|PCLO_HUMAN Isoform 6 of Protein piccolo OS=Homo sapiens OX=9606 GN=PCLO	0.996871	28.5585	84.41	1	K	PSLPSPSK(0.997)PPIQQPTPGK(0.003)	PSLPSPSKPPIQQPTPGK	8
sp|P52298-2|NCBP2_HUMAN	59	sp|P52298-2|NCBP2_HUMAN Isoform 2 of Nuclear cap-binding protein subunit 2 OS=Homo sapiens OX=9606 GN=NCBP2	0.998183	28.5943	118.74	1	K	IIMGLDK(0.001)MK(0.998)K	IIMGLDKMKK	9
sp|Q9BR84|ZN559_HUMAN	130	sp|Q9BR84|ZN559_HUMAN Zinc finger protein 559 OS=Homo sapiens OX=9606 GN=ZNF559 PE=1 SV=1	0.99744	28.6164	62.799	1	K	K(0.997)PSIFTLH(0.001)K(0.002)	KPSIFTLHK	1
sp|Q00341-2|VIGLN_HUMAN	1021	sp|Q00341-2|VIGLN_HUMAN Isoform 2 of Vigilin OS=Homo sapiens OX=9606 GN=HDLBP	0.998122	28.6589	68.845	1	K	ALRSFK(0.998)LSVTVDPK(0.002)	ALRSFKLSVTVDPK	6
sp|Q9Y6H5-6|SNCAP_HUMAN	367	sp|Q9Y6H5-6|SNCAP_HUMAN Isoform 6 of Synphilin-1 OS=Homo sapiens OX=9606 GN=SNCAIP	0.998654	28.7053	103.55	1	K	VK(0.999)SILNIVK(0.001)	VKSILNIVK	2
sp|Q96MG7|NSE3_HUMAN	141	sp|Q96MG7|NSE3_HUMAN Non-structural maintenance of chromosomes element 3 homolog OS=Homo sapiens OX=9606 GN=NSMCE3 PE=1 SV=1	0.998656	28.7103	68.463	1	K	AAER(1)LQYVFGYK(0.999)LVELEPK(0.002)	AAERLQYVFGYKLVELEPK	12
sp|Q9UJW3|DNM3L_HUMAN	358	sp|Q9UJW3|DNM3L_HUMAN DNA (cytosine-5)-methyltransferase 3-like OS=Homo sapiens OX=9606 GN=DNMT3L PE=1 SV=3	0.998911	28.725	47.548	1	K	LAAK(0.999)WPTK(0.188)LVK(0.813)	LAAKWPTKLVK	4
sp|Q92614-3|MY18A_HUMAN	1817	sp|Q92614-3|MY18A_HUMAN Isoform 3 of Unconventional myosin-XVIIIa OS=Homo sapiens OX=9606 GN=MYO18A	0.998579	28.7316	74.611	1	K	LKENMEK(0.999)LTEER(0.001)	LKENMEKLTEER	7
sp|O94876|TMCC1_HUMAN	132	sp|O94876|TMCC1_HUMAN Transmembrane and coiled-coil domains protein 1 OS=Homo sapiens OX=9606 GN=TMCC1 PE=1 SV=3	0.998664	28.7354	149.32	1	K	GK(0.001)PEAPK(0.999)GSPQINR	GKPEAPKGSPQINR	7
sp|Q8N283|ANR35_HUMAN	184	sp|Q8N283|ANR35_HUMAN Ankyrin repeat domain-containing protein 35 OS=Homo sapiens OX=9606 GN=ANKRD35 PE=2 SV=2	0.998689	28.809	57.598	1	K	GAR(0.003)VNVTDK(0.999)NDK(0.998)	GARVNVTDKNDK	9
sp|P52594-2|AGFG1_HUMAN	175	sp|P52594-2|AGFG1_HUMAN Isoform 2 of Arf-GAP domain and FG repeat-containing protein 1 OS=Homo sapiens OX=9606 GN=AGFG1	0.998536	28.8316	136.83	1	K	SLLGDSAPTLH(0.001)LNK(0.999)GTPSQSPVVGR	SLLGDSAPTLHLNKGTPSQSPVVGR	14
sp|Q6U841-2|S4A10_HUMAN	1075	sp|Q6U841-2|S4A10_HUMAN Isoform 2 of Sodium-driven chloride bicarbonate exchanger OS=Homo sapiens OX=9606 GN=SLC4A10	0.998031	28.8434	51.777	1	K	TALWR(0.005)NLLITADNSK(0.998)DK(0.997)	TALWRNLLITADNSKDK	15
sp|O75131|CPNE3_HUMAN	125	sp|O75131|CPNE3_HUMAN Copine-3 OS=Homo sapiens OX=9606 GN=CPNE3 PE=1 SV=1	0.998947	28.859	52.495	1	K	TGR(0.998)PAGK(0.999)GSITISAEEIK(0.003)	TGRPAGKGSITISAEEIK	7
sp|Q9UKX2|MYH2_HUMAN	1089	sp|Q9UKX2|MYH2_HUMAN Myosin-2 OS=Homo sapiens OX=9606 GN=MYH2 PE=1 SV=1	0.998733	28.9513	62.658	1	K	K(1)K(0.999)EFEISNLQSK(0.002)	KKEFEISNLQSK	2
sp|A6NN73|GOG8C_HUMAN	89	sp|A6NN73|GOG8C_HUMAN Golgin subfamily A member 8C OS=Homo sapiens OX=9606 GN=GOLGA8CP PE=3 SV=2	0.998561	29.0211	104.44	1	K	VSQLK(0.999)NTIK(0.001)	VSQLKNTIK	5
sp|Q9BW19|KIFC1_HUMAN	179	sp|Q9BW19|KIFC1_HUMAN Kinesin-like protein KIFC1 OS=Homo sapiens OX=9606 GN=KIFC1 PE=1 SV=2	0.996266	29.0775	57.41	1	K	DAQQQVK(0.996)ALGTER(0.003)TTLEGH(0.001)LAK	DAQQQVKALGTERTTLEGHLAK	7
sp|Q9Y4I1-2|MYO5A_HUMAN	1157	sp|Q9Y4I1-2|MYO5A_HUMAN Isoform 2 of Unconventional myosin-Va OS=Homo sapiens OX=9606 GN=MYO5A	0.998767	29.0835	62.166	1	K	K(0.001)VPLDMSLFLK(0.999)LQK(1)	KVPLDMSLFLKLQK	11
sp|Q9BXX2|AN30B_HUMAN	1095	sp|Q9BXX2|AN30B_HUMAN Ankyrin repeat domain-containing protein 30B OS=Homo sapiens OX=9606 GN=ANKRD30B PE=2 SV=3	0.998769	29.0909	45.891	1	K	K(1)EIAMLK(0.999)LEVATLK(0.001)	KEIAMLKLEVATLK	7
sp|Q5SSJ5-3|HP1B3_HUMAN	106	sp|Q5SSJ5-3|HP1B3_HUMAN Isoform 3 of Heterochromatin protein 1-binding protein 3 OS=Homo sapiens OX=9606 GN=HP1BP3	0.999014	29.1149	42.106	1	K	SSAVDPEPQVK(0.999)LEDVLPLAFTR(0.805)LCEPK(0.195)	SSAVDPEPQVKLEDVLPLAFTRLCEPK	11
sp|Q9UNE7|CHIP_HUMAN	22	sp|Q9UNE7|CHIP_HUMAN E3 ubiquitin-protein ligase CHIP OS=Homo sapiens OX=9606 GN=STUB1 PE=1 SV=2	0.99879	29.1761	72.383	1	K	LGAGGGSPEK(0.999)SPSAQELK(0.001)EQGNR	LGAGGGSPEKSPSAQELKEQGNR	10
sp|Q9Y2H9|MAST1_HUMAN	499	sp|Q9Y2H9|MAST1_HUMAN Microtubule-associated serine/threonine-protein kinase 1 OS=Homo sapiens OX=9606 GN=MAST1 PE=1 SV=2	0.99775	29.1903	51.568	1	K	DLK(0.998)PDNLLITSMGH(0.001)IKLTDFGLSK(0.001)	DLKPDNLLITSMGHIKLTDFGLSK	3
sp|P12270|TPR_HUMAN	433	sp|P12270|TPR_HUMAN Nucleoprotein TPR OS=Homo sapiens OX=9606 GN=TPR PE=1 SV=3	0.99882	29.207	97.431	1	K	EVEAK(0.999)APILK(0.984)R(0.017)	EVEAKAPILKR	5
sp|Q9UL58-2|ZN215_HUMAN	240	sp|Q9UL58-2|ZN215_HUMAN Isoform 2 of Zinc finger protein 215 OS=Homo sapiens OX=9606 GN=ZNF215	0.993063	29.2316	58.595	1	K	K(1)TIFDMK(0.993)SISGEESSH(0.006)GVIMTR(0.002)	KTIFDMKSISGEESSHGVIMTR	7
sp|Q9UPU9-2|SMAG1_HUMAN	280	sp|Q9UPU9-2|SMAG1_HUMAN Isoform 2 of Protein Smaug homolog 1 OS=Homo sapiens OX=9606 GN=SAMD4A	0.998813	29.2469	65.565	1	K	IVISIQK(0.002)LK(0.999)ER(0.999)	IVISIQKLKER	9
sp|P63133|POK8_HUMAN	22	sp|P63133|POK8_HUMAN Endogenous retrovirus group K member 8 Pol protein OS=Homo sapiens OX=9606 GN=ERVK-8 PE=3 SV=1	0.996581	29.3604	55.209	1	K	VSFLGVATIEPPK(0.997)PIPLTWK(0.002)TEK(0.001)	VSFLGVATIEPPKPIPLTWKTEK	13
sp|Q02363|ID2_HUMAN	12	sp|Q02363|ID2_HUMAN DNA-binding protein inhibitor ID-2 OS=Homo sapiens OX=9606 GN=ID2 PE=1 SV=1	0.998853	29.4498	51.771	1	K	K(0.999)NSLSDH(0.001)SLGISR	KNSLSDHSLGISR	1
sp|Q9H0D6-2|XRN2_HUMAN	419	sp|Q9H0D6-2|XRN2_HUMAN Isoform 2 of 5'-3' exoribonuclease 2 OS=Homo sapiens OX=9606 GN=XRN2	0.997286	29.4534	100.86	1	K	K(0.997)AEDSDSEPEPEDNVR(0.001)LWEAGWK(0.002)	KAEDSDSEPEPEDNVRLWEAGWK	1
sp|P55769|NH2L1_HUMAN	44	sp|P55769|NH2L1_HUMAN NHP2-like protein 1 OS=Homo sapiens OX=9606 GN=SNU13 PE=1 SV=3	0.99814	29.5171	76.221	1	K	K(0.002)GANEATK(0.998)TLNR	KGANEATKTLNR	8
sp|O60759-2|CYTIP_HUMAN	237	sp|O60759-2|CYTIP_HUMAN Isoform 2 of Cytohesin-interacting protein OS=Homo sapiens OX=9606 GN=CYTIP	0.999072	29.56	69.345	1	K	K(1)QLLK(0.999)FIPGLH(0.84)R(0.161)	KQLLKFIPGLHR	5
sp|Q8IYB3-2|SRRM1_HUMAN	761	sp|Q8IYB3-2|SRRM1_HUMAN Isoform 2 of Serine/arginine repetitive matrix protein 1 OS=Homo sapiens OX=9606 GN=SRRM1	0.998902	29.5888	76.557	1	K	K(0.999)PPAPPSPVQSQSPSTNWSPAVPVK(0.001)	KPPAPPSPVQSQSPSTNWSPAVPVK	1
sp|Q4ZIN3-2|MBRL_HUMAN	51	sp|Q4ZIN3-2|MBRL_HUMAN Isoform 2 of Membralin OS=Homo sapiens OX=9606 GN=TMEM259	0.998845	29.6808	62.68	1	K	DRLFH(0.001)ALFFK(0.999)MAVTYSR(1)	DRLFHALFFKMAVTYSR	10
sp|Q8TAG9-2|EXOC6_HUMAN	229	sp|Q8TAG9-2|EXOC6_HUMAN Isoform 2 of Exocyst complex component 6 OS=Homo sapiens OX=9606 GN=EXOC6	0.998673	29.7487	43.897	1	K	TFSVSLQK(0.999)QNK(0.931)MK(0.07)	TFSVSLQKQNKMK	8
sp|Q8NEN9|PDZD8_HUMAN	544	sp|Q8NEN9|PDZD8_HUMAN PDZ domain-containing protein 8 OS=Homo sapiens OX=9606 GN=PDZD8 PE=1 SV=1	0.998028	29.8024	45.614	1	K	K(0.998)LAVGSH(0.717)PLPPK(0.137)IQSK(0.149)	KLAVGSHPLPPKIQSK	1
sp|Q6P9A2|GLT18_HUMAN	211	sp|Q6P9A2|GLT18_HUMAN Polypeptide N-acetylgalactosaminyltransferase 18 OS=Homo sapiens OX=9606 GN=GALNT18 PE=2 SV=2	0.997436	29.8103	50.467	1	K	EK(0.001)LTEYVDK(0.997)VNSQK(0.002)	EKLTEYVDKVNSQK	9
sp|P51814-4|ZNF41_HUMAN	95	sp|P51814-4|ZNF41_HUMAN Isoform 4 of Zinc finger protein 41 OS=Homo sapiens OX=9606 GN=ZNF41	0.998771	29.8235	52.79	1	K	IIH(1)VTTK(0.999)LVPSIK(0.001)R	IIHVTTKLVPSIKR	7
sp|Q8N5C7-2|DTWD1_HUMAN	143	sp|Q8N5C7-2|DTWD1_HUMAN Isoform 2 of DTW domain-containing protein 1 OS=Homo sapiens OX=9606 GN=DTWD1	0.998963	29.8323	81.278	1	K	LQGLLQVELK(0.999)TR(0.999)K(0.002)	LQGLLQVELKTRK	10
sp|Q6ZV73-2|FGD6_HUMAN	869	sp|Q6ZV73-2|FGD6_HUMAN Isoform 2 of FYVE, RhoGEF and PH domain-containing protein 6 OS=Homo sapiens OX=9606 GN=FGD6	0.997328	29.9685	73.781	1	K	QDEDNGMK(0.997)SK(0.087)VH(0.087)H(0.741)IAK(0.088)	QDEDNGMKSKVHHIAK	8
sp|Q9NXZ1|SAGE1_HUMAN	884	sp|Q9NXZ1|SAGE1_HUMAN Sarcoma antigen 1 OS=Homo sapiens OX=9606 GN=SAGE1 PE=1 SV=2	0.998511	30.058	61.52	1	K	VVLIQQLEK(0.999)ALK(0.159)EIDSH(0.159)CH(0.68)LR(0.003)	VVLIQQLEKALKEIDSHCHLR	9
sp|Q5VU43-11|MYOME_HUMAN	134	sp|Q5VU43-11|MYOME_HUMAN Isoform 11 of Myomegalin OS=Homo sapiens OX=9606 GN=PDE4DIP	0.999025	30.103	42.818	1	K	NEAAR(0.002)MAALVEAEK(0.999)ECNLELSEK(0.999)	NEAARMAALVEAEKECNLELSEK	14
sp|P29374|ARI4A_HUMAN	1159	sp|P29374|ARI4A_HUMAN AT-rich interactive domain-containing protein 4A OS=Homo sapiens OX=9606 GN=ARID4A PE=1 SV=3	0.999058	30.1047	59.35	1	K	EK(0.999)H(0.035)PNSSPR(0.966)	EKHPNSSPR	2
sp|Q9UQR0|SCML2_HUMAN	177	sp|Q9UQR0|SCML2_HUMAN Sex comb on midleg-like protein 2 OS=Homo sapiens OX=9606 GN=SCML2 PE=1 SV=1	0.999025	30.1078	133.42	1	K	VGMK(0.999)LEAIDK(0.001)	VGMKLEAIDK	4
sp|O76041|NEBL_HUMAN	90	sp|O76041|NEBL_HUMAN Nebulette OS=Homo sapiens OX=9606 GN=NEBL PE=1 SV=1	0.999064	30.2847	74.133	1	K	NIGAFISEAK(1)YK(0.999)GTIK(0.001)	NIGAFISEAKYKGTIK	12
sp|O43301|HS12A_HUMAN	164	sp|O43301|HS12A_HUMAN Heat shock 70 kDa protein 12A OS=Homo sapiens OX=9606 GN=HSPA12A PE=1 SV=2	0.998523	30.2916	51.786	1	K	VK(0.999)ALEIFAYALQYFKEQALK(0.001)	VKALEIFAYALQYFKEQALK	2
sp|Q5T8P6-4|RBM26_HUMAN	333	sp|Q5T8P6-4|RBM26_HUMAN Isoform 4 of RNA-binding protein 26 OS=Homo sapiens OX=9606 GN=RBM26	0.999041	30.3505	48.044	1	K	TLEVLTK(0.999)NITK(0.183)LK(0.818)	TLEVLTKNITKLK	7
sp|Q6IQ26-2|DEN5A_HUMAN	811	sp|Q6IQ26-2|DEN5A_HUMAN Isoform 2 of DENN domain-containing protein 5A OS=Homo sapiens OX=9606 GN=DENND5A	0.999093	30.4098	41.218	1	K	IWSH(0.003)GLQVK(0.999)QGK(0.998)	IWSHGLQVKQGK	9
sp|Q68CJ9-5|CR3L3_HUMAN	221	sp|Q68CJ9-5|CR3L3_HUMAN Isoform 4 of Cyclic AMP-responsive element-binding protein 3-like protein 3 OS=Homo sapiens OX=9606 GN=CREB3L3	0.999341	30.4124	50.077	1	K	K(0.999)LLAK(0.992)EGITLPTQLPLTK(0.009)	KLLAKEGITLPTQLPLTK	1
sp|Q14674-2|ESPL1_HUMAN	709	sp|Q14674-2|ESPL1_HUMAN Isoform 2 of Separin OS=Homo sapiens OX=9606 GN=ESPL1	0.999097	30.4396	56.327	1	K	LQIPR(1)QCALFLVLK(0.999)GELELAR(0.001)	LQIPRQCALFLVLKGELELAR	14
sp|A4D0S4-3|LAMB4_HUMAN	1324	sp|A4D0S4-3|LAMB4_HUMAN Isoform 3 of Laminin subunit beta-4 OS=Homo sapiens OX=9606 GN=LAMB4	0.999028	30.5427	59.606	1	K	K(0.999)INETSSTINTSANTR(0.001)	KINETSSTINTSANTR	1
sp|P61758|PFD3_HUMAN	75	sp|P61758|PFD3_HUMAN Prefoldin subunit 3 OS=Homo sapiens OX=9606 GN=VBP1 PE=1 SV=3	0.999137	30.5618	50.237	1	K	LK(0.999)GQIPEIK(0.984)QTLEILK(0.017)	LKGQIPEIKQTLEILK	2
sp|Q12996|CSTF3_HUMAN	114	sp|Q12996|CSTF3_HUMAN Cleavage stimulation factor subunit 3 OS=Homo sapiens OX=9606 GN=CSTF3 PE=1 SV=1	0.997508	30.6367	72.879	1	K	GK(0.998)LPSYK(0.002)EK(0.001)	GKLPSYKEK	2
sp|Q9UHI6|DDX20_HUMAN	710	sp|Q9UHI6|DDX20_HUMAN Probable ATP-dependent RNA helicase DDX20 OS=Homo sapiens OX=9606 GN=DDX20 PE=1 SV=2	0.99914	30.6519	63.883	1	K	ISLEQPPNGSDTPNPEK(0.999)YQESPGIQMK(0.001)	ISLEQPPNGSDTPNPEKYQESPGIQMK	17
sp|Q7Z6B0-3|CCD91_HUMAN	230	sp|Q7Z6B0-3|CCD91_HUMAN Isoform 3 of Coiled-coil domain-containing protein 91 OS=Homo sapiens OX=9606 GN=CCDC91	0.998737	30.6616	76.868	1	K	LLEMLDTEK(0.999)ELLK(0.001)EK	LLEMLDTEKELLKEK	9
sp|P61571|REC21_HUMAN	53	sp|P61571|REC21_HUMAN Endogenous retrovirus group K member 21 Rec protein OS=Homo sapiens OX=9606 GN=ERVK-21 PE=1 SV=1	0.999107	30.6755	58.658	1	K	AEPPTWAQLK(0.999)K(0.995)LTQLATK(0.006)	AEPPTWAQLKKLTQLATK	10
sp|Q9H9T3-4|ELP3_HUMAN	425	sp|Q9H9T3-4|ELP3_HUMAN Isoform 3 of Elongator complex protein 3 OS=Homo sapiens OX=9606 GN=ELP3	0.999135	30.6782	75.294	1	K	LQGPYMVK(0.999)MLK(0.001)	LQGPYMVKMLK	8
sp|B4DX44|ZN736_HUMAN	174	sp|B4DX44|ZN736_HUMAN Zinc finger protein 736 OS=Homo sapiens OX=9606 GN=ZNF736 PE=2 SV=2	0.999151	30.6985	45.598	1	K	CH(0.999)K(0.998)CEECGK(0.003)	CHKCEECGK	3
sp|P30419-2|NMT1_HUMAN	245	sp|P30419-2|NMT1_HUMAN Isoform Short of Glycylpeptide N-tetradecanoyltransferase 1 OS=Homo sapiens OX=9606 GN=NMT1	0.999154	30.7193	57.267	1	K	TMK(0.999)LYR(0.999)LPETPK(0.002)	TMKLYRLPETPK	3
sp|Q7RTR2-3|NLRC3_HUMAN	410	sp|Q7RTR2-3|NLRC3_HUMAN Isoform 3 of NLR family CARD domain-containing protein 3 OS=Homo sapiens OX=9606 GN=NLRC3	0.997876	30.818	41.014	1	K	MVGTLGR(0.002)LAFH(0.002)GLLK(0.998)K(0.998)	MVGTLGRLAFHGLLKK	15
sp|P51451|BLK_HUMAN	157	sp|P51451|BLK_HUMAN Tyrosine-protein kinase Blk OS=Homo sapiens OX=9606 GN=BLK PE=1 SV=3	0.998675	30.9496	68.132	1	K	ESETNK(0.999)GAFSLSVK(0.001)	ESETNKGAFSLSVK	6
sp|Q9UQ26-3|RIMS2_HUMAN	281	sp|Q9UQ26-3|RIMS2_HUMAN Isoform 3 of Regulating synaptic membrane exocytosis protein 2 OS=Homo sapiens OX=9606 GN=RIMS2	0.998813	30.9824	44.1	1	K	EK(0.999)METMLR(0.001)NDSLSSDQSESVR	EKMETMLRNDSLSSDQSESVR	2
sp|Q8NCM8|DYHC2_HUMAN	1331	sp|Q8NCM8|DYHC2_HUMAN Cytoplasmic dynein 2 heavy chain 1 OS=Homo sapiens OX=9606 GN=DYNC2H1 PE=1 SV=4	0.997876	31.0264	41.53	1	K	K(0.998)LAELDEYLQNLNH(0.001)IQR(0.001)K(0.001)	KLAELDEYLQNLNHIQRK	1
sp|Q5T7W7-2|TSTD2_HUMAN	89	sp|Q5T7W7-2|TSTD2_HUMAN Isoform 2 of Thiosulfate sulfurtransferase/rhodanese-like domain-containing protein 2 OS=Homo sapiens OX=9606 GN=TSTD2	0.999219	31.06	85.265	1	K	NLELFR(0.003)EK(0.999)R(0.998)	NLELFREKR	8
sp|P06748-2|NPM_HUMAN	73	sp|P06748-2|NPM_HUMAN Isoform 2 of Nucleophosmin OS=Homo sapiens OX=9606 GN=NPM1	0.999242	31.1978	122.47	1	K	TVSLGAGAKDELHIVEAEAMNYEGSPIK(0.999)VTLATLK(0.001)	TVSLGAGAKDELHIVEAEAMNYEGSPIKVTLATLK	28
sp|P43026|GDF5_HUMAN	136	sp|P43026|GDF5_HUMAN Growth/differentiation factor 5 OS=Homo sapiens OX=9606 GN=GDF5 PE=1 SV=3	0.999783	31.2422	58.274	1	K	APPK(1)AGSVPSSFLLK(0.5)K(0.5)	APPKAGSVPSSFLLKK	4
sp|Q8IXJ6-5|SIR2_HUMAN	301	sp|Q8IXJ6-5|SIR2_HUMAN Isoform 5 of NAD-dependent protein deacetylase sirtuin-2 OS=Homo sapiens OX=9606 GN=SIRT2	0.99925	31.2451	44.753	1	K	K(0.999)SPPPAK(0.001)	KSPPPAK	1
sp|P25092|GUC2C_HUMAN	1054	sp|P25092|GUC2C_HUMAN Heat-stable enterotoxin receptor OS=Homo sapiens OX=9606 GN=GUCY2C PE=1 SV=2	0.998797	31.2767	50.053	1	K	VASYK(0.999)K(0.999)GTLEYLQLNTTDK(0.002)	VASYKKGTLEYLQLNTTDK	5
sp|Q8TBF8|FA81A_HUMAN	259	sp|Q8TBF8|FA81A_HUMAN Protein FAM81A OS=Homo sapiens OX=9606 GN=FAM81A PE=2 SV=3	0.998578	31.3432	77.222	1	K	IDQLSLIVK(0.999)ENSGASER(0.001)	IDQLSLIVKENSGASER	9
sp|Q9NVD7|PARVA_HUMAN	18	sp|Q9NVD7|PARVA_HUMAN Alpha-parvin OS=Homo sapiens OX=9606 GN=PARVA PE=1 SV=1	0.999279	31.4172	111.86	1	K	SPTPK(0.999)SPPSR(0.001)	SPTPKSPPSR	5
sp|Q5VZ89-5|DEN4C_HUMAN	287	sp|Q5VZ89-5|DEN4C_HUMAN Isoform 5 of DENN domain-containing protein 4C OS=Homo sapiens OX=9606 GN=DENND4C	0.998862	31.4688	45.618	1	K	ELLSEK(0.999)QLMH(0.998)LGLLTPVER(0.001)K(0.003)	ELLSEKQLMHLGLLTPVERK	6
sp|Q96T23-3|RSF1_HUMAN	346	sp|Q96T23-3|RSF1_HUMAN Isoform 3 of Remodeling and spacing factor 1 OS=Homo sapiens OX=9606 GN=RSF1	0.998957	31.4897	148.97	1	K	TFLDK(0.999)DAQR(0.001)LSPIPEEVPK	TFLDKDAQRLSPIPEEVPK	5
sp|Q13573|SNW1_HUMAN	97	sp|Q13573|SNW1_HUMAN SNW domain-containing protein 1 OS=Homo sapiens OX=9606 GN=SNW1 PE=1 SV=1	0.999274	31.4902	65.278	1	K	IK(0.999)YDAIARQGQSK(0.001)	IKYDAIARQGQSK	2
sp|Q7L1V2-2|MON1B_HUMAN	380	sp|Q7L1V2-2|MON1B_HUMAN Isoform 2 of Vacuolar fusion protein MON1 homolog B OS=Homo sapiens OX=9606 GN=MON1B	0.997177	31.4954	42.106	1	K	LFIR(0.999)YPPK(0.997)YSTPPATSTDQAAH(0.004)NGLFTGL	LFIRYPPKYSTPPATSTDQAAHNGLFTGL	8
sp|P25092|GUC2C_HUMAN	1055	sp|P25092|GUC2C_HUMAN Heat-stable enterotoxin receptor OS=Homo sapiens OX=9606 GN=GUCY2C PE=1 SV=2	0.998843	31.5083	50.053	1	K	VASYK(0.999)K(0.999)GTLEYLQLNTTDK(0.002)	VASYKKGTLEYLQLNTTDK	6
sp|Q13461|FOXE3_HUMAN	71	sp|Q13461|FOXE3_HUMAN Forkhead box protein E3 OS=Homo sapiens OX=9606 GN=FOXE3 PE=1 SV=2	0.999446	31.5345	51.566	1	K	GK(0.999)PPYSYIALIAMALAH(0.021)APGR(0.501)R(0.478)	GKPPYSYIALIAMALAHAPGRR	2
sp|Q92785|REQU_HUMAN	241	sp|Q92785|REQU_HUMAN Zinc finger protein ubi-d4 OS=Homo sapiens OX=9606 GN=DPF2 PE=1 SV=2	0.998892	31.5445	93.596	1	K	NRPGLSYHYAHSHLAEEEGEDK(0.999)EDSQPPTPVSQR(0.001)	NRPGLSYHYAHSHLAEEEGEDKEDSQPPTPVSQR	22
sp|Q13702|RAPSN_HUMAN	327	sp|Q13702|RAPSN_HUMAN 43 kDa receptor-associated protein of the synapse OS=Homo sapiens OX=9606 GN=RAPSN PE=1 SV=4	0.998537	31.5899	62.237	1	K	LSQLK(0.999)LH(0.999)CLSESIYR(0.001)SK(0.001)	LSQLKLHCLSESIYRSK	5
sp|P30622-2|CLIP1_HUMAN	805	sp|P30622-2|CLIP1_HUMAN Isoform 3 of CAP-Gly domain-containing linker protein 1 OS=Homo sapiens OX=9606 GN=CLIP1	0.999319	31.6657	75.479	1	K	ETLEK(0.999)ELQILK(0.001)	ETLEKELQILK	5
sp|P98196|AT11A_HUMAN	145	sp|P98196|AT11A_HUMAN Probable phospholipid-transporting ATPase IH OS=Homo sapiens OX=9606 GN=ATP11A PE=1 SV=3	0.999324	31.689	52.495	1	K	K(0.999)LR(0.998)VGDIVMVK(0.003)	KLRVGDIVMVK	1
sp|P12270|TPR_HUMAN	421	sp|P12270|TPR_HUMAN Nucleoprotein TPR OS=Homo sapiens OX=9606 GN=TPR PE=1 SV=3	0.99933	31.7369	85.064	1	K	INK(0.999)YLDEIVK(0.001)	INKYLDEIVK	3
sp|Q5XPI4|RN123_HUMAN	991	sp|Q5XPI4|RN123_HUMAN E3 ubiquitin-protein ligase RNF123 OS=Homo sapiens OX=9606 GN=RNF123 PE=1 SV=1	0.998944	31.7766	59.116	1	K	YTR(0.001)LPH(0.001)LLK(0.999)TK(0.999)	YTRLPHLLKTK	9
sp|Q9NY25|CLC5A_HUMAN	126	sp|Q9NY25|CLC5A_HUMAN C-type lectin domain family 5 member A OS=Homo sapiens OX=9606 GN=CLEC5A PE=1 SV=1	0.999036	31.8013	45.438	1	K	FLQDITDAEK(0.999)YFIGLIYH(0.001)R	FLQDITDAEKYFIGLIYHR	10
sp|Q8NB25-4|F184A_HUMAN	743	sp|Q8NB25-4|F184A_HUMAN Isoform 4 of Protein FAM184A OS=Homo sapiens OX=9606 GN=FAM184A	0.99927	31.8137	67.169	1	K	R(0.001)QSK(0.999)EH(1)ICR	RQSKEHICR	4
sp|Q8IXS2|DRC2_HUMAN	46	sp|Q8IXS2|DRC2_HUMAN Dynein regulatory complex subunit 2 OS=Homo sapiens OX=9606 GN=CCDC65 PE=1 SV=2	0.999343	31.8213	59.931	1	K	LLSQFLK(1)DK(0.999)LAK(0.001)	LLSQFLKDKLAK	9
sp|Q12797-10|ASPH_HUMAN	446	sp|Q12797-10|ASPH_HUMAN Isoform 10 of Aspartyl/asparaginyl beta-hydroxylase OS=Homo sapiens OX=9606 GN=ASPH	0.99935	31.8656	52.522	1	K	K(0.999)VYEEVLSVTPNDGFAK(0.001)	KVYEEVLSVTPNDGFAK	1
sp|Q15645-2|PCH2_HUMAN	35	sp|Q15645-2|PCH2_HUMAN Isoform 2 of Pachytene checkpoint protein 2 homolog OS=Homo sapiens OX=9606 GN=TRIP13	0.999359	31.8895	40.066	1	K	K(0.999)EDINLSVR(0.991)K(0.01)	KEDINLSVRK	1
sp|Q63HK5|TSH3_HUMAN	574	sp|Q63HK5|TSH3_HUMAN Teashirt homolog 3 OS=Homo sapiens OX=9606 GN=TSHZ3 PE=1 SV=2	0.998514	31.9014	53.395	1	K	STPLK(0.999)PMFGNSEIVSPTK(0.001)	STPLKPMFGNSEIVSPTK	5
sp|Q96PH1-5|NOX5_HUMAN	71	sp|Q96PH1-5|NOX5_HUMAN Isoform v5 of NADPH oxidase 5 OS=Homo sapiens OX=9606 GN=NOX5	0.999183	31.9188	47.807	1	K	DLGASVMVAK(0.999)GCGQCLNFDCSFIAVLMLR(0.001)	DLGASVMVAKGCGQCLNFDCSFIAVLMLR	10
sp|Q96M89|CC138_HUMAN	591	sp|Q96M89|CC138_HUMAN Coiled-coil domain-containing protein 138 OS=Homo sapiens OX=9606 GN=CCDC138 PE=1 SV=1	0.999366	31.9429	68.536	1	K	TCSVLLR(0.993)APK(0.999)LDLQILEK(0.008)	TCSVLLRAPKLDLQILEK	10
sp|Q9BYM8|HOIL1_HUMAN	46	sp|Q9BYM8|HOIL1_HUMAN RanBP-type and C3HC4-type zinc finger-containing protein 1 OS=Homo sapiens OX=9606 GN=RBCK1 PE=1 SV=2	0.999224	31.9446	46.249	1	K	VPLSVQLK(0.999)PEVSPTQDIR(0.001)	VPLSVQLKPEVSPTQDIR	8
sp|Q8NA54|IQUB_HUMAN	782	sp|Q8NA54|IQUB_HUMAN IQ and ubiquitin-like domain-containing protein OS=Homo sapiens OX=9606 GN=IQUB PE=1 SV=2	0.999363	31.9795	73.722	1	K	WKYHSDTTPK(0.999)IIESQR(0.001)	WKYHSDTTPKIIESQR	10
sp|P29084|T2EB_HUMAN	116	sp|P29084|T2EB_HUMAN Transcription initiation factor IIE subunit beta OS=Homo sapiens OX=9606 GN=GTF2E2 PE=1 SV=1	0.99915	32.0904	44.089	1	K	QK(0.999)QWLMTEALVNNPKIEVIDGK(0.001)	QKQWLMTEALVNNPKIEVIDGK	2
sp|Q13459-2|MYO9B_HUMAN	317	sp|Q13459-2|MYO9B_HUMAN Isoform Short of Unconventional myosin-IXb OS=Homo sapiens OX=9606 GN=MYO9B	0.999386	32.1135	100.25	1	K	GAVVEK(0.999)YLLEK(0.001)	GAVVEKYLLEK	6
sp|Q96NX5-2|KCC1G_HUMAN	145	sp|Q96NX5-2|KCC1G_HUMAN Isoform 2 of Calcium/calmodulin-dependent protein kinase type 1G OS=Homo sapiens OX=9606 GN=CAMK1G	0.999404	32.2262	47.281	1	K	DLK(0.999)PENLLYLTPEENSK(0.005)IMITDFGLSK(0.996)	DLKPENLLYLTPEENSKIMITDFGLSK	3
sp|Q14789-4|GOGB1_HUMAN	524	sp|Q14789-4|GOGB1_HUMAN Isoform 4 of Golgin subfamily B member 1 OS=Homo sapiens OX=9606 GN=GOLGB1	0.999444	32.4236	53.377	1	K	EMK(0.999)QMEGEGIAPIK(0.001)	EMKQMEGEGIAPIK	3
sp|Q9H6S0|YTDC2_HUMAN	46	sp|Q9H6S0|YTDC2_HUMAN 3'-5' RNA helicase YTHDC2 OS=Homo sapiens OX=9606 GN=YTHDC2 PE=1 SV=2	0.999429	32.4329	48.532	1	K	IDEEVK(0.999)IAVNIALER(0.001)	IDEEVKIAVNIALER	6
sp|O43447-2|PPIH_HUMAN	110	sp|O43447-2|PPIH_HUMAN Isoform 2 of Peptidyl-prolyl cis-trans isomerase H OS=Homo sapiens OX=9606 GN=PPIH	0.999388	32.5535	65.924	1	K	K(0.999)IENVPTGPNNK(0.001)PK	KIENVPTGPNNKPK	1
sp|Q9H501|ESF1_HUMAN	822	sp|Q9H501|ESF1_HUMAN ESF1 homolog OS=Homo sapiens OX=9606 GN=ESF1 PE=1 SV=1	0.998851	32.5647	70.802	1	K	K(0.999)SIDPALSMLIK(0.001)SIK	KSIDPALSMLIKSIK	1
sp|Q03111|ENL_HUMAN	294	sp|Q03111|ENL_HUMAN Protein ENL OS=Homo sapiens OX=9606 GN=MLLT1 PE=1 SV=2	0.999464	32.7058	191.01	1	K	RPATADSPK(0.999)PSAK(0.001)	RPATADSPKPSAK	9
sp|Q13439-5|GOGA4_HUMAN	539	sp|Q13439-5|GOGA4_HUMAN Isoform 5 of Golgin subfamily A member 4 OS=Homo sapiens OX=9606 GN=GOLGA4	0.99856	32.7753	61.732	1	K	VALEK(0.999)SQSEYLK(0.022)ISQEK(0.979)	VALEKSQSEYLKISQEK	5
sp|Q16880|CGT_HUMAN	407	sp|Q16880|CGT_HUMAN 2-hydroxyacylsphingosine 1-beta-galactosyltransferase OS=Homo sapiens OX=9606 GN=UGT8 PE=2 SV=2	0.999177	32.8309	57.106	1	K	TVTEK(0.999)ELYEALVK(0.001)VINNPSYR	TVTEKELYEALVKVINNPSYR	5
sp|Q6ZQQ2|S31D1_HUMAN	62	sp|Q6ZQQ2|S31D1_HUMAN Spermatogenesis-associated protein 31D1 OS=Homo sapiens OX=9606 GN=SPATA31D1 PE=2 SV=1	0.999485	32.869	56.013	1	K	NNDIQK(0.999)H(0.998)QGR(0.002)	NNDIQKHQGR	6
sp|B2RD01|CENP1_HUMAN	20	sp|B2RD01|CENP1_HUMAN CENPB DNA-binding domain-containing protein 1 OS=Homo sapiens OX=9606 GN=CENPBD1 PE=2 SV=1	0.99949	32.9218	105.17	1	K	K(0.999)AITLDLK(0.001)LEVLR	KAITLDLKLEVLR	1
sp|Q8WXH0|SYNE2_HUMAN	4577	sp|Q8WXH0|SYNE2_HUMAN Nesprin-2 OS=Homo sapiens OX=9606 GN=SYNE2 PE=1 SV=3	0.999672	33.0089	74.698	1	K	K(1)LYLALSDK(0.656)K(0.344)	KLYLALSDKK	1
sp|P29317|EPHA2_HUMAN	646	sp|P29317|EPHA2_HUMAN Ephrin type-A receptor 2 OS=Homo sapiens OX=9606 GN=EPHA2 PE=1 SV=2	0.999503	33.0344	94.85	1	K	EVPVAIK(1)TLK	EVPVAIKTLK	7
sp|Q9P2H0|CE126_HUMAN	51	sp|Q9P2H0|CE126_HUMAN Centrosomal protein of 126 kDa OS=Homo sapiens OX=9606 GN=CEP126 PE=1 SV=3	0.999612	33.0365	41.422	1	K	IH(1)LEK(1)NLEEER(0.782)QILLQQQK(0.218)	IHLEKNLEEERQILLQQQK	5
sp|Q6ZMU1|C3P1_HUMAN	15	sp|Q6ZMU1|C3P1_HUMAN Putative protein C3P1 OS=Homo sapiens OX=9606 GN=C3P1 PE=5 SV=3	0.999261	33.2053	75.416	1	K	K(0.999)FTLPKSK	KFTLPKSK	1
sp|Q9H4L7|SMRCD_HUMAN	346	sp|Q9H4L7|SMRCD_HUMAN SWI/SNF-related matrix-associated actin-dependent regulator of chromatin subfamily A containing DEAD/H box 1 OS=Homo sapiens OX=9606 GN=SMARCAD1 PE=1 SV=2	0.999523	33.2161	110.41	1	K	K(1)K(1)NVFNPK(0.001)	KKNVFNPK	2
sp|Q96DN0|ERP27_HUMAN	270	sp|Q96DN0|ERP27_HUMAN Endoplasmic reticulum resident protein 27 OS=Homo sapiens OX=9606 GN=ERP27 PE=1 SV=1	0.999465	33.2356	59.248	1	K	ENR(0.998)ESEGK(0.003)TPK(0.999)	ENRESEGKTPK	11
sp|Q8NDB2-4|BANK1_HUMAN	426	sp|Q8NDB2-4|BANK1_HUMAN Isoform 4 of B-cell scaffold protein with ankyrin repeats OS=Homo sapiens OX=9606 GN=BANK1	0.999526	33.2367	82.426	1	K	QETGDEPK(1)GEK	QETGDEPKGEK	8
sp|Q8N6M5-2|ALLC_HUMAN	153	sp|Q8N6M5-2|ALLC_HUMAN Isoform 2 of Probable allantoicase OS=Homo sapiens OX=9606 GN=ALLC	0.999488	33.2663	63.073	1	K	EK(0.997)PMLK(0.999)FSVSFK(0.003)	EKPMLKFSVSFK	6
sp|Q9UHL9-2|GT2D1_HUMAN	625	sp|Q9UHL9-2|GT2D1_HUMAN Isoform 2 of General transcription factor II-I repeat domain-containing protein 1 OS=Homo sapiens OX=9606 GN=GTF2IRD1	0.9992	33.2707	51.566	1	K	K(0.999)ILEASNSIQFVIKR	KILEASNSIQFVIKR	1
sp|Q5JSH3-4|WDR44_HUMAN	667	sp|Q5JSH3-4|WDR44_HUMAN Isoform 4 of WD repeat-containing protein 44 OS=Homo sapiens OX=9606 GN=WDR44	0.999101	33.3037	52.853	1	K	ITGIEPLPGENK(0.999)ILVTSNDSRIR	ITGIEPLPGENKILVTSNDSRIR	12
sp|Q5T200-2|ZC3HD_HUMAN	172	sp|Q5T200-2|ZC3HD_HUMAN Isoform 2 of Zinc finger CCCH domain-containing protein 13 OS=Homo sapiens OX=9606 GN=ZC3H13	0.999551	33.3204	51.059	1	K	QK(1)IQR(0.965)ELMK(0.036)	QKIQRELMK	2
sp|Q14005-4|IL16_HUMAN	80	sp|Q14005-4|IL16_HUMAN Isoform 4 of Pro-interleukin-16 OS=Homo sapiens OX=9606 GN=IL16	0.999536	33.3303	75.97	1	K	SADSSTVK(1)K(1)GPPVAPK	SADSSTVKKGPPVAPK	9
sp|Q8NCM8|DYHC2_HUMAN	1456	sp|Q8NCM8|DYHC2_HUMAN Cytoplasmic dynein 2 heavy chain 1 OS=Homo sapiens OX=9606 GN=DYNC2H1 PE=1 SV=4	0.999539	33.358	65.234	1	K	K(1)LFAGINSVCFDEK	KLFAGINSVCFDEK	1
sp|O60229-2|KALRN_HUMAN	1602	sp|O60229-2|KALRN_HUMAN Isoform 2 of Kalirin OS=Homo sapiens OX=9606 GN=KALRN	0.999517	33.3637	50.108	1	K	TPAK(1)QR(0.998)NNSK(0.002)	TPAKQRNNSK	4
sp|P51512-2|MMP16_HUMAN	409	sp|P51512-2|MMP16_HUMAN Isoform Short of Matrix metalloproteinase-16 OS=Homo sapiens OX=9606 GN=MMP16	0.999261	33.3954	51.727	1	K	VK(0.999)GDTLSVIQDGWLYK(0.001)	VKGDTLSVIQDGWLYK	2
sp|Q8WZ42-6|TITIN_HUMAN	3153	sp|Q8WZ42-6|TITIN_HUMAN Isoform 6 of Titin OS=Homo sapiens OX=9606 GN=TTN	0.999552	33.4837	60.255	1	K	SIK(1)K(1)EVQVIEK(0.001)	SIKKEVQVIEK	3
sp|Q12972|PP1R8_HUMAN	138	sp|Q12972|PP1R8_HUMAN Nuclear inhibitor of protein phosphatase 1 OS=Homo sapiens OX=9606 GN=PPP1R8 PE=1 SV=2	0.999399	33.5014	77.192	1	K	PQTLPSAVK(0.999)GDEK(0.001)	PQTLPSAVKGDEK	9
sp|Q8IZP0-10|ABI1_HUMAN	116	sp|Q8IZP0-10|ABI1_HUMAN Isoform 10 of Abl interactor 1 OS=Homo sapiens OX=9606 GN=ABI1	0.998498	33.5055	57.973	1	K	R(0.998)EIGILTTNK(0.998)NTSR(0.003)	REIGILTTNKNTSR	10
sp|Q9UMZ2-6|SYNRG_HUMAN	898	sp|Q9UMZ2-6|SYNRG_HUMAN Isoform 5 of Synergin gamma OS=Homo sapiens OX=9606 GN=SYNRG	0.999663	33.662	82.942	1	K	SNTLNEK(1)PALPVIR(0.93)DK(0.07)	SNTLNEKPALPVIRDK	7
sp|P49760-3|CLK2_HUMAN	195	sp|P49760-3|CLK2_HUMAN Isoform 3 of Dual specificity protein kinase CLK2 OS=Homo sapiens OX=9606 GN=CLK2	0.999586	33.7434	94.262	1	K	IIK(1)NVEK(0.98)YK(0.02)	IIKNVEKYK	3
sp|Q9BYD3-2|RM04_HUMAN	115	sp|Q9BYD3-2|RM04_HUMAN Isoform 2 of 39S ribosomal protein L4, mitochondrial OS=Homo sapiens OX=9606 GN=MRPL4	0.999577	33.7645	70.525	1	K	TK(1)TRAEVR	TKTRAEVR	2
sp|Q9BSI4-3|TINF2_HUMAN	131	sp|Q9BSI4-3|TINF2_HUMAN Isoform 3 of TERF1-interacting nuclear factor 2 OS=Homo sapiens OX=9606 GN=TINF2	0.999582	33.7885	65.565	1	K	QLSEAPVDLASK(1)LQVR	QLSEAPVDLASKLQVR	12
sp|Q8WZ42-3|TITIN_HUMAN	5580	sp|Q8WZ42-3|TITIN_HUMAN Isoform 3 of Titin OS=Homo sapiens OX=9606 GN=TTN	0.999586	33.8317	85.359	1	K	MLILK(1)K(1)ALK(0.001)	MLILKKALK	5
sp|Q8TE68-4|ES8L1_HUMAN	476	sp|Q8TE68-4|ES8L1_HUMAN Isoform 4 of Epidermal growth factor receptor kinase substrate 8-like protein 1 OS=Homo sapiens OX=9606 GN=EPS8L1	0.999629	33.8478	147.28	1	K	VYSQVTVQRSLLEDK(1)EK	VYSQVTVQRSLLEDKEK	15
sp|Q9UKX2|MYH2_HUMAN	1088	sp|Q9UKX2|MYH2_HUMAN Myosin-2 OS=Homo sapiens OX=9606 GN=MYH2 PE=1 SV=1	0.99959	33.9097	62.658	1	K	K(1)K(0.999)EFEISNLQSK(0.002)	KKEFEISNLQSK	1
sp|Q8WZ42-6|TITIN_HUMAN	3154	sp|Q8WZ42-6|TITIN_HUMAN Isoform 6 of Titin OS=Homo sapiens OX=9606 GN=TTN	0.999599	33.9636	60.255	1	K	SIK(1)K(1)EVQVIEK(0.001)	SIKKEVQVIEK	4
sp|O15482|TEX28_HUMAN	4	sp|O15482|TEX28_HUMAN Testis-specific protein TEX28 OS=Homo sapiens OX=9606 GN=TEX28 PE=2 SV=1	0.999609	33.9711	87.323	1	K	MVLK(1)AEH(0.976)TR(0.025)	MVLKAEHTR	4
sp|P55010|IF5_HUMAN	413	sp|P55010|IF5_HUMAN Eukaryotic translation initiation factor 5 OS=Homo sapiens OX=9606 GN=EIF5 PE=1 SV=2	0.999252	33.9719	56.407	1	K	AASVPK(0.999)VETVK(0.914)SDNK(0.087)	AASVPKVETVKSDNK	6
sp|Q6AHZ1-2|Z518A_HUMAN	347	sp|Q6AHZ1-2|Z518A_HUMAN Isoform 2 of Zinc finger protein 518A OS=Homo sapiens OX=9606 GN=ZNF518A	0.999349	34.0423	63.16	1	K	DSEK(0.999)MPR(1)ISGFGTLLK(0.001)	DSEKMPRISGFGTLLK	4
sp|Q6ZRR7-2|LRRC9_HUMAN	121	sp|Q6ZRR7-2|LRRC9_HUMAN Isoform 2 of Leucine-rich repeat-containing protein 9 OS=Homo sapiens OX=9606 GN=LRRC9	0.999536	34.0694	58.098	1	K	LIK(1)LK(1)VLWLNHNTIK(0.001)	LIKLKVLWLNHNTIK	3
sp|O94964-2|SOGA1_HUMAN	1273	sp|O94964-2|SOGA1_HUMAN Isoform 2 of Protein SOGA1 OS=Homo sapiens OX=9606 GN=SOGA1	0.999405	34.231	60.549	1	K	EGK(0.999)IIIEPGFLFTTAK(0.975)PK(0.025)	EGKIIIEPGFLFTTAKPK	3
sp|O15498-2|YKT6_HUMAN	150	sp|O15498-2|YKT6_HUMAN Isoform 2 of Synaptobrevin homolog YKT6 OS=Homo sapiens OX=9606 GN=YKT6	0.999628	34.2408	57.267	1	K	VQAELDETK(1)IILAR(0.989)K(0.011)	VQAELDETKIILARK	9
sp|Q5R3K3|CAHM6_HUMAN	3	sp|Q5R3K3|CAHM6_HUMAN Calcium homeostasis modulator protein 6 OS=Homo sapiens OX=9606 GN=CALHM6 PE=2 SV=1	0.999355	34.2562	43.544	1	K	EK(0.999)FRAVLDLHVK	EKFRAVLDLHVK	2
sp|Q8WXA9|SREK1_HUMAN	164	sp|Q8WXA9|SREK1_HUMAN Splicing regulatory glutamine/lysine-rich protein 1 OS=Homo sapiens OX=9606 GN=SREK1 PE=1 SV=1	0.999626	34.2652	56.258	1	K	ELEEVMK(1)R(1)VR(0.001)	ELEEVMKRVR	7
sp|P50150|GBG4_HUMAN	2	sp|P50150|GBG4_HUMAN Guanine nucleotide-binding protein G(I)/G(S)/G(O) subunit gamma-4 OS=Homo sapiens OX=9606 GN=GNG4 PE=1 SV=1	0.998393	34.4229	47.506	1	K	K(0.998)EGMSNNSTTSISQAR(0.001)K(0.001)	KEGMSNNSTTSISQARK	1
sp|P78508|KCJ10_HUMAN	205	sp|P78508|KCJ10_HUMAN ATP-sensitive inward rectifier potassium channel 10 OS=Homo sapiens OX=9606 GN=KCNJ10 PE=1 SV=1	0.99964	34.4392	71.031	1	K	K(1)SLLIGCQVTGK	KSLLIGCQVTGK	1
sp|Q9NS87-4|KIF15_HUMAN	451	sp|Q9NS87-4|KIF15_HUMAN Isoform 4 of Kinesin-like protein KIF15 OS=Homo sapiens OX=9606 GN=KIF15	0.999732	34.4487	60.657	1	K	EK(1)FIQSNK(0.746)MIVK(0.254)	EKFIQSNKMIVK	2
sp|A1X283|SPD2B_HUMAN	277	sp|A1X283|SPD2B_HUMAN SH3 and PX domain-containing protein 2B OS=Homo sapiens OX=9606 GN=SH3PXD2B PE=1 SV=3	0.999643	34.4716	108.31	1	K	K(1)NSGEPLPPK	KNSGEPLPPK	1
sp|Q9UKA4|AKA11_HUMAN	953	sp|Q9UKA4|AKA11_HUMAN A-kinase anchor protein 11 OS=Homo sapiens OX=9606 GN=AKAP11 PE=1 SV=1	0.999649	34.5273	91.701	1	K	HSIDK(1)SK(0.011)SVIPNIDK(0.989)	HSIDKSKSVIPNIDK	5
sp|Q8IYA8-3|IHO1_HUMAN	89	sp|Q8IYA8-3|IHO1_HUMAN Isoform 3 of Interactor of HORMAD1 protein 1 OS=Homo sapiens OX=9606 GN=CCDC36	0.999648	34.5289	66.538	1	K	YQTK(1)PQLFGGDIK	YQTKPQLFGGDIK	4
sp|Q8WZ42-5|TITIN_HUMAN	17852	sp|Q8WZ42-5|TITIN_HUMAN Isoform 5 of Titin OS=Homo sapiens OX=9606 GN=TTN	0.999516	34.5538	60.918	1	K	AENK(1)IGTGPPTESK	AENKIGTGPPTESK	4
sp|Q5VZ89-5|DEN4C_HUMAN	740	sp|Q5VZ89-5|DEN4C_HUMAN Isoform 5 of DENN domain-containing protein 4C OS=Homo sapiens OX=9606 GN=DENND4C	0.999651	34.5976	86.539	1	K	HPTGNSITK(1)SPPLMAK	HPTGNSITKSPPLMAK	9
sp|P01023|A2MG_HUMAN	896	sp|P01023|A2MG_HUMAN Alpha-2-macroglobulin OS=Homo sapiens OX=9606 GN=A2M PE=1 SV=3	0.999656	34.6346	52.657	1	K	K(1)DTVIK(1)PLLVEPEGLEK(0.001)	KDTVIKPLLVEPEGLEK	1
sp|Q68CP9-3|ARID2_HUMAN	1716	sp|Q68CP9-3|ARID2_HUMAN Isoform 2 of AT-rich interactive domain-containing protein 2 OS=Homo sapiens OX=9606 GN=ARID2	0.998594	34.7642	63.091	1	K	SSTK(0.999)QPTVGGTSSTPR(0.001)AQK	SSTKQPTVGGTSSTPRAQK	4
sp|Q9BZF9-2|UACA_HUMAN	1119	sp|Q9BZF9-2|UACA_HUMAN Isoform 2 of Uveal autoantigen with coiled-coil domains and ankyrin repeats OS=Homo sapiens OX=9606 GN=UACA	0.999669	34.8	58.712	1	K	KSLNGTIENLK(1)EELK(1)	KSLNGTIENLKEELK	11
sp|Q9NVE4|CCD87_HUMAN	253	sp|Q9NVE4|CCD87_HUMAN Coiled-coil domain-containing protein 87 OS=Homo sapiens OX=9606 GN=CCDC87 PE=1 SV=2	0.9995	34.8012	59.153	1	K	ELK(0.999)SIPRLK	ELKSIPRLK	3
sp|O00141-4|SGK1_HUMAN	302	sp|O00141-4|SGK1_HUMAN Isoform 4 of Serine/threonine-protein kinase Sgk1 OS=Homo sapiens OX=9606 GN=SGK1	0.999532	34.8018	43.823	1	K	NTAEMYDNILNK(1)PLQLK(0.964)PNITNSAR(0.037)	NTAEMYDNILNKPLQLKPNITNSAR	12
sp|Q6ZRR7-2|LRRC9_HUMAN	123	sp|Q6ZRR7-2|LRRC9_HUMAN Isoform 2 of Leucine-rich repeat-containing protein 9 OS=Homo sapiens OX=9606 GN=LRRC9	0.999597	34.8049	58.098	1	K	LIK(1)LK(1)VLWLNHNTIK(0.001)	LIKLKVLWLNHNTIK	5
sp|Q9Y259|CHKB_HUMAN	197	sp|Q9Y259|CHKB_HUMAN Choline/ethanolamine kinase OS=Homo sapiens OX=9606 GN=CHKB PE=1 SV=3	0.999319	34.808	48.913	1	K	YLK(0.999)QIQDLPPTGLPEMNLLEMYSLK(0.001)	YLKQIQDLPPTGLPEMNLLEMYSLK	3
sp|Q8TDM6-5|DLG5_HUMAN	433	sp|Q8TDM6-5|DLG5_HUMAN Isoform 5 of Disks large homolog 5 OS=Homo sapiens OX=9606 GN=DLG5	0.999374	34.8143	63.827	1	K	DDNSATK(0.999)TLSAAARR	DDNSATKTLSAAARR	7
sp|P01023|A2MG_HUMAN	901	sp|P01023|A2MG_HUMAN Alpha-2-macroglobulin OS=Homo sapiens OX=9606 GN=A2M PE=1 SV=3	0.999674	34.8624	52.657	1	K	K(1)DTVIK(1)PLLVEPEGLEK(0.001)	KDTVIKPLLVEPEGLEK	6
sp|Q9H254-2|SPTN4_HUMAN	231	sp|Q9H254-2|SPTN4_HUMAN Isoform 2 of Spectrin beta chain, non-erythrocytic 4 OS=Homo sapiens OX=9606 GN=SPTBN4	0.999266	34.9112	66.023	1	K	HRPDLVDFSK(0.999)LTK	HRPDLVDFSKLTK	10
sp|Q9BTA9-5|WAC_HUMAN	400	sp|Q9BTA9-5|WAC_HUMAN Isoform 4 of WW domain-containing adapter protein with coiled-coil OS=Homo sapiens OX=9606 GN=WAC	0.999669	34.9847	105.75	1	K	QGPVSQSATQQPVTADK(1)QQGHEPVSPR	QGPVSQSATQQPVTADKQQGHEPVSPR	17
sp|Q9NS75|CLTR2_HUMAN	280	sp|Q9NS75|CLTR2_HUMAN Cysteinyl leukotriene receptor 2 OS=Homo sapiens OX=9606 GN=CYSLTR2 PE=1 SV=1	0.999413	35.0386	69.812	1	K	VGLCK(0.999)DR(0.185)LH(0.805)K(0.011)	VGLCKDRLHK	5
sp|Q12840|KIF5A_HUMAN	545	sp|Q12840|KIF5A_HUMAN Kinesin heavy chain isoform 5A OS=Homo sapiens OX=9606 GN=KIF5A PE=1 SV=2	0.999692	35.116	48.981	1	K	K(1)R(0.999)IAEVLNGLMK(0.001)	KRIAEVLNGLMK	1
sp|Q9UKL3|C8AP2_HUMAN	1895	sp|Q9UKL3|C8AP2_HUMAN CASP8-associated protein 2 OS=Homo sapiens OX=9606 GN=CASP8AP2 PE=1 SV=1	0.999552	35.1596	43.502	1	K	DPSSLK(1)ATPGIK	DPSSLKATPGIK	6
sp|Q9Y4D8-2|HECD4_HUMAN	1046	sp|Q9Y4D8-2|HECD4_HUMAN Isoform 2 of Probable E3 ubiquitin-protein ligase HECTD4 OS=Homo sapiens OX=9606 GN=HECTD4	0.999698	35.1606	62.298	1	K	TK(1)TLVK(0.992)SLMNR(0.008)	TKTLVKSLMNR	2
sp|P17027-2|ZNF23_HUMAN	460	sp|P17027-2|ZNF23_HUMAN Isoform 2 of Zinc finger protein 23 OS=Homo sapiens OX=9606 GN=ZNF23	0.999697	35.1921	90.913	1	K	ECGK(1)AFSINAK(1)LTR	ECGKAFSINAKLTR	11
sp|Q02241-3|KIF23_HUMAN	209	sp|Q02241-3|KIF23_HUMAN Isoform 3 of Kinesin-like protein KIF23 OS=Homo sapiens OX=9606 GN=KIF23	0.999703	35.2579	54.611	1	K	DSK(1)LTH(0.999)LFK(0.002)	DSKLTHLFK	3
sp|Q8WZ42-3|TITIN_HUMAN	5581	sp|Q8WZ42-3|TITIN_HUMAN Isoform 3 of Titin OS=Homo sapiens OX=9606 GN=TTN	0.999707	35.326	85.359	1	K	MLILK(1)K(1)ALK(0.001)	MLILKKALK	6
sp|Q96ST8-3|CEP89_HUMAN	276	sp|Q96ST8-3|CEP89_HUMAN Isoform 3 of Centrosomal protein of 89 kDa OS=Homo sapiens OX=9606 GN=CEP89	0.999709	35.3617	70.399	1	K	ELQLK(1)LK(1)GMEK	ELQLKLKGMEK	7
sp|Q9P2E3|ZNFX1_HUMAN	1817	sp|Q9P2E3|ZNFX1_HUMAN NFX1-type zinc finger-containing protein 1 OS=Homo sapiens OX=9606 GN=ZNFX1 PE=2 SV=2	0.999709	35.3661	46.131	1	K	MEALK(1)ATLPCSGLGISEEER	MEALKATLPCSGLGISEEER	5
sp|O43895|XPP2_HUMAN	341	sp|O43895|XPP2_HUMAN Xaa-Pro aminopeptidase 2 OS=Homo sapiens OX=9606 GN=XPNPEP2 PE=1 SV=3	0.999801	35.4009	53.981	1	K	EK(1)LVTDTYSPVMMTKAVK	EKLVTDTYSPVMMTKAVK	2
sp|Q969R2-5|OSBP2_HUMAN	316	sp|Q969R2-5|OSBP2_HUMAN Isoform 5 of Oxysterol-binding protein 2 OS=Homo sapiens OX=9606 GN=OSBP2	0.999719	35.5172	55.724	1	K	VMH(0.001)SSPSSPSSDGK(1)QK(1)	VMHSSPSSPSSDGKQK	14
sp|O95239-2|KIF4A_HUMAN	614	sp|O95239-2|KIF4A_HUMAN Isoform 2 of Chromosome-associated kinesin KIF4A OS=Homo sapiens OX=9606 GN=KIF4A	0.999733	35.7404	102.95	1	K	LQELEGQIADLK(1)K(1)K	LQELEGQIADLKKK	13
sp|Q9Y566-2|SHAN1_HUMAN	818	sp|Q9Y566-2|SHAN1_HUMAN Isoform 2 of SH3 and multiple ankyrin repeat domains protein 1 OS=Homo sapiens OX=9606 GN=SHANK1	0.999664	35.7816	62.813	1	K	AGLGSQEK(1)SLPASPPAARR	AGLGSQEKSLPASPPAARR	8
sp|Q9UGL1|KDM5B_HUMAN	278	sp|Q9UGL1|KDM5B_HUMAN Lysine-specific demethylase 5B OS=Homo sapiens OX=9606 GN=KDM5B PE=1 SV=3	0.999745	35.9399	89.029	1	K	EMK(1)SSIK(1)QEPIER	EMKSSIKQEPIER	7
sp|Q9UPA5|BSN_HUMAN	650	sp|Q9UPA5|BSN_HUMAN Protein bassoon OS=Homo sapiens OX=9606 GN=BSN PE=1 SV=4	0.999705	35.9855	75.566	1	K	RAEPATPVVK(1)AVPEAPK	RAEPATPVVKAVPEAPK	10
sp|Q8WY54-3|PPM1E_HUMAN	362	sp|Q8WY54-3|PPM1E_HUMAN Isoform 3 of Protein phosphatase 1E OS=Homo sapiens OX=9606 GN=PPM1E	0.999667	36.0284	58.831	1	K	K(1)ANLINELMMEKK	KANLINELMMEKK	1
sp|P86397|HTD2_HUMAN	151	sp|P86397|HTD2_HUMAN Hydroxyacyl-thioester dehydratase type 2, mitochondrial OS=Homo sapiens OX=9606 GN=HTD2 PE=1 SV=1	0.999755	36.1109	68.413	1	K	K(1)TVMEGWVKVMVPEASK	KTVMEGWVKVMVPEASK	1
sp|Q9Y664-2|KPTN_HUMAN	22	sp|Q9Y664-2|KPTN_HUMAN Isoform 2 of KICSTOR complex protein kaptin OS=Homo sapiens OX=9606 GN=KPTN	0.999742	36.2183	69.216	1	K	VIVFSLSAAK(1)ETK	VIVFSLSAAKETK	10
sp|Q8N1V2-3|CFA52_HUMAN	218	sp|Q8N1V2-3|CFA52_HUMAN Isoform 3 of Cilia- and flagella-associated protein 52 OS=Homo sapiens OX=9606 GN=CFAP52	0.999764	36.268	47.639	1	K	K(1)IQLQGGITSITLR	KIQLQGGITSITLR	1
sp|Q96N23-2|CFA54_HUMAN	708	sp|Q96N23-2|CFA54_HUMAN Isoform 2 of Cilia- and flagella-associated protein 54 OS=Homo sapiens OX=9606 GN=CFAP54	0.999764	36.2721	47.037	1	K	FPGAPK(1)GITEILPILQK	FPGAPKGITEILPILQK	6
sp|P00367|DHE3_HUMAN	527	sp|P00367|DHE3_HUMAN Glutamate dehydrogenase 1, mitochondrial OS=Homo sapiens OX=9606 GN=GLUD1 PE=1 SV=2	0.999764	36.2772	42.425	1	K	TAMK(1)YNLGLDLR	TAMKYNLGLDLR	4
sp|Q8IYX0|ZN679_HUMAN	129	sp|Q8IYX0|ZN679_HUMAN Zinc finger protein 679 OS=Homo sapiens OX=9606 GN=ZNF679 PE=1 SV=2	0.999768	36.337	64.104	1	K	TCK(1)SMGECEVQK	TCKSMGECEVQK	3
sp|Q9NRC6|SPTN5_HUMAN	3647	sp|Q9NRC6|SPTN5_HUMAN Spectrin beta chain, non-erythrocytic 5 OS=Homo sapiens OX=9606 GN=SPTBN5 PE=1 SV=2	0.999765	36.3481	105.13	1	K	ALGSTAAQSLSPK(1)LKAK	ALGSTAAQSLSPKLKAK	13
sp|Q8NGN8|OR4A4_HUMAN	20	sp|Q8NGN8|OR4A4_HUMAN Putative olfactory receptor 4A4 OS=Homo sapiens OX=9606 GN=OR4A4P PE=5 SV=1	0.99967	36.3615	52.112	1	K	KNVTDFVLLGFTQNPK(1)EQK(1)	KNVTDFVLLGFTQNPKEQK	16
sp|Q9BXX2|AN30B_HUMAN	1089	sp|Q9BXX2|AN30B_HUMAN Ankyrin repeat domain-containing protein 30B OS=Homo sapiens OX=9606 GN=ANKRD30B PE=2 SV=3	0.999771	36.4046	45.891	1	K	K(1)EIAMLK(0.999)LEVATLK(0.001)	KEIAMLKLEVATLK	1
sp|Q14839|CHD4_HUMAN	424	sp|Q14839|CHD4_HUMAN Chromodomain-helicase-DNA-binding protein 4 OS=Homo sapiens OX=9606 GN=CHD4 PE=1 SV=2	0.999734	36.4426	65.57	1	K	EGIQWEAK(1)EDNSEGEEILEEVGGDLEEEDDHHMEFCR	EGIQWEAKEDNSEGEEILEEVGGDLEEEDDHHMEFCR	8
sp|O95347-2|SMC2_HUMAN	455	sp|O95347-2|SMC2_HUMAN Isoform 2 of Structural maintenance of chromosomes protein 2 OS=Homo sapiens OX=9606 GN=SMC2	0.999776	36.4908	80.737	1	K	DQEALEAVK(1)R(1)LK(0.001)	DQEALEAVKRLK	9
sp|P20585|MSH3_HUMAN	484	sp|P20585|MSH3_HUMAN DNA mismatch repair protein Msh3 OS=Homo sapiens OX=9606 GN=MSH3 PE=1 SV=4	0.999705	36.5516	53.957	1	K	DTVDIK(1)GSQIISGIVNLEKPVICSLAAIIK	DTVDIKGSQIISGIVNLEKPVICSLAAIIK	6
sp|P18846|ATF1_HUMAN	69	sp|P18846|ATF1_HUMAN Cyclic AMP-dependent transcription factor ATF-1 OS=Homo sapiens OX=9606 GN=ATF1 PE=1 SV=2	0.999779	36.5596	109.44	1	K	ILK(1)DLSSEDTR	ILKDLSSEDTR	3
sp|Q9C0A1|ZFHX2_HUMAN	1183	sp|Q9C0A1|ZFHX2_HUMAN Zinc finger homeobox protein 2 OS=Homo sapiens OX=9606 GN=ZFHX2 PE=1 SV=3	0.999763	36.6002	69.216	1	K	TTNFALDK(1)FLDPARPYK	TTNFALDKFLDPARPYK	8
sp|P21127-12|CD11B_HUMAN	296	sp|P21127-12|CD11B_HUMAN Isoform 7 of Cyclin-dependent kinase 11B OS=Homo sapiens OX=9606 GN=CDK11B	0.999782	36.6081	74.133	1	K	SEIDQINK(1)VFK(1)DLGTPSEK	SEIDQINKVFKDLGTPSEK	11
sp|Q93050-1|VPP1_HUMAN	807	sp|Q93050-1|VPP1_HUMAN Isoform 2 of V-type proton ATPase 116 kDa subunit a isoform 1 OS=Homo sapiens OX=9606 GN=ATP6V0A1	0.999782	36.618	75.566	1	K	LH(1)WVEFQNK(1)FYSGTGFK	LHWVEFQNKFYSGTGFK	9
sp|Q4G0P3|HYDIN_HUMAN	2128	sp|Q4G0P3|HYDIN_HUMAN Hydrocephalus-inducing protein homolog OS=Homo sapiens OX=9606 GN=HYDIN PE=1 SV=3	0.999633	36.6431	65.534	1	K	LSTDTLGK(1)LASEMTLVAPEIK	LSTDTLGKLASEMTLVAPEIK	8
sp|Q5QJU3-3|ACER2_HUMAN	77	sp|Q5QJU3-3|ACER2_HUMAN Isoform 3 of Alkaline ceramidase 2 OS=Homo sapiens OX=9606 GN=ACER2	0.999719	36.7604	48.729	1	K	FK(1)VVVSVLSAVTTCLAFVK	FKVVVSVLSAVTTCLAFVK	2
sp|P25440-4|BRD2_HUMAN	541	sp|P25440-4|BRD2_HUMAN Isoform 4 of Bromodomain-containing protein 2 OS=Homo sapiens OX=9606 GN=BRD2	0.99981	36.8117	47.666	1	K	LPGEK(1)LGR(0.992)VVH(0.919)IIQAR(0.089)	LPGEKLGRVVHIIQAR	5
sp|Q9P2S2-2|NRX2A_HUMAN	793	sp|Q9P2S2-2|NRX2A_HUMAN Isoform 2a of Neurexin-2 OS=Homo sapiens OX=9606 GN=NRXN2	0.999419	36.8434	43.955	1	K	GK(0.999)SLQLSVDNVTVEGQMAGAHMR	GKSLQLSVDNVTVEGQMAGAHMR	2
sp|Q9Y2D5|AKAP2_HUMAN	774	sp|Q9Y2D5|AKAP2_HUMAN A-kinase anchor protein 2 OS=Homo sapiens OX=9606 GN=AKAP2 PE=1 SV=3	0.999794	36.8669	65.887	1	K	VK(1)PPPSPTTEGPSLQPDLAPEEAAGTQRPK	VKPPPSPTTEGPSLQPDLAPEEAAGTQRPK	2
sp|O60346|PHLP1_HUMAN	591	sp|O60346|PHLP1_HUMAN PH domain leucine-rich repeat-containing protein phosphatase 1 OS=Homo sapiens OX=9606 GN=PHLPP1 PE=1 SV=3	0.999838	36.8821	53.001	1	K	DSLTGK(0.211)MH(0.789)VLPLIGGK(1)VEEVK(1)	DSLTGKMHVLPLIGGKVEEVK	16
sp|Q15696|U2AFM_HUMAN	390	sp|Q15696|U2AFM_HUMAN U2 small nuclear ribonucleoprotein auxiliary factor 35 kDa subunit-related protein 2 OS=Homo sapiens OX=9606 GN=ZRSR2 PE=1 SV=2	0.99972	36.9664	154.67	1	K	RNPSPDHSYK(1)R	RNPSPDHSYKR	10
sp|P46100-5|ATRX_HUMAN	429	sp|P46100-5|ATRX_HUMAN Isoform 5 of Transcriptional regulator ATRX OS=Homo sapiens OX=9606 GN=ATRX	0.999635	37.0371	70.912	1	K	VTK(1)ELYVK	VTKELYVK	3
sp|Q14739|LBR_HUMAN	147	sp|Q14739|LBR_HUMAN Delta(14)-sterol reductase OS=Homo sapiens OX=9606 GN=LBR PE=1 SV=2	0.999807	37.1349	93.178	1	K	NDAPH(1)K(1)NTQEK	NDAPHKNTQEK	6
sp|Q5T5C0-3|STXB5_HUMAN	130	sp|Q5T5C0-3|STXB5_HUMAN Isoform 3 of Syntaxin-binding protein 5 OS=Homo sapiens OX=9606 GN=STXBP5	0.999685	37.1711	70.399	1	K	QK(1)R(1)PAILHSLK	QKRPAILHSLK	2
sp|O94991-2|SLIK5_HUMAN	91	sp|O94991-2|SLIK5_HUMAN Isoform 2 of SLIT and NTRK-like protein 5 OS=Homo sapiens OX=9606 GN=SLITRK5	0.999806	37.2308	78.113	1	K	PPK(1)GTRQPNK	PPKGTRQPNK	3
sp|Q9C099-2|LRCC1_HUMAN	964	sp|Q9C099-2|LRCC1_HUMAN Isoform 2 of Leucine-rich repeat and coiled-coil domain-containing protein 1 OS=Homo sapiens OX=9606 GN=LRRCC1	0.999793	37.2569	56.527	1	K	QK(1)CIDSANLK(0.842)VH(0.156)QIEK(0.002)	QKCIDSANLKVHQIEK	2
sp|O15479|MAGB2_HUMAN	155	sp|O15479|MAGB2_HUMAN Melanoma-associated antigen B2 OS=Homo sapiens OX=9606 GN=MAGEB2 PE=1 SV=3	0.999811	37.2671	62.69	1	K	K(1)ASEGLSVVFGLELNK	KASEGLSVVFGLELNK	1
sp|Q9Y2W1|TR150_HUMAN	252	sp|Q9Y2W1|TR150_HUMAN Thyroid hormone receptor-associated protein 3 OS=Homo sapiens OX=9606 GN=THRAP3 PE=1 SV=2	0.999746	37.294	166.04	1	K	ERSPALK(1)SPLQSVVVR	ERSPALKSPLQSVVVR	7
sp|Q9BXA6|TSSK6_HUMAN	5	sp|Q9BXA6|TSSK6_HUMAN Testis-specific serine/threonine-protein kinase 6 OS=Homo sapiens OX=9606 GN=TSSK6 PE=1 SV=1	0.999798	37.5109	59.84	1	K	MSGDK(1)LLSELGYKLGR	MSGDKLLSELGYKLGR	5
sp|Q96TA0|PCDBI_HUMAN	715	sp|Q96TA0|PCDBI_HUMAN Putative protocadherin beta-18 OS=Homo sapiens OX=9606 GN=PCDHB18P PE=5 SV=2	0.999824	37.551	60.949	1	K	FLK(1)PVIPNLLSR	FLKPVIPNLLSR	3
sp|Q00613-2|HSF1_HUMAN	139	sp|Q00613-2|HSF1_HUMAN Isoform Short of Heat shock factor protein 1 OS=Homo sapiens OX=9606 GN=HSF1	0.999492	37.5795	64.842	1	K	QDSVTK(0.999)LLTDVQLMKGK	QDSVTKLLTDVQLMKGK	6
sp|Q5FVE4-4|ACBG2_HUMAN	175	sp|Q5FVE4-4|ACBG2_HUMAN Isoform 4 of Long-chain-fatty-acid--CoA ligase ACSBG2 OS=Homo sapiens OX=9606 GN=ACSBG2	0.99976	37.5992	87.639	1	K	MAK(1)TLVFSKVK	MAKTLVFSKVK	3
sp|Q9QC07|POK18_HUMAN	534	sp|Q9QC07|POK18_HUMAN Endogenous retrovirus group K member 18 Pol protein OS=Homo sapiens OX=9606 GN=ERVK-18 PE=3 SV=2	0.99961	37.7933	43.888	1	K	DVETALIK(1)YSMDDQLNQLFNLLQQTVR	DVETALIKYSMDDQLNQLFNLLQQTVR	8
sp|Q6P0Q8-2|MAST2_HUMAN	588	sp|Q6P0Q8-2|MAST2_HUMAN Isoform 2 of Microtubule-associated serine/threonine-protein kinase 2 OS=Homo sapiens OX=9606 GN=MAST2	0.999508	37.8267	55.846	1	K	LTDFGLSK(1)IGLMSLTTNLYEGH(0.998)IEK(0.002)DAR	LTDFGLSKIGLMSLTTNLYEGHIEKDAR	8
sp|Q9NRR5|UBQL4_HUMAN	23	sp|Q9NRR5|UBQL4_HUMAN Ubiquilin-4 OS=Homo sapiens OX=9606 GN=UBQLN4 PE=1 SV=2	0.999834	37.8291	77.644	1	K	DK(1)EEIVICDRASVK	DKEEIVICDRASVK	2
sp|P18754|RCC1_HUMAN	227	sp|P18754|RCC1_HUMAN Regulator of chromosome condensation OS=Homo sapiens OX=9606 GN=RCC1 PE=1 SV=1	0.999836	37.8498	48.704	1	K	QGLERLLVPK(1)CVMLK(1)	QGLERLLVPKCVMLK	10
sp|Q9H2K0|IF3M_HUMAN	81	sp|Q9H2K0|IF3M_HUMAN Translation initiation factor IF-3, mitochondrial OS=Homo sapiens OX=9606 GN=MTIF3 PE=1 SV=4	0.999724	37.9129	56.551	1	K	K(1)ISQR(0.787)VIH(0.209)LFDEK(0.004)	KISQRVIHLFDEK	1
sp|P22830|HEMH_HUMAN	106	sp|P22830|HEMH_HUMAN Ferrochelatase, mitochondrial OS=Homo sapiens OX=9606 GN=FECH PE=1 SV=2	0.999842	38.0143	59.9	1	K	LFLDRDLMTLPIQNK(1)LAPFIAK(1)	LFLDRDLMTLPIQNKLAPFIAK	15
sp|Q9NZI5-2|GRHL1_HUMAN	256	sp|Q9NZI5-2|GRHL1_HUMAN Isoform 2 of Grainyhead-like protein 1 homolog OS=Homo sapiens OX=9606 GN=GRHL1	0.999719	38.0297	58.107	1	K	VSDVK(1)VPLLPSHKR	VSDVKVPLLPSHKR	5
sp|Q9BZF9|UACA_HUMAN	711	sp|Q9BZF9|UACA_HUMAN Uveal autoantigen with coiled-coil domains and ankyrin repeats OS=Homo sapiens OX=9606 GN=UACA PE=1 SV=2	0.999837	38.0323	69.03	1	K	K(1)ITELTLK(1)NQTLQK	KITELTLKNQTLQK	8
sp|Q6PIF6|MYO7B_HUMAN	1854	sp|Q6PIF6|MYO7B_HUMAN Unconventional myosin-VIIb OS=Homo sapiens OX=9606 GN=MYO7B PE=1 SV=2	0.999776	38.118	50.966	1	K	ISDK(1)VISQK(1)EGDFFFDSLR	ISDKVISQKEGDFFFDSLR	9
sp|Q9BXT5|TEX15_HUMAN	1830	sp|Q9BXT5|TEX15_HUMAN Testis-expressed protein 15 OS=Homo sapiens OX=9606 GN=TEX15 PE=1 SV=2	0.999861	38.1487	65.038	1	K	K(1)STLK(0.908)LINVCGDSPK(0.092)	KSTLKLINVCGDSPK	1
sp|Q8IY21|DDX60_HUMAN	522	sp|Q8IY21|DDX60_HUMAN Probable ATP-dependent RNA helicase DDX60 OS=Homo sapiens OX=9606 GN=DDX60 PE=1 SV=3	0.999853	38.3192	59.975	1	K	SR(0.022)CQFDEK(1)SR(0.978)	SRCQFDEKSR	8
sp|Q86VD1-2|MORC1_HUMAN	943	sp|Q86VD1-2|MORC1_HUMAN Isoform 2 of MORC family CW-type zinc finger protein 1 OS=Homo sapiens OX=9606 GN=MORC1	0.999854	38.36	61.186	1	K	EDNLLFQNNLNK(1)VTIDAR	EDNLLFQNNLNKVTIDAR	12
sp|Q13416|ORC2_HUMAN	229	sp|Q13416|ORC2_HUMAN Origin recognition complex subunit 2 OS=Homo sapiens OX=9606 GN=ORC2 PE=1 SV=2	0.999731	38.3673	175.6	1	K	VVSAPVGKETPSK(1)R	VVSAPVGKETPSKR	13
sp|Q9ULE6|PALD_HUMAN	711	sp|Q9ULE6|PALD_HUMAN Paladin OS=Homo sapiens OX=9606 GN=PALD1 PE=1 SV=3	0.999846	38.4003	59.796	1	K	GEFQVVMK(1)VVQLLPDGHR	GEFQVVMKVVQLLPDGHR	8
sp|Q9H210|OR2D2_HUMAN	270	sp|Q9H210|OR2D2_HUMAN Olfactory receptor 2D2 OS=Homo sapiens OX=9606 GN=OR2D2 PE=2 SV=4	0.999273	38.415	45.913	1	K	QQEK(0.999)SVSVFYAIVTPMLNPLIYSLRNK	QQEKSVSVFYAIVTPMLNPLIYSLRNK	4
sp|O43447-2|PPIH_HUMAN	110	sp|O43447-2|PPIH_HUMAN Isoform 2 of Peptidyl-prolyl cis-trans isomerase H OS=Homo sapiens OX=9606 GN=PPIH	0.999842	38.42	75.589	1	K	K(1)IENVPTGPNNKPK	KIENVPTGPNNKPK	1
sp|Q8NBZ7-3|UXS1_HUMAN	9	sp|Q8NBZ7-3|UXS1_HUMAN Isoform 3 of UDP-glucuronic acid decarboxylase 1 OS=Homo sapiens OX=9606 GN=UXS1	0.999896	38.4761	76.326	1	K	TLK(1)TNTIGTLNMLGLAKR	TLKTNTIGTLNMLGLAKR	3
sp|Q9H1H9-3|KI13A_HUMAN	401	sp|Q9H1H9-3|KI13A_HUMAN Isoform 3 of Kinesin-like protein KIF13A OS=Homo sapiens OX=9606 GN=KIF13A	0.999859	38.5054	129.82	1	K	EKLEESEK(1)LIK	EKLEESEKLIK	8
sp|Q9NR09|BIRC6_HUMAN	1265	sp|Q9NR09|BIRC6_HUMAN Baculoviral IAP repeat-containing protein 6 OS=Homo sapiens OX=9606 GN=BIRC6 PE=1 SV=2	0.999856	38.5721	139.77	1	K	GYSLASLLAK(1)VAAGK	GYSLASLLAKVAAGK	10
sp|Q92540-2|SMG7_HUMAN	567	sp|Q92540-2|SMG7_HUMAN Isoform 2 of Protein SMG7 OS=Homo sapiens OX=9606 GN=SMG7	0.999863	38.6265	93.667	1	K	DQGR(1)SFPPK(1)EVK	DQGRSFPPKEVK	9
sp|Q9C0D3|ZY11B_HUMAN	359	sp|Q9C0D3|ZY11B_HUMAN Protein zyg-11 homolog B OS=Homo sapiens OX=9606 GN=ZYG11B PE=1 SV=2	0.999864	38.688	94.023	1	K	TK(1)PEILKLVVTGMR	TKPEILKLVVTGMR	2
sp|Q86X52|CHSS1_HUMAN	672	sp|Q86X52|CHSS1_HUMAN Chondroitin sulfate synthase 1 OS=Homo sapiens OX=9606 GN=CHSY1 PE=1 SV=3	0.999758	38.7637	58.04	1	K	IVYSGK(1)VPSDNHFAFTQK	IVYSGKVPSDNHFAFTQK	6
sp|Q2TBE0|C19L2_HUMAN	801	sp|Q2TBE0|C19L2_HUMAN CWF19-like protein 2 OS=Homo sapiens OX=9606 GN=CWF19L2 PE=1 SV=4	0.999871	38.7651	96.113	1	K	K(1)LIDLSSK	KLIDLSSK	1
sp|Q8NHV4|NEDD1_HUMAN	67	sp|Q8NHV4|NEDD1_HUMAN Protein NEDD1 OS=Homo sapiens OX=9606 GN=NEDD1 PE=1 SV=1	0.99987	38.8723	57.106	1	K	CK(1)PVPLLELAEGQK	CKPVPLLELAEGQK	2
sp|Q5VZP5|DUS27_HUMAN	356	sp|Q5VZP5|DUS27_HUMAN Inactive dual specificity phosphatase 27 OS=Homo sapiens OX=9606 GN=DUSP27 PE=2 SV=1	0.999875	39.0246	67.981	1	K	K(1)GQGLLSDK	KGQGLLSDK	1
sp|Q13546-2|RIPK1_HUMAN	270	sp|Q13546-2|RIPK1_HUMAN Isoform 2 of Receptor-interacting serine/threonine-protein kinase 1 OS=Homo sapiens OX=9606 GN=RIPK1	0.999875	39.046	155.42	1	K	KEYSNENAVVK(1)R	KEYSNENAVVKR	11
sp|Q15034|HERC3_HUMAN	564	sp|Q15034|HERC3_HUMAN Probable E3 ubiquitin-protein ligase HERC3 OS=Homo sapiens OX=9606 GN=HERC3 PE=1 SV=1	0.9998	39.0813	50.252	1	K	LVNLYK(1)GAVLYLLRGR	LVNLYKGAVLYLLRGR	6
sp|Q86SQ0-2|PHLB2_HUMAN	210	sp|Q86SQ0-2|PHLB2_HUMAN Isoform 2 of Pleckstrin homology-like domain family B member 2 OS=Homo sapiens OX=9606 GN=PHLDB2	0.999877	39.0909	71.806	1	K	K(1)MSIQDSLALQPK	KMSIQDSLALQPK	1
sp|Q13427|PPIG_HUMAN	655	sp|Q13427|PPIG_HUMAN Peptidyl-prolyl cis-trans isomerase G OS=Homo sapiens OX=9606 GN=PPIG PE=1 SV=2	0.999876	39.1005	68.463	1	K	K(1)ENSESEKR	KENSESEKR	1
sp|P26640|SYVC_HUMAN	509	sp|P26640|SYVC_HUMAN Valine--tRNA ligase OS=Homo sapiens OX=9606 GN=VARS PE=1 SV=4	0.999877	39.1006	66.939	1	K	EK(1)VEFGVLVSFAYK	EKVEFGVLVSFAYK	2
sp|Q9BZL6-2|KPCD2_HUMAN	495	sp|Q9BZL6-2|KPCD2_HUMAN Isoform 2 of Serine/threonine-protein kinase D2 OS=Homo sapiens OX=9606 GN=PRKD2	0.999673	39.1838	50.966	1	K	LTK(1)FLITQILVALR(0.019)H(0.06)LH(0.06)FK(0.861)	LTKFLITQILVALRHLHFK	3
sp|Q86UV6-2|TRI74_HUMAN	149	sp|Q86UV6-2|TRI74_HUMAN Isoform 2 of Tripartite motif-containing protein 74 OS=Homo sapiens OX=9606 GN=TRIM74	0.999878	39.2331	140.16	1	K	QEQKK(1)VDELIAK	QEQKKVDELIAK	5
sp|Q9ULW0|TPX2_HUMAN	347	sp|Q9ULW0|TPX2_HUMAN Targeting protein for Xklp2 OS=Homo sapiens OX=9606 GN=TPX2 PE=1 SV=2	0.999882	39.2843	66.056	1	K	SK(1)K(1)DDINLLPSK	SKKDDINLLPSK	2
sp|Q96ST8-3|CEP89_HUMAN	274	sp|Q96ST8-3|CEP89_HUMAN Isoform 3 of Centrosomal protein of 89 kDa OS=Homo sapiens OX=9606 GN=CEP89	0.999885	39.4008	70.399	1	K	ELQLK(1)LK(1)GMEK	ELQLKLKGMEK	5
sp|Q13586|STIM1_HUMAN	267	sp|Q13586|STIM1_HUMAN Stromal interaction molecule 1 OS=Homo sapiens OX=9606 GN=STIM1 PE=1 SV=3	0.999682	39.4066	64.103	1	K	LH(1)K(1)AQEEHRTVEVEK	LHKAQEEHRTVEVEK	3
sp|Q9BQP7|MGME1_HUMAN	143	sp|Q9BQP7|MGME1_HUMAN Mitochondrial genome maintenance exonuclease 1 OS=Homo sapiens OX=9606 GN=MGME1 PE=1 SV=1	0.99982	39.5175	57.788	1	K	VLQQTMTK(1)QQVFLLERWK	VLQQTMTKQQVFLLERWK	8
sp|Q8WWZ3-2|EDAD_HUMAN	127	sp|Q8WWZ3-2|EDAD_HUMAN Isoform B of Ectodysplasin-A receptor-associated adapter protein OS=Homo sapiens OX=9606 GN=EDARADD	0.999806	39.5974	61.265	1	K	IKLDPCHPTVK(1)NWR(1)	IKLDPCHPTVKNWR	11
sp|Q96C36|P5CR2_HUMAN	307	sp|Q96C36|P5CR2_HUMAN Pyrroline-5-carboxylate reductase 2 OS=Homo sapiens OX=9606 GN=PYCR2 PE=1 SV=1	0.99987	39.6618	56.485	1	K	LESPTVSTLTPSSPGK(1)LLTR(1)SLALGGK(0.001)	LESPTVSTLTPSSPGKLLTRSLALGGK	16
sp|P32314-2|FOXN2_HUMAN	175	sp|P32314-2|FOXN2_HUMAN Isoform 2 of Forkhead box protein N2 OS=Homo sapiens OX=9606 GN=FOXN2	0.999933	39.6711	63.16	1	K	PLPLK(1)TALQK(0.625)K(0.375)	PLPLKTALQKK	5
sp|O43364|HXA2_HUMAN	205	sp|O43364|HXA2_HUMAN Homeobox protein Hox-A2 OS=Homo sapiens OX=9606 GN=HOXA2 PE=1 SV=1	0.999892	39.6712	50.791	1	K	R(1)QTQCK(1)ENQNSEGK	RQTQCKENQNSEGK	6
sp|P23497-3|SP100_HUMAN	673	sp|P23497-3|SP100_HUMAN Isoform Sp100-B of Nuclear autoantigen Sp-100 OS=Homo sapiens OX=9606 GN=SP100	0.999874	39.6863	50.024	1	K	VLMENK(1)FLPEPPSTRK	VLMENKFLPEPPSTRK	6
sp|Q9ULW0|TPX2_HUMAN	348	sp|Q9ULW0|TPX2_HUMAN Targeting protein for Xklp2 OS=Homo sapiens OX=9606 GN=TPX2 PE=1 SV=2	0.999894	39.7642	66.056	1	K	SK(1)K(1)DDINLLPSK	SKKDDINLLPSK	3
sp|Q8N5I2|ARRD1_HUMAN	159	sp|Q8N5I2|ARRD1_HUMAN Arrestin domain-containing protein 1 OS=Homo sapiens OX=9606 GN=ARRDC1 PE=1 SV=1	0.999814	39.784	68.847	1	K	K(0.025)FSYK(1)LVK(0.976)	KFSYKLVK	5
sp|Q9H4L7|SMRCD_HUMAN	345	sp|Q9H4L7|SMRCD_HUMAN SWI/SNF-related matrix-associated actin-dependent regulator of chromatin subfamily A containing DEAD/H box 1 OS=Homo sapiens OX=9606 GN=SMARCAD1 PE=1 SV=2	0.999897	39.8562	110.41	1	K	K(1)K(1)NVFNPK(0.001)	KKNVFNPK	1
sp|O75330-4|HMMR_HUMAN	108	sp|O75330-4|HMMR_HUMAN Isoform 4 of Hyaluronan mediated motility receptor OS=Homo sapiens OX=9606 GN=HMMR	0.999874	39.8687	69.361	1	K	QEGMEMK(1)LQVTQRSLEESQGK	QEGMEMKLQVTQRSLEESQGK	7
sp|Q15036-2|SNX17_HUMAN	362	sp|Q15036-2|SNX17_HUMAN Isoform 2 of Sorting nexin-17 OS=Homo sapiens OX=9606 GN=SNX17	0.999804	39.8724	43	1	K	K(1)SGGSIR	KSGGSIR	1
sp|O94759-2|TRPM2_HUMAN	1092	sp|O94759-2|TRPM2_HUMAN Isoform 2 of Transient receptor potential cation channel subfamily M member 2 OS=Homo sapiens OX=9606 GN=TRPM2	0.999897	39.9601	170.73	1	K	QLKNK(1)LEK	QLKNKLEK	5
sp|Q15149-3|PLEC_HUMAN	4440	sp|Q15149-7|PLEC_HUMAN Isoform 7 of Plectin OS=Homo sapiens OX=9606 GN=PLEC	0.9999	39.9841	75.534	1	K	LLEAAAQSTK(1)GYYSPYSVSGSGSTAGSR	LLEAAAQSTKGYYSPYSVSGSGSTAGSR	10
sp|O95153-2|RIMB1_HUMAN	113	sp|O95153-2|RIMB1_HUMAN Isoform 2 of Peripheral-type benzodiazepine receptor-associated protein 1 OS=Homo sapiens OX=9606 GN=TSPOAP1	0.9999	40.0093	65.374	1	K	AK(1)LNMSFGDRPNLELLR(1)	AKLNMSFGDRPNLELLR	2
sp|P19484|TFEB_HUMAN	116	sp|P19484|TFEB_HUMAN Transcription factor EB OS=Homo sapiens OX=9606 GN=TFEB PE=1 SV=3	0.999884	40.0677	92.518	1	K	FAAHISPAQGSPK(1)PPPAASPGVR	FAAHISPAQGSPKPPPAASPGVR	13
sp|Q96IZ0|PAWR_HUMAN	329	sp|Q96IZ0|PAWR_HUMAN PRKC apoptosis WT1 regulator protein OS=Homo sapiens OX=9606 GN=PAWR PE=1 SV=1	0.999893	40.0925	79.089	1	K	QENK(1)TLLK(1)VVGQLTR	QENKTLLKVVGQLTR	4
[truncated: 1,549 more rows]

## Sheet: O-pho
Proteins	Positions within proteins	Protein description	Localization prob	Score diff	Score	Number of Phospho (STY)	Amino acid	Phospho (STY) Probabilities	Squence	Position in peptide
[truncated: 7,074 more rows]

## Sheet: Sheet1
Data S3 HeLa lysate N-phosphopeptides
[truncated: 2 more rows]
